# Supplementary material for: Development of a 76k Alpaca (Vicugna pacos) Single Nucleotide Polymorphisms (SNPs) Microarray
Source: Genes (Basel). 2021 Feb 19;12(2):291. doi: 10.3390/genes12020291 (PMC7923280; doi:10.3390/genes12020291)
Supplement: Supplementary file 1 [file genes-12-00291-s001.zip]

Archive with 5 entries (5 files):
- Figures  S1 - S10  01-29-2021 submission.docx
- File S1.docx
- File S2.docx
- Tables  S1- S7 - 01-29-2021 submission.docx
- Tables S8 and  S9.xlsx
