# Supplementary material for: Development of a 76k Alpaca (Vicugna pacos) Single Nucleotide Polymorphisms (SNPs) Microarray
Source: Genes (Basel). 2021 Feb 19;12(2):291. doi: 10.3390/genes12020291 (PMC7923280; doi:10.3390/genes12020291)
Supplement: Supplementary file 1 [file genes-12-00291-s001.zip › Tables S8 and S9.xlsx]

## Sheet: ST8
Table S8. MAF values for 302 SNPs located in candidate genes for fiber quality and color
Line	UNALM ID	Affymetrix ID	Chromosomal Assignment	Scaffold Accesion Number (VicPac3.1)	Scaffold Position (VicPac3.1)	SNP Sequence	VicPac3.1 Allele	Alternative Allele	MAF	Gene Name VicPac3.1	Gene Description VicPac3.1	Reference
1	UNALM_VPA_2786320	AX-417368864	12	ABRR03077305.1	1883387	CTGAGTGCTCCCTTGCAGCTGTGAGCACCAGCCACACCAGCGTCAGTGGAAGCAGTAGCC[G/A]TGGAGGCGGTGGTTATAGCtctggcggcggcggcggctacAGCTACAGCTCCGGGGGCGG	G	A	0.311	KRT1	keratin 1	Fernandez et al., 2019
2	UNALM_VPA_4284507	AX-417369384	16	ABRR03077387.1	640265	TTCCCTCTCATTCCAGAAAGCATCATGCAATatcctctcctttgttttctttacagTGAC[T/A]CTTTGGATGAAAGTTCATACGTGATGACAGCCTCCAAATCTCAAGCACCATCAACTGATT	T	A	0.253	LOC107034533 KRT12	uncharacterized LOC107034533, keratin 12	Fernandez et al., 2019
3	UNALM_VPA_4284441	AX-417368856	12	ABRR03077305.1	1880504	GGAGGATTTCCGGAACAAGTAAGGATAACTGGCTGGGTAGCTCTTGACTTTCGTCCTAAA[G/A]TATTTTGTGAAAATGGCAAGCTAAGACTATGAACAGGATGTAACAGTAACTTTTCTTAGG	G	A	0.49	KRT1	keratin 1	Fernandez et al., 2019
4	UNALM_VPA_3426264	AX-417369011	16	ABRR03077387.1	639822	TACCTTCCTTGATAAAAGATCATAGAATGCTGAGCTGAACAACGGCACCACAGAGAGGCA[T/C]ACTGCGGCTCAGTACTAGAAAAACCAACCGCTCCAGTTCTGGTATCAGTGCCCCTCGCTA	T	C	0.247	LOC107034533 KRT12	uncharacterized LOC107034533, keratin 12	Fernandez et al., 2019
5	UNALM_VPA_4284466	AX-417276562	16	ABRR03077387.1	153608	CAACAGGTGCCTCACACCACTGGCAACTTCAGATTCCCAGACAGGACAGCCTCCAGCCCC[G/A]GACCCCTTCTTCTAGCTCTGAATGCCCCGAGTGGAGCCGATCCATGAGAAGAaggcctcc	G	A	0.118	LOC102527828	keratin type I cytoskeletal 14	Fernandez et al., 2019
6	UNALM_VPA_4284464	AX-417272667	16	ABRR03077387.1	132824	GGCCCTGGGCCACTTAGAATTGATGGCAGAAGGTCCCTTTTCAGCATCAAGGCATCTGAG[C/T]GGGCCTGGTACCCTGAATCTCTTATTCCCTGCAAGCATTCTTTGCACTCAGCTTCTCTCA	C	T	0.348	LOC102527556 LOC102530093	keratin type I cytoskeletal 17, keratin type I cytoskeletal 16	Fernandez et al., 2019
7	UNALM_VPA_4284533	AX-417324032	16	ABRR03077387.1	284447	gatatttcttacattttataataCCGTGTTGTGTAGAGGGTATATTTGCACATGCTACCT[C/T]ATCTGGTCTTGCAATTACCACCAGGTAGGTAGGATCAGTATTCTCCTGGGTCACCAGCTA	C	T	0.128	LOC102525174	keratin type I cuticular Ha1	Fernandez et al., 2019
8	UNALM_VPA_2788475	AX-417368896	12	ABRR03077305.1	2011690	TGGCCTCACATTTGATAAAGTGCAGCTTCTCCTCCACTACAGGGTATAAAACACATGCAC[G/A]GGGGGCCACTATCTTGTGCATGATGGTTATGCATCATTAATCCAATGATCCAATCCAATC	G	A	0.237	KRT5	keratin 5	Fernandez et al., 2019
9	UNALM_VPA_4284442	AX-417368858	12	ABRR03077305.1	1880767	ATTTTAGTTCAGAAAGCTAGATTTCAGGCCTCACCTCCTCTGAATCTCCTAATCACTTCT[G/A]ATTTCCTTGCAGGTATGAGGATGAGATCAATAAGCGGACAAATGCGGAGAATGAATTTGT	G	A	0.003	KRT1	keratin 1	Fernandez et al., 2019
10	UNALM_VPA_4284461	AX-417368974	12	ABRR03077305.1	2248503	TGCCGCTGGGCCCAGAGGTGTGCAGAGAGGAGCTCCCCAGTAGCTGCACTCAGGACCCTT[C/T]CCTGCATCCCCTTCCAGGTCCTCCTTCAGCCTGAGCCTGGAGCTCAGCCTGGCCTCCCAG	C	T	0.345	LOC102545800 KRT7	keratin type II cuticular Hb1-like, keratin 7	Fernandez et al., 2019
11	UNALM_VPA_2792019	AX-417368978	12	ABRR03077305.1	2305246	TGGCCCATAACAAATGCTACCTAAGGCCTGGGCTAGAAGCACCCCTAGAGAGCCTTGTCT[A/G]GAACACCCcatgcccacccacccccacaacATGGTGACCAAGGAAGCCCCAAGCTGCATC	A	G	0.451	KRT80	keratin 80	Fernandez et al., 2019
12	UNALM_VPA_2792021	AX-417369366	12	ABRR03077305.1	2305519	TTTTCTCAGCGATCTCTGTTAAGTTCACTTGAAGATCAACCAAAACCCTTCATCAGGAGA[G/A]CCCCCAAAGGGCAGCTGGCCATGGAGCTCAGAGCCCTGCTGGCTCCAGGGTGGAGACAGG	G	A	0.439	KRT80	keratin 80	Fernandez et al., 2019
13	UNALM_VPA_4284451	AX-417369326	12	ABRR03077305.1	2054369	CAGTGGCAGAGCCTTAGGAAGTGGCCTCAGCTCCACCGGGGGCAGCAGTTTCACCATTAA[G/A]TAcactgccacctcctcctccagcaggaaGAGCTACAAGCATTGAAGTCTTCCTGTTGGT	G	A	0.01		keratin 6*	Fernandez et al., 2019
14	UNALM_VPA_4284452	AX-417368902	12	ABRR03077305.1	2103969	TTGAAGTACAGAAATAGATTGCCTGTGGATGACACCAGGGTTCTATGCTACCATCAGGAA[A/T]ACAGGCTCCTTCTAGCTTTCCATTCTGCCATTCTTAATGCATTGCTTTAATCTTCATGGT	A	T	0.429	KRT82	keratin 82	Fernandez et al., 2019
15	UNALM_VPA_4284457	AX-417368915	12	ABRR03077305.1	2177420	TGCATGACCAGAGTCCTTGGTTGTGGTTACTCAGGGAGACCCAGGTGATGAAGGGGAGAG[A/G]CCCTGTTCCTGGGGTGATCCCAGCTGGCTGGGAGAGACTGGATACATATAGGAAATGAGC	A	G	0.12	LOC116282606 KRT83	uncharacterized LOC116282606, keratin 83	Fernandez et al., 2019
16	UNALM_VPA_4284471	AX-417288309	16	ABRR03077387.1	169440	GTTCTTCTGCATAGAGGCAGCTGGGAAAGCTCCTGTACACAAGGGTCTGATGGATTGCGG[G/A]TTTCTTCCTCCCATGGGGGGAACCTCAGGGCATTTGGGCTTTGGGAAAGGAGGATGGTAA	G	A	0.22	KRT9	keratin 9	Fernandez et al., 2019
17	UNALM_VPA_3756988	AX-417369284	4	ABRR03002523.1	8493095	TTTCcttggggcagggcaggagagctTTGGTGAAGTGGATTTCTCTCACGAGGGACCAGC[A/G]TTTCTCACGTGGCACAGGTACCACCTGCTGCAGCTGGAGAGAGACATGCAGGTACGCACC	A	G	0.399	TYRP1	tyrosinase related protein 1	Feeley et al., 2016
18	UNALM_VPA_4284431	AX-417369283	4	ABRR03002523.1	8491826	GGTTCTGCATGGGACTCCACACACTCAACAGAATCCTAAATCATCTGAGCTGCTTAGAGA[G/A]GCTAAGAAATGTATTTGATGTAAAGAGTTGAAATTGATGCTCCAGTCTTCTGACTAATAA	G	A	0.176	TYRP1	tyrosinase related protein 1	Feeley et al., 2016
19	UNALM_VPA_4284416	AX-417368777	na	ABRR03000014.1	137832	CTTGTGGAGCTGGGCGATGCCCCGGGCATGCTGGCACGCCCGGGCCAGCATGTGGACATA[T/C]AGCACCGCCATGAGCGCCAGCATGGCTACAAAAAAGCTGACGAGACAGAGGAGGACGGCT	T	C	0.091	LOC102529783	tubulin beta-3 chain	Chandramohan et al., 2015
20	UNALM_VPA_4284526	AX-417368770	19	ABRR03000009.1	11522586	CGGCCTGGTTGTAAATCACTCCTGCCTCCTTTGCCAGGAATTCCTAGGTCAACTTTAGAC[C/G]CTGAGTTGTGACTTTGGTTTCAACTCAGTGAGTGACACGTCTTGGCCATTAAACTGCCTC	C	G	0.037		agouti signaling protein*
21	UNALM_VPA_185691	AX-417368773	19	ABRR03000009.1	21510575	ACCCACAATAGAGACAGAAGGGAAATCTAACAGGTTCTTGGAGGAGTTGCTTCTCAGGCT[T/C]CCTTCATCCCTGGGCTTTTCGTCAGGTGCTAGGTGGCTGCAGGCAGTGAGGAAGCACAGG	T	C	0.19	ASIP	agouti signaling protein
22	UNALM_VPA_559752	AX-417369264	2	ABRR03000026.1	38135351	GCTTTGCCGCGCTCGGTGCACTTGGGCGAGAGCAGGAACGTGGAACAGAGCTCCGGTCCC[G/A]GCGCAGCCACCGCGATGAGAGGCGCTCGCGGCGCCTGGGATTTCCTCTTCGTCCTGCTTC	G	A	0.287	KIT	KIT proto-oncogene receptor tyrosine kinase
23	UNALM_VPA_4284417	AX-417368781	2	ABRR03000026.1	38167617	CCCAGGATTTGTCAAATGGACTTTTGAGACCCTGGGTCAGCTGAGTGAGAACAGACATGC[G/A]GAATGGATCATGGAGAAAGCAGAGGCCACGAATACGGGCAATTACACGTGCACCAACAAA	G	A	0.341	KIT	KIT proto-oncogene receptor tyrosine kinase
24	UNALM_VPA_4284418	AX-417368784	2	ABRR03000026.1	38167701	GGCCACGAATACGGGCAATTACACGTGCACCAACAAAGGCGGCTTCAGCACTTCCACCTA[T/C]GTGTTTGTGAGAGGTAAATGCTTGGCTTTCTGTGATGATCTGCTTGGAGAACTTTCTGTC	T	C	0.341	KIT	KIT proto-oncogene receptor tyrosine kinase
25	UNALM_VPA_4284419	AX-417368786	2	ABRR03000026.1	38171009	CCTGCCCTTGTACGGGAAAGAGGACAGCGACACGCTGGTCCGCTGTCCTCTGACGGACCC[G/A]GAGGTGACCCATTACTCCCTGACCGGGTGCGAGGGGAAACCTCTTCCCAAGGACCTGACG	G	A	0.318	KIT	KIT proto-oncogene receptor tyrosine kinase
26	UNALM_VPA_4284420	AX-417369268	2	ABRR03000026.1	38171120	GGACCTGACGTTTGTCGCTGACCCCAAGGCTGGCATCACCATCAGAAACGTGAAGCGCGA[G/A]TATCATCGGCTTTGTCTGCACTGCTCCGCGAACCAAGGGGGCAAGTCCGTGCTGTCGCAG	G	A	0.105	KIT	KIT proto-oncogene receptor tyrosine kinase
27	UNALM_VPA_4284421	AX-417368790	2	ABRR03000026.1	38180967	GTACGAGGCATATCCCAAGCCTGAACACCGACAGTGGGTGTATATGAACAGAACCTTCAC[G/A]GATAAGTGGGAAGATTATCCCAAGTCTGAGAACGAAAGTAACATCAGGTGAGAAGAGGGC	G	A	0.186	KIT	KIT proto-oncogene receptor tyrosine kinase
28	UNALM_VPA_4284422	AX-417368792	2	ABRR03000026.1	38183016	CACACCCTCCGAGGCTGGCCGTCCCCAGGTGACTGATGAGTTGCCCTTTCTTTGCAGATA[C/T]GTAAGTGAACTTCATCTCACCAGATTAAAAGGGACCGAAGGAGGCACCTACACGTTTCTC	C	T	0.155	KIT	KIT proto-oncogene receptor tyrosine kinase
29	UNALM_VPA_4284423	AX-417369271	2	ABRR03000026.1	38197246	CAGCTCCATCGATTACAGTGCGTTCAAGCACAATGGCACAGTGGAATGTAGGGCTCACAA[C/T]GATGTGGGCAAGAGTTCTGCCTTTTTTAACTTTGCATTTAAAGGTAACAGCAAaggtata	C	T	0.318	KIT	KIT proto-oncogene receptor tyrosine kinase
30	UNALM_VPA_4284424	AX-417368796	2	ABRR03000026.1	38198572	TTTGCTGATTGGTTTTGTGATCGCAGCTGGTATAATGTGTATCATCGTGATGATTCTTAC[G/A]TACAAATATTTACAGGTAACTGTTTATTTGTTCTCTGCCCTGAACGTAGTAATGACTGAA	G	A	0.02	KIT	KIT proto-oncogene receptor tyrosine kinase
31	UNALM_VPA_4284527	AX-417368798	2	ABRR03000026.1	38203317	TCCTGCCATCATGGAAGACGACGAGCTGGCCCTCGACCTGGAAGACTTGCTGAGCTTTTC[T/C]TACCAGGTGGCAAAGGGCATGGCGTTCCTCGCTTCAAAGAATGTAAGTAGGGGTGATTCT	T	C	0.088	KIT	KIT proto-oncogene receptor tyrosine kinase
32	UNALM_VPA_559877	AX-417368800	2	ABRR03000026.1	38210467	GCGCATCTTCCACACAGCCTCTGCTTGTCCACGAAGACGTCTGAGGCCAAATGAGCATCT[G/A]GGGGGCTCCCCAGCAAGAACAACCCCctgttcttttggttttcatgatggttattttgtt	G	A	0.362	KIT	KIT proto-oncogene receptor tyrosine kinase
33	UNALM_VPA_559878	AX-417368802	2	ABRR03000026.1	38210802	CTTTTCTCCGATTTCTGTTTGAAAAGTGTAGTTGGCAGTTTATTTGAATACATGTCAGTC[G/A]TCACCTTCGGTCCTGATAATCATCCACAATGGGGTGATGCGGCAGCAGGATTAGAAGCTG	G	A	0.189	KIT	KIT proto-oncogene receptor tyrosine kinase
34	UNALM_VPA_4284425	AX-417368804	2	ABRR03000026.1	38210961	caaaCAAAGGGCAGAAGCCTATGAATATCAGGGCTCAAGAAATCTAGTAGTTCATGCTGG[A/G]AATGAGACGCCGTGGAAAAGTGCTCTCCGAGCATGAATACAGCCTGCCGGGCATGAGCCG	A	G	0.48	KIT	KIT proto-oncogene receptor tyrosine kinase
35	UNALM_VPA_559879	AX-417368806	2	ABRR03000026.1	38211222	GGTGTAGTTTCTGGCTCAAGTTTGCTGCGTGTAGGCATAGATAAAGAGCCAGACAAGTTT[T/G]AAATCAACAGTtagtgctttgctttttttttttaaaggaaaaaaacataattgCCAAGCA	T	G	0.122	KIT	KIT proto-oncogene receptor tyrosine kinase
36	UNALM_VPA_4284426	AX-417369278	2	ABRR03000026.1	38211336	CCAAGCACAATCTTAACAAAAATCTCCTTTTGTCACCGATGAACTTGCTCAATACAGATA[G/A]TCCGGAACAAACTGACCCACTTCAGAATGGCATTGTGTTCAATAGATTTGatgccatttg	G	A	0.345	KIT	KIT proto-oncogene receptor tyrosine kinase
37	UNALM_VPA_4284427	AX-417369279	2	ABRR03000026.1	38211528	GATTCTTCTGtagcaggaaataaaatttagattcCACCTCCATTGCAGGCATGTCCTGGA[T/G]GCCGGGCCAGTATCTATATAAGTGTGTATGTGCACGCGCGTGTGTATGCTTGTAGACAAA	T	G	0.108	KIT	KIT proto-oncogene receptor tyrosine kinase
38	UNALM_VPA_4284428	AX-417369280	2	ABRR03000026.1	38211710	GGCTTTCGTCCGCAGCGCAGCTCCTGTTTCTCTTCACCTGGCTGTCTAGAGAAGCTTACC[A/C]GCAGTTACACAGAGGCGAATAGGAAGCGGAGTGCGTAAGTACCTATTTATTTGCAACCCA	A	C	0.149	KIT	KIT proto-oncogene receptor tyrosine kinase
39	UNALM_VPA_4284429	AX-417368814	2	ABRR03000026.1	38211834	GCACTTAAGGCACTCTGTTATTTATACTCAACATACTGTACCTGTTCCGTAGACATTATT[G/C]ATGCTACTCTTCCCACcgaaacatatttaaattttaccctTTAGGCTGTAGCCTGGATAC	G	C	0.357	KIT	KIT proto-oncogene receptor tyrosine kinase
40	UNALM_VPA_4284545	AX-432742373	na	ABRR03000580.1	9989	ACCAGAACCGCGAGTGCTGCCAGAGCAACCTGGAGCCGCTGTTCGACGGCTACATCCAGA[C/T]GCTGCGGCGGGAGGCCGAGTGCGTGGAGGCCGACAGCGGGAGGCTGGCCTCGGAGCTCAA	C	T	0	LOC102534162	keratin type II cuticular Hb1-like
41	UNALM_VPA_4284433	AX-417369286	12	ABRR03077305.1	1705701	CAGCAGAACCCCATTGAGCTGCTCCATCTGCATGGCGTAGCGGGCCTCCACCTCCCTCAG[G/A]CTGTTCTCCAAGCTGGCCTTCTAtagaggcacagggaggagggtCAGGTGAGACAGAGTG	G	A	0.162	KRT18	keratin 18
42	UNALM_VPA_4284434	AX-417368826	12	ABRR03077305.1	1708744	GGAGGCCAGGACTCAGGTGCTGGGCCGTGGAGTGAGTCCGATCGGCAACTCCAGTTATAG[T/C]TccgagggagggggtggggactggCCCGGAcgggccccgcccccgccaccaGAGTCGCCG	T	C	0.26	KRT18	keratin 18
43	UNALM_VPA_4284435	AX-417369288	12	ABRR03077305.1	1740005	GGTGAACCAGAGCCTGCTGAGCCCCCTCAAGCTGGAGGTGGACCCCACCATCCAGGCCGT[G/A]CGCACCCAGGAGAAGGAGCAGATCAAGACCCTCAACAACAAGTTTGCCTCCTTCATCGAC	G	A	0.027	KRT8	keratin 8
44	UNALM_VPA_4125267	AX-432742280	12	ABRR03077305.1	1787767	AGAGGCCCCTTGCTCCCCCTGGTCTCCCGCATCCTCATCAGCCCCATCCCTGCAGGGCTG[G/A]CTCTGTGTCCACTGCCCATAGCCCGAGCCAGCCCACAGGGGACTCTGCAGAAGTCAGCCG	G	A	0.189	KRT78	keratin 78
45	UNALM_VPA_4284548	AX-432742281	12	ABRR03077305.1	1787904	TGTTCCAGCCTTGCTCTGCATACTGATTTGATAGCGCCCTGTCCTCCAGTCAGACAGCCT[C/T]GTCTTCTCCTCTCTCCACAGCCTTCCACTGGGCTGGGAAAGCTCCTGTATTTGGGTTGGT	C	T	0.193	KRT78	keratin 78
46	UNALM_VPA_2785370	AX-417368829	12	ABRR03077305.1	1792695	CAGGAGCCAGCCCAGCTGGGAAAAGATAAAAAGCCCATCAGTGGCCCAGCAGCTCACTGC[T/C]GGCCTGCGTTCCTGCCCCTCTGCAACCATGAAGTCCTCTGTGTCTCGGCGGATGTTCTCC	T	C	0.057	KRT79	keratin 79
47	UNALM_VPA_2785409	AX-417368831	12	ABRR03077305.1	1795183	GAGACCAAGTGGGCACTGCTGCAGGAGCAGGGCCAGAACTCAGGCGTCACCAGGAAAAAT[C/T]TGGAGCCCCTCTTTGAGAATTACATCAGAAACCTGCAGAGGAACCTGGACAGCCTCCTGA	C	T	0.182	KRT79	keratin 79
48	UNALM_VPA_4284549	AX-432741861	12	ABRR03077305.1	1796377	AACGTCTTAAAAGGCAGAACTGGGCTGAGCCTGGGCTGAGTCTTCCCTGTGTAACAGGTA[C/T]GAGGATGAAATCAACAAGCGCACTGGTGCGGAGAACGAGTTTGTGGTGCTCAAGAAGGTG	C	T	0.25	KRT79	keratin 79
49	UNALM_VPA_4284436	AX-417368833	12	ABRR03077305.1	1796585	CAactgctccctccctcacccccaggatGTGGATGCCGCATACATGGGCCGAATGGATCT[G/A]CAAGGCAGAGTGCGCCTCCTGACCGAGGAGATTGACTTCCTGAGTCATCTCTACGAGATG	G	A	0.277	KRT79	keratin 79
50	UNALM_VPA_4284550	AX-432741863	12	ABRR03077305.1	1802776	ACTGACCCttctcctggcctttctctttcccccaggATGTCTGGAGAATGTCCCAGTGCC[G/A]TTAGCATCTGTGAGTATTTTGTTGCCTCAGGCCCAGCCCCAGTTCTGCTCGGTCCATTCA	G	A	0.068	KRT79	keratin 79
51	UNALM_VPA_2785688	AX-417369292	12	ABRR03077305.1	1818282	GGCCCTGAAAGATGCCTACAGCAAGCGCACAGAGCTGGAAACCGCCCTGCAGAAGGCCAA[G/A]GAGGAGCTGGCCCGGATGCTGCGTGAATACCAGGAGCTCATGAGCGTGAAGTTGGCCTTG	G	A	0.108	KRT4	keratin 4
52	UNALM_VPA_4284437	AX-417369293	12	ABRR03077305.1	1818869	TGGTGCAGGAGGCATCGGTGGAGGGCTAGGAAGCGGCTCTGGATTTGGCCTGGGCAGCGG[C/G]TTTGGCTCTGGCTCCGGAATTGGCTTTGGATTTGGTGGTGGTGTCTGTGGCAGTTCCAGC	C	G	0.047	KRT4	keratin 4
53	UNALM_VPA_2785746	AX-417369294	12	ABRR03077305.1	1830081	TGAGCTGTGTGGCCCGCACGGCGGGAGCCGGAGGAGGGGCCTTTGGGTTCCGGAGCGGAG[T/C]GGGTGGCTTTGGCAGTCGCAGCCTCTACAACCTGGGTGGCAGCAAGAGCATCTCCATCAG	T	C	0.301	KRT3	keratin 3
54	UNALM_VPA_4284528	AX-417369295	12	ABRR03077305.1	1830218	CGGGCTGGTGGCTTTGGGGGAGGGCGCAGCAGCTGTGTCAGTGGCTTTGGAGGTGGCTAC[G/C]GAGGTGGATTTGGTGGTGGCTTTGGTGGTGGCAGAGGACTGGGAGGTGGCTTTGGAGGGG	G	C	0.047	KRT3	keratin 3
55	UNALM_VPA_4284438	AX-197140402	12	ABRR03077305.1	1830523	CCAGATTGGGCAAGTAAAGGCCCAGGAGCGGGAGCAGATCAAGACCCTCAACAACAAGTT[C/T]GCCTCCTTCATCGACAAGGTGAGGGAACTTGACTTGCGCCTCCCATTTCTAGGCAGGGGC	C	T	0	KRT3	keratin 3
56	UNALM_VPA_4284529	AX-417368844	12	ABRR03077305.1	1833237	CAGAGCCATGTCAGTGACACGTCCGTTGTCCTGTCCATGGACAACAACCGCTCCCTAGAC[C/T]TGGACAGCATCATCGCCGAGGTCAAGGCCCAGTATGAGGAGATCGCCAACCGCAGCCGGG	C	T	0.078	KRT3	keratin 3
57	UNALM_VPA_4284439	AX-417368846	12	ABRR03077305.1	1858839	CCAGTCAGCGTTTAGCTCAAGGAGCAGGCGGGTTTACAGCGCTGGCTCCTCTGCGGGCTC[C/T]GGTGGTGGGAGTCAGGCTGTGGGGTCTGTGTGCCTGGTCGGAGGGAGGTGTGGCGGTGGT	C	T	0.098	LOC102534737	keratin type II cytoskeletal 1b
58	UNALM_VPA_2786126	AX-417369299	12	ABRR03077305.1	1867238	GCAGCAGGCTGACCATGATGCTGCTCTTGACCCTCAGTACCAGGAGCTCCAGATCTCAGC[G/A]GGAAGACACGGAGATGAGCTGAAGACCAGCAAGATGGAGATCTCGGAGCTCAACCTCACC	G	A	0.345	LOC102534737	keratin type II cytoskeletal 1b
59	UNALM_VPA_2786129	AX-417368850	12	ABRR03077305.1	1867616	CTGCAGCAGTCCAAGGAGGAGATGACTCGGCTGCTGCGTGACTACCAGGCGCTGCTGGGA[G/A]TCAAGCTGGCCCTGGACGTGGAGATCGCCACCTACCGCAAGCTGCTGGAGGGCGAGGAGT	G	A	0.169	LOC102534737	keratin type II cytoskeletal 1b
60	UNALM_VPA_2786161	AX-432741865	12	ABRR03077305.1	1870045	AGACTTGGATCTGAACCAGTCTGCAAGCTGCCTGTTGTTTGCAAGGTAGCTTAATGCTCT[T/C]TCCCAGATGATGAAGTCCCTTCTGCCTCTTGATCTCTGTTATGCTGAGCACTTTCTGAGA	T	C	0.193	LOC102534737	keratin type II cytoskeletal 1b
61	UNALM_VPA_4284551	AX-432741867	12	ABRR03077305.1	1870379	GTCCTCTGGAGAGTGCTGTGACTCATCATTTCCTGGTTGAAGTTTGTACCTTGAAGGGAT[C/T]gccatttctgttgtttctacaGTAAATTTCCTGTGATCTCAAACTGTTGTTTGGTCAGAT	C	T	0.324	LOC102534737	keratin type II cytoskeletal 1b
62	UNALM_VPA_2786252	AX-417369301	12	ABRR03077305.1	1878645	TCCTTCCTACTCTCTCCAAGTCAACATGAGTCGACACTTTAGCTCCAGGTCTGGGTACCG[T/C]TGCGGAAAGGGCTTCAGCTCTGGCTCCGCCGGGGTGGTCAGCTACCAGCGCAGATCCACC	T	C	0.331	KRT1	keratin 1
63	UNALM_VPA_4284440	AX-417369302	12	ABRR03077305.1	1879180	AGTAAAGTCACAAGAAAGGGAGCAAATCAAGTCCCTCAACAACCGGTTTGCTTCCTTCAT[T/C]GACAAGGTGAGTCTCTCTGCTCAGGCACTGGGGGAGTTTCTCCTGGTCCATGTGGGATTG	T	C	0.155	KRT1	keratin 1
64	UNALM_VPA_2786280	AX-417369305	12	ABRR03077305.1	1881534	cttttgttttatgcTATAAGGGTCACTGAAATATTCTGTCTTGCAGGAGCTGTCTCAGAT[G/A]CAGACTCATATCAGCGAAACCAATGTCATCCTCTCCATGGACAACAACCGCAGCCTGGAC	G	A	0.335	KRT1	keratin 1
65	UNALM_VPA_4125462	AX-417369306	12	ABRR03077305.1	1882500	AGAGTGTATAACATGCTGGATTCTCCTTTCTCAGATCTCTTCGCTGCAGCAGTCCATCAG[C/T]GATGCTGAGCAGCGTGGTGAGAACGCCCTCAAAGATGCCCAGAAGAAGCTGGCTGAGCTG	C	T	0.233	KRT1	keratin 1
66	UNALM_VPA_4284443	AX-417369308	12	ABRR03077305.1	1883583	AGGGGGCTCTGGAGGTAGCTTCAGCTCCTCCGGAGGCCGAGGGTCCAGCTCTGGGGGCAC[C/T]AAGACCTCTGGTGGCAGTTCCAGCGTGAAGTTTGTTTCCACCAGCTATTCCCGAGGAACC	C	T	0.071	KRT1	keratin 1
67	UNALM_VPA_4284552	AX-432742286	12	ABRR03077305.1	1900671	CAGGCAGACCAAACCCATTAATAAGCGAGCTCACACCCATGCACACAACACCTAGTTGGC[G/A]GATATAAAAGAGGACCATGTCAGTCTCCTGACAGCAGAATCGAGTCTCCAGCCTTAACGC	G	A	0.01	KRT2	keratin 2
68	UNALM_VPA_4284444	AX-417368868	12	ABRR03077305.1	1900806	CACTTTTCCTCTCTGGGCAAAGGCATCATGAGTTGTCAGATCTCGTGCAAATCTCGAGGA[A/G]taggaggaggaggtggaggaggattCCGGGGCTTCAGCAGTGGTTCAGCTGTGGTCTCCG	A	G	0.375	KRT2	keratin 2
69	UNALM_VPA_4284445	AX-417368870	12	ABRR03077305.1	1901318	CTCCTGCAGCCTCTCAACGTGAAAGTTGACCCAGAAATACATAATGTGAAGTCCCAGGAG[C/T]GGGAGCAGATCAAAACTCTCAACAACAAATTTGCTTCCTTCATCGACAAGGTGAGTCACG	C	T	0.044	KRT2 LOC102533992	keratin 2, keratin type II cytoskeletal 73
70	UNALM_VPA_2786701	AX-417368872	12	ABRR03077305.1	1902454	GGTGCTGCAGACCAAATGGGAGCTGCTGCAACAAATTGACGTCAGCACCCGTACCACCCG[C/T]CTGGACCCCCTCTTTCAGGAGTACATTGGCAAACTGCAGACTTACGTGAACACGCTTTCT	C	T	0.166	KRT2 LOC102533992	keratin 2, keratin type II cytoskeletal 73
71	UNALM_VPA_2786731	AX-417369312	12	ABRR03077305.1	1903905	TACAAGAACAAGGTGGACCTGCAGGTCAAGGTGGACATGATAAACCAGGAGATTGACTTC[T/C]TGAAAATCCTCTTTGATGCGGTAAGGAGGCTGCTCCTAGAGAGATCCTTATTTCCACCCT	T	C	0.253	KRT2 LOC102533992	keratin 2, keratin type II cytoskeletal 73
72	UNALM_VPA_4284446	AX-417368875	12	ABRR03077305.1	1907833	GCTCTGGCTCTGGTGGCGGGTATGGCTCTGGAGGAGGATATGGTTCTGGAGGAAAACACA[G/T]CTCTGGAGGCGGCTCCAGAGGAGTCTCTGGCTCTGGGGGAGGGTCTGGTTCTGGAGGAGG	G	T	0.174	KRT2 LOC102533992	keratin 2, keratin type II cytoskeletal 73
73	UNALM_VPA_4284553	AX-432741870	12	ABRR03077305.1	1916595	ACAAGAGCCTCCTGGCCCCACTCAACGTGGAACTGGACCCCAAGATCCAGAAAGTTCGTG[C/A]GCAGGAGCGGGAGCAGATCAAGGCACTGAACAACAAGTTCGCCTCCTTCATCGACAAGGT	C	A	0.179	LOC102533992	keratin type II cytoskeletal 73
74	UNALM_VPA_2787006	AX-432742288	12	ABRR03077305.1	1923592	CCGGCATGGGGATGACCTCAAATACACCAAGAACGAGATCTCAGAGCTGACTCGGCTCAT[C/T]CAAAGGCTGCGCTCGGAGATCGAGAGTGTGAAGAAGCAGGTGAGGGGTTCTGGGAGTTCC	C	T	0.027	LOC102533992	keratin type II cytoskeletal 73
75	UNALM_VPA_2787091	AX-432741874	12	ABRR03077305.1	1927748	ACCACACCTCTTCTGTATGTAGAGGTCAGCAGCTTGGAACACGGGGCTTTGAAGGTCCAG[C/T]GTCTTCCAGAGTCCCAAAGCATCTTTTGATCTGACTACAAGAGATCCTTGCATGGACAGC	C	T	0.193	LOC102533992	keratin type II cytoskeletal 73
76	UNALM_VPA_4284554	AX-432741876	12	ABRR03077305.1	1927869	AGGCCCCACCATCACCAATACTGGATTTGGTGACACGCAGGATTCATCTCTGTCCCCCAT[C/T]CCCAGCAGAAGCACCTTCTAGGTCGTGCTTTTCTCAGGTCAGTGCTCCAGTGAGTGGGCA	C	T	0.044	LOC102533992	keratin type II cytoskeletal 73
77	UNALM_VPA_4284555	AX-432741878	12	ABRR03077305.1	1928450	AGTTCAAGTCAATAGACTTGAATTCAGATTCAGTCCCTGTGACTAAGTGATGATCATGAG[C/T]GAAGCTCTCAATCTTTTTGACCCTCATTTGtttttccagctataaaataagcaGAATTAC	C	T	0.213	LOC102533992	keratin type II cytoskeletal 73
78	UNALM_VPA_4284556	AX-432742292	12	ABRR03077305.1	1928551	tataaaataagcaGAATTACACCCCCGGGTTGTTTTGTGCAATTCCTGGTAAAAAGTTCA[C/T]GCCTAATAAATGTTAGTGGAAATGGAATCTTGTCTTCAGTCTTTTTGGTTCAAAAATGTA	C	T	0.169	LOC102533992	keratin type II cytoskeletal 73
79	UNALM_VPA_2787257	AX-417368877	12	ABRR03077305.1	1935471	AACCAAGTGGGAGCTGCTGCAGCAGCTGGACCTGAACAACTGTAAGAACCACTTGGAGCA[C/T]GTCTTCGAGGGCTACACCAGCAACCTGCGGAAGCAGCTGGAGGCGCTGTCCGGGGACAGG	C	T	0.216	KRT72	keratin 72
80	UNALM_VPA_4284447	AX-417368879	12	ABRR03077305.1	1939056	TGTCCCCCAGGAGATCGCTCAGATCCAGTCCCACATCAGCGACACATCTGTCGTCCTGTC[T/C]ATGGACAACAACCGGGACCTGGACCTGGACAGCATCATCGCCGAGGTCCGCGCCCAGTAC	T	C	0.108	KRT72	keratin 72
81	UNALM_VPA_2787355	AX-417368881	12	ABRR03077305.1	1939128	CCGGGACCTGGACCTGGACAGCATCATCGCCGAGGTCCGCGCCCAGTACGAGGAGATCGC[C/G]CTGAAGAGCAAGGCCGAGGCCGAGGCGCTGTACCAGACCAAGGTGGGCCGAGTGCCAGGT	C	G	0.26	KRT72	keratin 72
82	UNALM_VPA_4284448	AX-417369317	12	ABRR03077305.1	1943863	CTTCTGTAACCACAATCCCAGTCCCATCCCCTCTTCCTGTTGCCCTCAGCAGGGCGGTGC[T/C]CTGGTGCAGGAGGTCCAGCTGTGGGCTCTCTTGGTGAGCTCTCCTCCTCGATCACCTTTC	T	C	0.483	KRT72	keratin 72
83	UNALM_VPA_2787604	AX-417369318	12	ABRR03077305.1	1954820	CGTGGAGCTGGACCCCGAGATCCAGAAAGTGCGGGCGCAGGAGCGGGAGCAGATCAAGGC[G/A]CTGAACAACAAGTTTGCCTCCTTCATTGACAAGGTGGGTCTCACAGAAGGATAAGACGGT	G	A	0.253	LOC102525527	keratin type II cytoskeletal 74
84	UNALM_VPA_4284557	AX-432741882	12	ABRR03077305.1	1956141	GCAGAGGCCTCTGCTATCTTCTCTCCTTGCCGACAGGTACGAGGTGGAGATTAATCGGCG[C/T]ACAGCAGCTGAGAATGAGTTTGTGGTGCTCAAGAAGGTAAGGGAGAAAAGAGCCTATGGG	C	T	0.047	LOC102525527	keratin type II cytoskeletal 74
85	UNALM_VPA_4284558	AX-432741883	12	ABRR03077305.1	1961927	TCCCATGGCACACTCGCGCCTCTTTAACAAAGGGAATGTCAGATTCATGGTTCTTCTGAT[G/T]AGGGTAGCTGACTTAGGTTGCCTTTCTGTTAGTGGGTATGTGGTTTCTCTTTGGGCCTCT	G	T	0.014	LOC102525527	keratin type II cytoskeletal 74
86	UNALM_VPA_4284449	AX-417368886	12	ABRR03077305.1	1973595	GAGCTCCGTCTCCACTGGAAGCATGAGCCGCCAATTCACCTGCAAGTCGGGAGCTGCTGC[C/G]AAGGGGGGCTTCAGTGGCTGCTCGGCTGTGCTCTCGGGGGGCAGCTCGTCCTCCTACAGG	C	G	0.416	LOC102533318	keratin type II cytoskeletal 71
87	UNALM_VPA_2787770	AX-417369320	12	ABRR03077305.1	1977073	TGGGCAAACGAGGGTTCCCAGTGAGACGAATTAACCGATTGAGTCCCAATATTCCCACAG[G/A]TACGAGGAAGAAATCAACAGGCGGACGGCTGCAGAGAACGAGTTTGTGCTGCTCAAgaag	G	A	0.01	LOC102533318	keratin type II cytoskeletal 71
88	UNALM_VPA_4284530	AX-417369321	12	ABRR03077305.1	2006972	GCCCAAATGCCCCTTTGCTTCCTGGCACCCTTTTCTGGGCTCCTCACTGCTCTGGTCCCC[G/A]GTGGTAAAGAGAAACTTGCTAGCAGCATTGCCGTCTTGCTGCCAAGACATCAGGGCTGCA	G	A	0.152		keratin 5*
89	UNALM_VPA_4125950	AX-417368892	12	ABRR03077305.1	2007271	TTGCGATGCCTGGGTAACAGAGCCACCTTCTGCGTCTTGCTGTGCTCTGTTCTCTCCAGC[A/G]CCTCCCCACTGCCGGTGTCTAGTCATCTTGCTCCACTAGGAACAAGCCATCATGTCTCGC	A	G	0.027	KRT5	keratin 5
90	UNALM_VPA_4284450	AX-417368894	12	ABRR03077305.1	2008612	TCTGTTTGAGCAGTACATCAACAACCTCAGGAGGCAGCTGGACGGTATCCTGGGGGAGAG[A/G]GGCCGCCTGGACTCGGAGCTGAGGAACATGCAGGACCTGGTGGAGGACTTCAAGAACAAG	A	G	0.01	KRT5	keratin 5
91	UNALM_VPA_4284531	AX-417369325	12	ABRR03077305.1	2013407	TCAAATCAGCTTTGGGTCTCCACAGCCTGATCCTCAGTGACAGAAGAATCCAAAGTTTTC[C/T]GGTCTCTAAACCATTAAAACAGAGTCCCCATCCTAATCCCATCAGGTCTGACTACCTCCA	C	T	0.061	KRT5	keratin 5
92	UNALM_VPA_2789370	AX-432741887	12	ABRR03077305.1	2067464	ACCAGCAGCGCGAGGGCTGGCTTTGGGAGTCGCAGCCTCTATAACCTTGGGGGGACAAAG[C/A]GGGTCTCCATTGGTGGGTGTGGCAGCAGCTTCCGAAGTGGCTTTGGTGGCCGAGCAAGCG	C	A	0.044	LOC102533079	keratin type II cytoskeletal 75
93	UNALM_VPA_2789395	AX-432741889	12	ABRR03077305.1	2068423	GGCCTACATCAACGACCTCCGGCGGCAGCTGGACAGCATCACCACTGAGAGGGGCAGGCT[C/G]GATGCTGAGCTGAGGAACATGCAGGATGTCGTGGAAGATTTCAAAGTCAGGTGAGTGTGA	C	G	0.476	LOC102533079	keratin type II cytoskeletal 75
94	UNALM_VPA_4284560	AX-432741890	12	ABRR03077305.1	2069883	CTACATGAACAAGGTGGAGCTGGAGTCCAAGGTCAACTGTCTGACTGATGAGATCCACTT[C/T]TTCCGGATGCTCTTTGAGGCAGTAAGAGCCTACAAGTGTTTTGGAGGGTAGCAAGGAGGG	C	T	0.007	LOC102533079	keratin type II cytoskeletal 75
95	UNALM_VPA_4284561	AX-432742299	12	ABRR03077305.1	2080250	TAGGCGGGCTTGGGACCCAGGCCTGCCCCAAGTCCACATTCCCAGGGCTGGTCCTGCCCT[G/C]GGTGGGGTGTTCCCCATGATGATGAGAGGGGCAGGAAGATGGGCTGTGGCCAGACATGCC	G	C	0.189	LOC102532430	keratin type II cytoskeletal 5-like
96	UNALM_VPA_4284562	AX-432741894	12	ABRR03077305.1	2080480	CATCCCTTTGACATTTTCACTCTTCTGACCCTCTGGCACCAGCACCCACCATGACTCAAC[G/A]ATCCTCCATCACCATCAAGTCAGGGGGCACTCGGAACTTCAGTGCATCCTCAGCTAGCCT	G	A	0.071	LOC102532430	keratin type II cytoskeletal 5-like
97	UNALM_VPA_4284563	AX-432741896	12	ABRR03077305.1	2080707	TTTGGGGGTAGTAAGAGGATCTCCATCGGTGGGAGCTACCGCTCCGGCCAGGCCAGCTTC[G/A]GAGGTGCTGGCTATGGGCTGGGTCTTGGGGGCATTGGGTACAGGGTAGGGGGAGCCAGCA	G	A	0.017	LOC102532430	keratin type II cytoskeletal 5-like
98	UNALM_VPA_2789653	AX-432742302	12	ABRR03077305.1	2082889	GCCCATGTTTGAAGCCTACATCAGCAACCTGAGGCGGCAGCTGGACAGCCTGGGTGGAGA[A/G]CGCTTGAGGCTGGAGACAGAGCTGAAGAGCATGCAGGATGTGGTGGAGGACTTCAAGATC	A	G	0.071	LOC102532430	keratin type II cytoskeletal 5-like
99	UNALM_VPA_2789746	AX-432742303	12	ABRR03077305.1	2088330	GGACAACAACCGCAAGCTGGACCTGGACAGCATCATCGCTGAGGTCAAGGCCCAGTACGA[G/A]GACATCGCCAACCGCAGCCGGGCTGAGGCTGAGTCCTGGTACCAGATCAAGGTGAGACAT	G	A	0.056	LOC102532430	keratin type II cytoskeletal 5-like
100	UNALM_VPA_4126207	AX-432742304	12	ABRR03077305.1	2092593	AAACCCTGCCCACATAttccctcctcacctctgtcCTCCTTGTCCCCTCCAGGCACCCAG[C/A]CATATCCCCCAATAACTCCCATCATCAGGATATTTGAATGAGAAATCAACATCCTTCAAA	C	A	0.395	LOC102532430	keratin type II cytoskeletal 5-like
101	UNALM_VPA_4284564	AX-432741904	12	ABRR03077305.1	2092708	TTCAAAATATTACCAGCTTGATTATTCATAGTAGATCAAAATAATGTTATCAAGAACTCC[A/G]AAGTTCTCCGTGGCCCGGGGCTACATTACGTGAGAGTTCAAAGTCAAATTCCTTCCACAT	A	G	0.304	LOC102532430	keratin type II cytoskeletal 5-like
102	UNALM_VPA_4284565	AX-432741906	12	ABRR03077305.1	2093640	AGACAGGAGAGTTCacggtttcaaaaaaaaaagtcactcccGCTCAGTCAGTTCAAACCC[G/A]TCCGAACTGCCTGCTCCTTGTGCTTGCCCACTCCCTGAAATCGCTTCAATAAACTGTCAC	G	A	0.007	LOC102532430	keratin type II cytoskeletal 5-like
103	UNALM_VPA_4284566	AX-432741908	12	ABRR03077305.1	2107746	CCAAGCCAGACTCCCCTACCCCTGGTGGTTCCCCACCTGTCTTACCTCTGGCTCTCATGC[G/A]CCTAAGAAAAGTAAAGTTCTTTTAACATCCACCTCATACATGCACATTTGCAAATATCCA	G	A	0.051	KRT82	keratin 82
104	UNALM_VPA_4284453	AX-417368904	12	ABRR03077305.1	2116381	TGCCGCTCTTACCGCGTCAGCTCCAGTCGCCGCGTGGGCAACTTCAGCTCTTGCTCATCA[A/G]TAAGCCCCCGGAACCTGAACCACTTCCGGGCCAGCTCTGTCTCCTGCAGGAGCGGGCCCA	A	G	0.348	KRT84	keratin 84
105	UNALM_VPA_2790027	AX-417368906	12	ABRR03077305.1	2116602	AGTTGGCTTCAGTGCTGGCAGTGGGATGGCCTTTGGTTTTGGTGATAGGAGTGGTGCTGG[T/C]CTGGGCTTTGGGCCCAGCAGTTGTTTGGGTCTGGGGTTTGGAGCCGGCAGTGGCCTTGGC	T	C	0.169	KRT84	keratin 84
106	UNALM_VPA_2790040	AX-417369330	12	ABRR03077305.1	2118076	GGTGCGGTTCCTGGAACAGCAGAATAAGCTCTTAGAGACCAAATGGAGCTTCCTCCAAGA[G/A]CAGAAATGTGCCAGGAGCAACCTGGAGCCCCTCTTCGAGAACTACATCACCAACATGCGG	G	A	0.051	KRT84	keratin 84
107	UNALM_VPA_4284454	AX-167296131	12	ABRR03077305.1	2120437	TCTCGCTGATCCTCCAACACAGGAAATCCAGTTGCTGCAGTCACACATCTCAGAGACATC[G/A]GTCATTGTGAAGATGGACAACAGCCGAGACCTGGACCTTGATGGGATCATCTGTGAAATC	G	A	0.112	KRT84	keratin 84
108	UNALM_VPA_4284455	AX-417369332	12	ABRR03077305.1	2120524	AGACCTGGACCTTGATGGGATCATCTGTGAAATCAAGACCCAGTATGAAGAGATTGCCAG[G/A]CGCAGTCGGGCTGATGCTGAGGCCTGGTACCAGACCAAGGTGGGCAGGAGGgcgctgggg	G	A	0.159	KRT84	keratin 84
109	UNALM_VPA_2790311	AX-432742308	12	ABRR03077305.1	2136186	CAAGTGGCAGTTCTACCAGAATCAGCGCTGCTGTGAGAGCAACCTGGAGCCGCTGTTCAA[T/C]GGCTACATCGAGACCCTGAGACGGGAGGCCGAGTGCGTGGAGGCCGACAGCGGGAGGCTG	T	C	0.139	LOC102531931	keratin type II cuticular Hb5
110	UNALM_VPA_4284567	AX-432741912	12	ABRR03077305.1	2137135	CTGCGCCTACTTGCGGAAGTCAGACCTGGAGGCCAACGTGGAGGCCCTGGTGGAGGAGTC[A/C]AGCTTCCTGAAGCGCCTCTATGATGAGGTCAGGGGGCCCCTGCCAGCCAGCCAGGAAGGG	A	C	0.26	LOC102531931	keratin type II cuticular Hb5
111	UNALM_VPA_4284568	AX-432741914	12	ABRR03077305.1	2143144	AAATGGACGTGGACATGGGGGAACCACCCCTTGTCTGTATACCCTGCTGTTACTCCCTTG[G/A]TGCTAGGGGACAGCACAGTGGTAGCCAGGGAAaggagtgggaggaggcaggactcaGAGG	G	A	0.098	LOC102531690	keratin type II cuticular Hb5-like
112	UNALM_VPA_4284569	AX-432741916	12	ABRR03077305.1	2143403	GTGCCTGGTGGGACTCCTTCCCCTCTCAGAGCAGATCTGATGCCCTTGGAACCTGACTTT[C/T]TCCCTGCTCAAACTTGGCGGTATCCAGACTGAGATGTGCCCAGGATACAGCCCCTGTGGG	C	T	0.155	LOC102531690	keratin type II cuticular Hb5-like
113	UNALM_VPA_4284570	AX-432741918	12	ABRR03077305.1	2144144	GCAGGTTCGTTTATGCCACTTTCCACCTCTTATCTCTGTCAGGCTAGTAAAGTAGGATCT[A/G]TTAGAACCCCTCGTCCAGGAGCATTCTGATGAGGCAAGATGCTTATTCTGAAGGAACAAC	A	G	0.142	LOC102531690	keratin type II cuticular Hb5-like
114	UNALM_VPA_4284571	AX-432741920	12	ABRR03077305.1	2144607	TCCACGGCCAGAATTACCTGACCTGCACACAAAACCCAGTGACTCTCAAACTTCAGTTCT[C/T]AGAGgaatcacctggaagcttgtttAAACTCAGATTCATGGGCTCACCCCTGAATTTTTG	C	T	0.311	LOC102531690	keratin type II cuticular Hb5-like
115	UNALM_VPA_4284572	AX-432742314	12	ABRR03077305.1	2145272	TAGTTGGGGAAAGAAAATAGCTAAGCAGTTTATATCATAAAGCCTTTATATTCTTTCCCC[G/A]ACAACCAGAGGAGAGAAATCAACAGAGCTGGCAAGCATGCCAAATCCAGGGTTTGCACTC	G	A	0.105	LOC102531690	keratin type II cuticular Hb5-like
116	UNALM_VPA_4284573	AX-432742315	12	ABRR03077305.1	2152850	TGGCCACATCATCATACTGAGCCTTGATCTCGGCCACAACCGAGTCCATGTTGAGCTCCC[G/A]GCTGTTGTCCATCTTGACCACCACCGAGGTGTCAGAGATTTGTGACTGAAGGAGGCAGAT	G	A	0.22	LOC102531690	keratin type II cuticular Hb5-like
117	UNALM_VPA_4284574	AX-432741926	12	ABRR03077305.1	2154672	GTGGAAAAAGTCACTCACCTCCTTCAGCACCACAAACTCATTCTCAGCCGTGGCCTTGAG[A/C]GCCACCTCTTCTTCATACCTGAGGAGAGAGAGGATAGGAGGAGAGGCCCCCGGGAATGAG	A	C	0.385	LOC102531690	keratin type II cuticular Hb5-like
118	UNALM_VPA_4284575	AX-432741928	12	ABRR03077305.1	2160004	CCTTCCTAAGCCACAGCCCCAGGGAACAACCCAGAGACCCACCTTGTCAATGAAGGCGGC[G/A]AACCTGTTGTTGAGGCTCTTGATCTGCTCCTTCTCCTCGTGCTTCACGCACTGCGCGGTG	G	A	0.487	LOC102531690	keratin type II cuticular Hb5-like
119	UNALM_VPA_4284456	AX-417369333	12	ABRR03077305.1	2177183	TCTTCAGTGTGAGGAGATCAAGGCCACAGTGATCCGGCAAGGGGAGACCCTGCGCCGCAC[C/G]AAGGAGGAGATCAATGAGCTGAACCGCATGATCCAGAGGCTGACAGCCGAGGTGGAGAAC	C	G	0	LOC116282606 KRT83	uncharacterized LOC116282606, keratin 83
120	UNALM_VPA_2790635	AX-417368962	12	ABRR03077305.1	2177581	GGCCCCCTAGAACTCCAAGCTGGAGGCGGCAGTGACCCAGTCTGAGCAGCAGGGCGAGGC[T/C]GCCATTAATGATGCCCGCTGCAAGCTGGCTGAGCTGGAAGGCGCCCTGCAGAAGGCCAAG	T	C	0.216	LOC116282606 KRT83	uncharacterized LOC116282606, keratin 83
121	UNALM_VPA_4284458	AX-417369358	12	ABRR03077305.1	2179366	TGTGCCTGGGAAGGGACCCCTCCCTTCTGCTGTTTTGGCCTTTGGCCCCACCCAGGAAGA[A/G]GGGCTCTCCTTTCCTGGAGGGAGCACCACTGGACCCACTCCCCTAACTCTCTGGCCTCTT	A	G	0.027	LOC116282606 KRT83	uncharacterized LOC116282606, keratin 83
122	UNALM_VPA_4284576	AX-432741930	12	ABRR03077305.1	2185554	CAAGACCAATGAATCCAGCAAAAAtcagaaagtagaagaaaggatGAACCCTCGGAACAA[T/C]AAAACGACTACTAGGAAAGGCTACAGAAAGAGGCCAAGATGCACCCCAGCCTCCACAGGA	T	C	0.118	LOC102546053	keratin type II cuticular Hb6
123	UNALM_VPA_2790990	AX-432741933	12	ABRR03077305.1	2224991	CTTGATCTGCTCCTTCTCCTGCTGCTTCACGCACTGCGCATTGGGGTCGACCTCCAGGTT[G/C]AGGGGTGCCAGGAGGCTCTCGTTGACAGACACGGTGGTGATGCTGGGAGGGCTGGGTCCA	G	C	0.231	LOC102546053	keratin type II cuticular Hb6
124	UNALM_VPA_2790991	AX-432742321	12	ABRR03077305.1	2225056	GTGCCAGGAGGCTCTCGTTGACAGACACGGTGGTGATGCTGGGAGGGCTGGGTCCACACA[C/T]GCCACCGGAGCGGTACCCGAATTTGCGGCTGCAGGAGCCGGTGCGGGAGCCCCCGCAGAC	C	T	0.257	LOC102546053	keratin type II cuticular Hb6
125	UNALM_VPA_4284577	AX-432741937	12	ABRR03077305.1	2225247	CAGCAGCGGCCGGGCCGGGGCCCGCAGGCAGAGGTGCAGCTGAAGGCGCCACCAGAACTG[C/T]ATCTCTGAGTCGTCCCACAGGAGCTGGATTTGCAGACTCCACTACGGGAGCTAAAGCAAG	C	T	0.274	LOC102546053	keratin type II cuticular Hb6
126	UNALM_VPA_2791082	AX-432741939	12	ABRR03077305.1	2234883	GCCTCTCTGCTTCCCCCCTCAGTGTGAGGAGATGAAGGCCACAGTGGCCCGGCCCGGCAC[G/A]GCGAGACCCTGCGCCGCACCAAGGAGGAGATCAACGAGCTGAGCCGCATGATCCAGAGGC	G	A	0.331	LOC102545800	keratin type II cuticular Hb1-like
127	UNALM_VPA_4284578	AX-432742324	12	ABRR03077305.1	2235903	GATGAACTCCAAGCTGGGCCTGGACATCGAGATCGCCACCTACCAGCGCCTGCTGGAGGG[C/T]GAGGAGCAGAGGTGAGAATCACACCTGGGGGAGGGTATCTCTTCATCCTCCAAACTGTTC	C	T	0.204	LOC102545800	keratin type II cuticular Hb1-like
128	UNALM_VPA_4284459	AX-417368966	12	ABRR03077305.1	2238726	accaggggctgagctggggctggCCCAGGCCTCAGAAAGAGGCTACTTTATTGGAAGCTA[A/T]TCTGACATCATTTTTCAGACTGCCTTGCAGTCTTGGGACCAGGGATGGGACTTGTCTTGT	A	T	0.188	LOC102545800 KRT7	keratin type II cuticular Hb1-like, keratin 7
129	UNALM_VPA_4284460	AX-417369360	12	ABRR03077305.1	2238799	TTTCAGACTGCCTTGCAGTCTTGGGACCAGGGATGGGACTTGTCTTGTAACTATGGGGTC[A/G]GGGTAAGGGTCTCCCACACCCGGGGCTCAGTTGAGGGTGCTCCTGCCAGTAGCAGATGTG	A	G	0.39	LOC102545800 KRT7	keratin type II cuticular Hb1-like, keratin 7
130	UNALM_VPA_2791188	AX-417368970	12	ABRR03077305.1	2244624	GGCCTCAGCCTCCGCCCGGCTGCGGTTGGCGATCTCCTCATACTGGGCCTTGACCTCAGC[A/G]ATGATGCCATCCAGGTCCAGGGAGCGGCTGTTGTCCATGGACAGGACCACAGACGTGTCT	A	G	0.34	LOC102545800 KRT7	keratin type II cuticular Hb1-like, keratin 7
131	UNALM_VPA_2791194	AX-417369362	12	ABRR03077305.1	2244693	ATCCAGGTCCAGGGAGCGGCTGTTGTCCATGGACAGGACCACAGACGTGTCTGAGATCTC[A/G]GACTGCAGCTCTTTGAACTCCTATAGGGACAGAACAGAATGTCAGGACCTGGGGCATAAC	A	G	0.193	LOC102545800 KRT7	keratin type II cuticular Hb1-like, keratin 7
132	UNALM_VPA_2791918	AX-417369364	12	ABRR03077305.1	2295468	CGCTGGCGCTTCCTGCAGAGCCAGGACTCGGCTGCCTTTGACCTTGGGCACCTCTACAAC[G/A]AGTACCAGGGCCGGCTGCAGGACGAACAGCACAAACTCAGCCAGGAGCGGGGCCAGCTGG	G	A	0.108	KRT80	keratin 80
133	UNALM_VPA_2792039	AX-417269813	12	ABRR03077305.1	2307547	GACCTGAGCGGCATCGTGGAAGAGGTCAAGGCCCAATATGATGCCATCGCAGCTCGCAGC[C/T]TGGAAGAGGCCGAGGCGTACTCTCGGAGCCAGGTCTGGGGCTGATGGTGCAGGCTGGGGT	C	T	0.105	KRT80	keratin 80
134	UNALM_VPA_4284579	AX-432741943	12	ABRR03077305.1	2310300	CCTAAACTCACATCTCAAGCCTTGCCTTGCCTCTGCCTCGGAACCGAGGCGGGTGCCCTC[G/A]CTCACCCAACCCCTGCCAGCCACGGACCAGGGGCTAATGGGGACTGTTTGGGCATCCTCC	G	A	0.003	KRT80	keratin 80
135	UNALM_VPA_4284580	AX-432742326	12	ABRR03077305.1	2310396	AATGGGGACTGTTTGGGCATCCTCCTGTATCTGGAGTTCCTGGGGAGGCTGGGTGCTGAG[G/A]ACCCCTGGCTTTCCTGCACCACCTAGGCTCCCCAGAGACCTGACAGTattagggagagag	G	A	0.166	KRT80	keratin 80
136	UNALM_VPA_2792073	AX-432741947	12	ABRR03077305.1	2311074	GGCCATGAAGAAGGCACGTCCACTCGGGTCTGGGAGCCTCTGAGCCCTTGAGGTCAGGCT[G/T]AGGGGCCCCAATAACAGCCAAAGAGAAATCTGCTGCCAACAAGAAGatctggggctggga	G	T	0.446	KRT80	keratin 80
137	UNALM_VPA_4284582	AX-432741949	16	ABRR03077387.1	112395	GCGAGAAGGAGACCATGCAGAACCTCAATGATCGCCTGGCCTCCTACTTGGAGAAGGTGC[G/A]TGCCCTGGAGGAGGCCAACGCCGACCTGGAGGTGAAGATCCGGGACTGGTACAAGAAGCA	G	A	0.22	LOC102527297	keratin type I cytoskeletal 42-like
138	UNALM_VPA_4284583	AX-432742329	16	ABRR03077387.1	112462	GGAGGAGGCCAACGCCGACCTGGAGGTGAAGATCCGGGACTGGTACAAGAAGCAGGGCCC[C/T]GGGCCTGCCCGTGACTACAGCTCCTACTTTAAGAGACCACTGAGGACCTTCGAAGCAAGG	C	T	0.041	LOC102527297	keratin type I cytoskeletal 42-like
139	UNALM_VPA_3421785	AX-417270523	16	ABRR03077387.1	124019	GCGAGGCCAGGTGGGTGGCGAGATCAATGTGGAGATGGACGCTGCCCCCGGCGTGGACCT[A/G]AGCCGCATCCTGAACGAGATGCGCGACCAGTACGAGAAGATCGCGGAGAAGAACCGCAAG	A	G	0.111	LOC102527556	keratin type I cytoskeletal 17
140	UNALM_VPA_3421821	AX-371970733	16	ABRR03077387.1	126108	TGGGGGCGGAACCAGGGTCTTttggcccccacccacccccgaaTGTCTGTCTCTTGCAGC[C/T]GTGACCACCCGCCAGGTGCGCACCATTGTGGAAGAGGTCCAGGACGGCAGGGTCATCTCC	C	T	0.041	LOC102527556	keratin type I cytoskeletal 17
141	UNALM_VPA_4284462	AX-417273181	16	ABRR03077387.1	126186	GCGCACCATTGTGGAAGAGGTCCAGGACGGCAGGGTCATCTCCTCCCGCGAGCAGGTCCA[C/T]CAGACCACCCACTGAGGACCCTGGCCAGCCTGGCCGACCCCTGCCAGGGGTGAGGCCCCC	C	T	0.047	LOC102527556	keratin type I cytoskeletal 17
142	UNALM_VPA_3421944	AX-432742330	16	ABRR03077387.1	131579	ggcagaggcccagaggaggcaggtgaggggcctcaggtcacacagtgagCAAAGCAGAGC[A/G]GGGCCATGAACGCAGCTCTCCTGGCCACAGCCAGCCATGCATGATCCCCGCAGCTGCACC	A	G	0.152	LOC102527556 LOC102530093	keratin type I cytoskeletal 17, keratin type I cytoskeletal 16
143	UNALM_VPA_4284463	AX-417273457	16	ABRR03077387.1	131867	TCTCCTAGCCTGAGTCACCACCCACTTGAGCTGGtgttttctctctcagcttcacATCCC[C/T]CAAAGCTGGGGTGGGAACTCGGAGCAGCACATAGTGAATTGAGTTGACCTTGGGCCGAAT	C	T	0.027	LOC102527556 LOC102530093	keratin type I cytoskeletal 17, keratin type I cytoskeletal 16
144	UNALM_VPA_4284465	AX-417274340	16	ABRR03077387.1	152807	AGTTTCCAGTAAAATATGACAGACGTGATGAGGCGGCGAAGAGGAGGGATCTGGCTGGGA[G/A]TTGGCACTGGCACCTGGATGACGAAAGCCAAGGGGAATGGAAAATGCCAGGCCCGCCCCT	G	A	0.155	LOC102527828	keratin type I cytoskeletal 14
145	UNALM_VPA_3422298	AX-417274516	16	ABRR03077387.1	153447	CCAACGCCGACCTGGAGGTGAAGATCCGCGACTGGTACCAGAGGCAGCGTCCTGCTGAGA[T/C]CAAGGACTACAGCCCCTACTTCAAGACCATCGAGGACCTGAGAAACAAGGTGGGTGGGCC	T	C	0.125	LOC102527828	keratin type I cytoskeletal 14
146	UNALM_VPA_4284467	AX-417278622	16	ABRR03077387.1	155504	CGGCCTGCGCAGGGTGCTGGACGAGCTGACTCTGGCCAGGGCTGACCTGGAGATGCAGAT[A/C]GAGAGCCTGAAGGAGGAGCTGGCCTACCTGAGGAAGAACCACGAGGAGGTGAGAGCTAAA	A	C	0.171	LOC102527828	keratin type I cytoskeletal 14
147	UNALM_VPA_4284468	AX-417280422	16	ABRR03077387.1	157115	aacaccctctctcccctcttccccagtgACCTCCTCCAGTCGCCAGATTCGCACCAAAGT[C/A]GTGGACGTGCACGATGGCAAGGTGGTGTCCTCCCACGAGCAGGTCCTTCGCACCAAGAAC	C	A	0.034	LOC102527828	keratin type I cytoskeletal 14
148	UNALM_VPA_3422452	AX-432742331	16	ABRR03077387.1	163952	CTTAACCTCAAGGCTGACTCTGCTCACACCAACCGGCCCTCCTCAGGGGATTGGGGGAGC[G/A]ttgggctggagagagaaggagctgcctcccagccccaccctccccaatCCTGGGGCCttg	G	A	0.071	KRT9	keratin 9
149	UNALM_VPA_4284584	AX-432742332	16	ABRR03077387.1	164353	CCCAGGGCTCCACATGGGCTAGGCCCCTGGAAAAGGTCAACGCCATACCCACTGCTGGGC[T/A]CTGCTGAAGAACCAAGACAGTTGAGCCACTTGCCTTTCTGCCTGAAGGTCAGCTAATACT	T	A	0.034	KRT9	keratin 9
150	UNALM_VPA_4284585	AX-432741959	16	ABRR03077387.1	164588	CTGCCACGCCACTCATCCTTTCCATCAGACTGGAGACTCTGAGAGCAAGGACTGGGCTCC[C/T]CATCAGACTGGGCTCTGTGAGTCCAGGGGCCAGTCTCCCTACCCACCCAGGCAGCTCCCC	C	T	0.142	KRT9	keratin 9
151	UNALM_VPA_3422455	AX-432741961	16	ABRR03077387.1	164698	GGCAGCTCCCCCATCCTCTATCATAACTCCTTGGTACTCCAGTCCTAGCTCACCCACAGT[G/A]GGCCCCAAGTGGGAGTGGAGAGGGGTGCAGACAGTAATGATCCTCAAAGGAGGAGGTGAC	G	A	0.166	KRT9	keratin 9
152	UNALM_VPA_3422457	AX-432742335	16	ABRR03077387.1	165008	AAGGACGCTGAGCCTGGGGCAGCTTGGAGAAGCCCAGACACCTCCCGTATCTCAGATCTC[C/A]TTAGAGTCTGTCTCAGGGAGACCAGGGCAGACAGAGGGCACACCCAGGCGTGCCACCATC	C	A	0.166	KRT9	keratin 9
153	UNALM_VPA_3422469	AX-417283604	16	ABRR03077387.1	167876	CAGTGTGGAGATGAACGCTGCTCCTGGCAGAGATCTCACTAAGATCCTCAATGACATGCG[T/C]GAAGAGTATGAGCAGCTCAGTGCTAAGAACCGAAGGGACATCGAGCAGCAATATGAGAGT	T	C	0.196	KRT9	keratin 9
154	UNALM_VPA_4284470	AX-417289873	16	ABRR03077387.1	168957	ATGTGTTATGGCCAGGAAGTGGAGTCCAACAACAAGGAGGTGACCAAGCTTCGGCACAGC[G/A]TCCAGGAGTTGGAGATCGAGCTGCAGGCTCAGCTCAGCATGGTTGGTGTTCCTTCCCTGG	G	A	0.311	KRT9	keratin 9
155	UNALM_VPA_3422934	AX-417293204	16	ABRR03077387.1	202481	TGCCCTCTCTCAGCACCAAGCACGGCTGagactccttccctctccctgccctcagaaAGC[C/T]GCCCTGGAAGGCACCCTGGCAGAAACGGAGGCTCGCTTTGGAGCCCAGCTGGCACAGATC	C	T	0.052	KRT19	keratin 19
156	UNALM_VPA_3423037	AX-417295077	16	ABRR03077387.1	208313	CAGTGCCTGGGTCTCAGCCCTGCCCGTGCCTCCCACCAGCTTCTCTTGCACTGCTGAGAG[C/T]TTGGGGCTGCTGCCTGGCCATGAGCACCACATTTCTGCAGACTTCTTTCTCCAGCCTTGG	C	T	0.22	LOC102528247	keratin type I cytoskeletal 15
157	UNALM_VPA_3423039	AX-417296396	16	ABRR03077387.1	208384	TGCCTGGCCATGAGCACCACATTTCTGCAGACTTCTTTCTCCAGCCTTGGGGGTGGCTCT[A/T]CCCGAGGGGGTTCCCTCCTGGCTGGGGGAGGTGGCTTTGGCGGCGGGAGCCACTATGGGG	A	T	0.085	LOC102528247	keratin type I cytoskeletal 15
158	UNALM_VPA_4284586	AX-432741965	16	ABRR03077387.1	209390	TCCTGTTGACTGGGATGTTCTGTAGATGCATGGCTGTGTCAAGGTGTGCAGGAGGCCATC[G/A]ACCATGAGCTGTCCACAGGGCAGGCTAGTGGAGTGCCCTGGAGATGGGCACCGAGCCCAC	G	A	0.118	LOC102528247	keratin type I cytoskeletal 15
159	UNALM_VPA_3423076	AX-417304006	16	ABRR03077387.1	212416	AGCCTCCCTGGGTGGTGGCAGCGGCGGCAAAGTCCGCATCAATGTTGAAGAGTCAGTGGA[T/C]GGAAAGGTGGTTTCTTCTCGAAAGAGAGAAATCTAAATACCCAGTGCGAGAGAGACGCCC	T	C	0.329	LOC102528247	keratin type I cytoskeletal 15
160	UNALM_VPA_4284473	AX-417304457	16	ABRR03077387.1	223012	cccacagGAGATGAAGGAGTTAGGCAACCAGGTGGTCGGCCAGGTCAACGTGGAGATGGA[C/T]GCCACCCCGGGCATTGACCTGACCCGCGTGCTGGCGGAGATGAGGGAGCAGTACGAGGCC	C	T	0.01	LOC102526268	keratin type I cytoskeletal 13
161	UNALM_VPA_4284587	AX-432742337	16	ABRR03077387.1	235580	taaaaaaaaacaaaaccaacattctgagcctcagtttcctcaatatTGGCCCCCTCCCAG[G/T]GTTGTGGTGAGGTGCACATGAAGTAATGAGGAGCTTGGCACATGAGAGATGTTCCAtgaa	G	T	0.233	LOC102526014	keratin type I cuticular Ha6
162	UNALM_VPA_4284532	AX-417304837	16	ABRR03077387.1	235793	TGGGCAGACCAGGCTCCTCAGGGGAAGGCACAGAGAGAGGGCAGGTACCAAGTGTCATTC[G/A]TGAGGCCACTCCCAATTTATGGGATGTGGTGCAAAGACTTTGAAGAGGcaataaaattca	G	A	0.018	LOC102526014	keratin type I cuticular Ha6
163	UNALM_VPA_3423557	AX-417306112	16	ABRR03077387.1	236347	CTTTGGGAGCTGCTTGCCGGGTTCCTATCTGTCCTCTGGGTACCACTCCTCTGGCTTTGC[T/C]GGGAGCGGGGGCTGGTTCTGCGAGGGCTCCTTCAATGGCAATGAGAAGGAGACCATGCAG	T	C	0.014	LOC102526014	keratin type I cuticular Ha6
164	UNALM_VPA_3423559	AX-417306789	16	ABRR03077387.1	236470	CCTGAACGACCGCCTGGCCAACTACCTGGAGAAGGTGCGGCAGCTGGAGCGGGACAACGC[G/A]GAGCTGGAGAGCCGCATCCGGGAGTGGTACGAGGCTCAGATCCCGTACATCTGCCCGGAC	G	A	0	LOC102526014	keratin type I cuticular Ha6
165	UNALM_VPA_4284474	AX-417308094	16	ABRR03077387.1	239035	CGCTGTGACCTGGAGCGGCAGAACCAGGAGTACCAAGTGCTGCTGGACGTCAAGGCCCGC[C/T]TGGAGTCGGAGATCGCCACCTACCGCCGCCTGCTGGAGGGAGAAGACTGCAGGTGAGTGG	C	T	0.051	LOC102526014	keratin type I cuticular Ha6
166	UNALM_VPA_4284475	AX-417309886	16	ABRR03077387.1	239917	TAACCGCTTTTACGCCACATAAAACTGGGTTTCCCTAGAAATTTACCCAATAAAGTGTGT[T/C]CTCTTGGCATAGCAAACTGGCCTCTGTCTACTCTCTGTGGTTGGTTAGTGGGGGTGTCTG	T	C	0.027	LOC102526014	keratin type I cuticular Ha6
167	UNALM_VPA_3423767	AX-417312059	16	ABRR03077387.1	245187	GGTGCCCTACCTGTGTCCTGACTACCAGTCCTACTTTCTGACTATCGAGGAGCTTCAGAA[G/A]AAGGTGAGAGGTTCAGATTAGCTTTGGCTGCCCTGGGAGCCTGGTGCCACCAGCCCTGGA	G	A	0.483	KRT35	keratin 35
168	UNALM_VPA_3423859	AX-417311968	16	ABRR03077387.1	246571	GGCTGACCTGGAGGCCCAGGTGGAGTCCCTGAAGGAGGAGCTGCTCTGCCTTAAGAAGAA[T/C]CATGAGGAGGTGAGGATGGGGAGCAGGCGAGGATGGGGGAGCAGGTGAGCATGGGGCTCA	T	C	0.132	KRT35	keratin 35
169	UNALM_VPA_4284476	AX-417312183	16	ABRR03077387.1	246936	TAGACTCAACGTTGAGGTGGATGTGGCCCCACCTGTTGACCTGAACCGTGTTCTGGATGA[G/A]ATGAGATGCCAGTATGAGACCCTGGTGGAGAATAACCGTCGGGATGCTGAAGACTGGTTC	G	A	0.331	KRT35	keratin 35
170	UNALM_VPA_4284588	AX-432742338	16	ABRR03077387.1	256269	AGGGCAAGTGGTGAACAGATTCCCTGGGAGGGCGATTGGAATAGCTGGCCTTCCAGATTT[G/A]AATCTCATTAATTGATGAAGCGATGGTCAGGGAAAGAGACTTCCCTAGGGTGTAGAATTA	G	A	0.399	LOC116283833	keratin type I microfibrillar 47.6 kDa-like
171	UNALM_VPA_4284589	AX-432741971	16	ABRR03077387.1	256399	TTGAGTGCTCAGCCAGAGCCCTTAATCTGGAAAAAGGTCTGAGATCTAGTCTCAATTCTG[T/C]CATTGATCCATTACATGACTCTAGGAggtcccttccctgggcctcagtttcctcatgtgt	T	C	0.203	LOC116283833	keratin type I microfibrillar 47.6 kDa-like
172	UNALM_VPA_4284477	AX-417314108	16	ABRR03077387.1	280362	AGCATTTGAAAAACAGTGAGGAAGTAAAATGAAGAGAGACATGACTTCCTGTGTTCACAC[C/T]CTCTGTGGAACAGGTATAAATGCTCCCCAGAGGCTGAGAACTCATTGGCTCCTTGGCCAG	C	T	0.051		keratin 31*
173	UNALM_VPA_4284478	AX-417316374	16	ABRR03077387.1	280521	AGCACCATGCCTTACAGCTTCTACCTGCCCAACCTGAGCTGCCGCTCCAGCTGCTCCTCC[C/T]GGCCCTGCGTGCCCCCCAGCTGTCACGGCTGCACCCTGCCCGGGGCCTGCAACATCCCCA	C	T	0.136	LOC102525174	keratin type I cuticular Ha1
174	UNALM_VPA_3424322	AX-417324648	16	ABRR03077387.1	281472	CTCTGAGCCGATCCTTGTGCAGGTATGAGACGGAGCTGGGCTTGCGGCAGCTGGTGGAGT[T/C]GGACATAAATGGCCTGCGTAGGATTCTGGATGAGCTGACCTTGTGCAAGTCTGATCTGGA	T	C	0.171	LOC102525174	keratin type I cuticular Ha1
175	UNALM_VPA_3424395	AX-417327130	16	ABRR03077387.1	285441	TCATGCACTAGAGCCCAGGGGTTGCCAGAGCAGCAAGGAGGCATGACCTGGGGTTCCAGA[G/A]CTTTGACGTGGCCCTGGTTCATTCCGCTAAAAGGGCCTGAAAACAAAATTTGCATGGCTG	G	A	0.034	LOC102525174	keratin type I cuticular Ha1
176	UNALM_VPA_4284590	AX-432742340	16	ABRR03077387.1	291116	CTGGAGAAGGTGCGGCAGCTGGAGCGGGACAACGCGGAGCTGGAGAGCCGCATCCGGGAG[T/C]GGTCCCAGCAGCAGGAGCCCCTGGTGTGCCCCAACTACCAGTCCTACTTCCGGACCATCG	T	C	0	LOC102525174 LOC102528756	keratin type I cuticular Ha1, keratin type I cuticular Ha4
177	UNALM_VPA_4284479	AX-417327491	16	ABRR03077387.1	295100	TTCTAAACTTCTGTGTCCTCCCAGACTCCCCTGCAACCCATGCGCCACCACCAATGCTAG[C/T]AGCAACTCCTGCGGGCCCTGCTCTCAAAAACGTTGCTTTTAAAACTTGCATCCTCTTTGA	C	T	0.28	LOC102525174	keratin type I cuticular Ha1
178	UNALM_VPA_4284591	AX-432741975	16	ABRR03077387.1	302386	GGAGAGCCGCATCCGGGAGCGGTCCCAGCAGCAGGAGCCCCTGGTGTGCCCCAACTACCA[G/A]TCCTACTTCCGGACCATCGAGGAGCTCCAGCAGAAGGTGAGGGGCTGGGCACCCCGCTGC	G	A	0	LOC102525174 LOC102528504	keratin type I cuticular Ha1, keratin type I cuticular Ha1
179	UNALM_VPA_3424748	AX-432742342	16	ABRR03077387.1	308855	CACCCCTTGTGGCCCACGCTCCCGCATCGGGCCCTGCAGCACCTTTGGGTGCTAGATATG[T/C]CGGGCTGAGCAGGAGAACTGTGTGAAGACAGAAGACCATCCACGGACCAGCCCTGCTCTC	T	C	0.051	LOC102525174 LOC102528504	keratin type I cuticular Ha1, keratin type I cuticular Ha1
180	UNALM_VPA_3424830	AX-432742343	16	ABRR03077387.1	321389	GGAGGTGTCCTTGCGGCAGCTGGTGGAGGCGGACCTGAACGGCCTGCGCAGGATCCTGGA[C/T]GAGCTGACCCTGTGCAAGTCCGACCTGGAGGCTCAGGTGGAGTCCCTGAAGGAGGAGCTG	C	T	0	LOC102525174 LOC102529018	keratin type I cuticular Ha1, keratin type I cuticular Ha3-I
181	UNALM_VPA_4284593	AX-432741982	16	ABRR03077387.1	485030	AGGTCCAGGGGGAACAAGCAGACCTAACTCAGAAACTTTTCCAAGCACCCAAATTCTCAG[C/A]CCAGCTTCTGACATCATGGCCTGTTGCTCTACCAGCTTCTGTGGATTTCCCACTTGTTCC	C	A	0.088	LOC102528989 LOC102536934	keratin high-sulfur matrix protein B2C, keratin high-sulfur matrix protein B2D-like
182	UNALM_VPA_4284493	AX-417368760	16	ABRR03077387.1	540152	AACTGGAGTCTTTGTCCTTCACACCTGCTAGGATGACTTCTGACTGTTCCCCCACCTGCT[G/A]CTCCTCCGAGTCCGGTGCTAAGTCTTCCGACGGTGCAATTGCTTCCGCCTGTTCCATGGA	G	A	0.044	KRT40	keratin 40
183	UNALM_VPA_4284494	AX-417369367	16	ABRR03077387.1	541254	AAAGACCTGTTTGTCACATAATAACTGACTTCCCAGATCCTGTGCACAAAGGCAGAGAAT[T/G]CTAGACTTGCTGTACAGCTTGACAACTGCAAACTGGCTGCTGATGACTTCAGGTCAAAGT	T	G	0.074	KRT40	keratin 40
184	UNALM_VPA_4284495	AX-417369368	16	ABRR03077387.1	541670	GGTAGAGAATGACATCAGTGGCCTGCGTGGGATCCTGGGGGAGCTGACCTTGTGCAAATC[C/T]GACCTGGAGGCCCATGTGGAGTCTCTGAAGGAAGATCTCCTTTGCCTTAAGAACAATCAT	C	T	0.007	KRT40	keratin 40
185	UNALM_VPA_3426104	AX-417368986	16	ABRR03077387.1	553786	AATAAGCAACTTCAACACCTGTCCCTCTCTGGATGATTGTGGCTGGTGTGGTGAGGGCAT[C/T]AACAGCTATGAGAAAGAGACCATGCAAATCTTGAACGACCGCCTTGCTAACTACCTGGAA	C	T	0.155	KRT39	keratin 39
186	UNALM_VPA_4284496	AX-417368987	16	ABRR03077387.1	554863	CTTCTTAATTCTAGATCTTGTGTACCAAGGCTGAGAATTCCAGACTGGTCTCACAAATTG[G/T]CAACACCAAACTGGCTGCTGATGACTTGAGAGCCAAGTAAGCCCACCCAACTCTGTCGTT	G	T	0.287	KRT39	keratin 39
187	UNALM_VPA_4284497	AX-417368989	16	ABRR03077387.1	555562	CTACATCTTAATGTCTTTCCGTGTCTCATTTTTAAAGGTGTGAAGCTGAGGTGTCCCTAC[G/A]TCAGCTAGTGGAGGCAGATGCCAACAGCCTACAGCAGATCCTGGATGCACTGACCCTGGG	G	A	0.155	KRT39	keratin 39
188	UNALM_VPA_4284498	AX-417368991	16	ABRR03077387.1	558113	CCTTGTTGGCCCAGATCCAGTGTCTGATCGATTACCTAGAGGCTCAGCTGGCAGAGATCC[G/A]GGGTGCCCTGGAAAGACAAAACCAAGAATATGAGATTCTGCTGGACGTCAGGTCCCGGCT	G	A	0.027	KRT39 LOC107034533	keratin 39, uncharacterized LOC107034533
189	UNALM_VPA_4284499	AX-417369373	16	ABRR03077387.1	558189	ACAAAACCAAGAATATGAGATTCTGCTGGACGTCAGGTCCCGGCTGGAGTGTGAGATTAG[A/C]ACATACCGCAGTCTTCTGGAGAGCTCGGATGGCAAGTACGTAAAATAAAAGCAGCTTCTA	A	C	0.142	KRT39 LOC107034533	keratin 39, uncharacterized LOC107034533
190	UNALM_VPA_4284500	AX-417369374	16	ABRR03077387.1	559824	AGGATGGGAAAGTCATTTCTTCTTACGAGCATGTGCAGCCTTGCTTCATCACCAGAACTG[C/T]CAAACTCTGACATCCcaaggtgataaaaaaaaaaaggaccctcATTCATGAAAGAAAGGC	C	T	0.074	KRT39 LOC107034533	keratin 39, uncharacterized LOC107034533
191	UNALM_VPA_4284501	AX-417368997	16	ABRR03077387.1	579395	AAATGGGAAGGAAATGATGCAGAACCTCAACAGCCGCCTGGCCTCCTACCTGGACAAGGT[A/G]CGCGCCCTGGAGGAGGCCAACACGAAACTCGAAAGTTGCATCTTCAAGTGGCATCAGCAG	A	G	0	LOC107034533 KRT23	uncharacterized LOC107034533, keratin 23
192	UNALM_VPA_3426177	AX-417369376	16	ABRR03077387.1	588826	TTCCTCTTTCAGAAATCTTCTTTGGAAAGCATGTTATCGGAGACCCAGTCTCAGTACTCC[C/T]GCCAACTCCAGGACATGCAACGGATCATCTCCCACCACGAGGAGGAGCTGATGCAGCTAC	C	T	0.193	LOC107034533 KRT23	uncharacterized LOC107034533, keratin 23
193	UNALM_VPA_4284502	AX-417369377	16	ABRR03077387.1	588891	ACTCCAGGACATGCAACGGATCATCTCCCACCACGAGGAGGAGCTGATGCAGCTACGCCA[C/T]GACCTGGAGTGCCAGAGCAACGGATACAAGGTCCTCCTGGGCATCAAAACCCACCTAGAG	C	T	0.01	LOC107034533 KRT23	uncharacterized LOC107034533, keratin 23
194	UNALM_VPA_4284598	AX-432741991	16	ABRR03077387.1	622017	AGATTGCTGTACaaaggggaataaaaaaaaaaaaaagccaggtggACTGTGGAGTCAATC[A/G]GAAAGTGAGATGTCAGCCCAGGAGGCGTTTCTTTCCTGGAAACTTTATAAAAGGTCAGCT	A	G	0.084	LOC107034533 KRT20	uncharacterized LOC107034533, keratin 20
195	UNALM_VPA_4284599	AX-432742351	16	ABRR03077387.1	622090	TCAGCCCAGGAGGCGTTTCTTTCCTGGAAACTTTATAAAAGGTCAGCTCATCCACCAAGA[G/A]ATAGACTCTGCTCCATCCATCCTGAAGCTACAGCTGCTCCCTCCTAGAATCCCCGATGGA	G	A	0.179	LOC107034533 KRT20	uncharacterized LOC107034533, keratin 20
196	UNALM_VPA_4284503	AX-417369002	16	ABRR03077387.1	622314	GGAGGCCACGGCACCCGCATCTCGACCTCCAGACACATGGTGAACTATGGGAGCGATCTC[G/A]CCACGGGGATCCTGTGTGCTGGCAATGAGAAGATGACCATGCAGAGCCTAAACGACCGCC	G	A	0.282	LOC107034533 KRT20	uncharacterized LOC107034533, keratin 20
197	UNALM_VPA_4284600	AX-432741995	16	ABRR03077387.1	629809	actGCCATCTTTACCACAAAATGCATTAATCACAAGTTACACACCACCTAATATCAATTC[G/A]TTAATGTTCCCAAACATTACAGCATATTTCAATTATACTAAACTGCTATACAGAGCAGAG	G	A	0.034	LOC107034533 KRT20	uncharacterized LOC107034533, keratin 20
198	UNALM_VPA_4284601	AX-432741997	16	ABRR03077387.1	629901	ATTATACTAAACTGCTATACAGAGCAGAGGAGTGTATGCAAACTGCAAATGAACCTCTCT[C/T]TAATTCCTCCTGTTTCTGGATTGCAAAATCTCCTTTCAGGGGTCCCTGGATTCTTGAGTC	C	T	0.093	LOC107034533 KRT20	uncharacterized LOC107034533, keratin 20
199	UNALM_VPA_4284602	AX-432741999	16	ABRR03077387.1	630053	ATCAGTATAATTCTGCTGGCTTTAAGAGATATCTGCTTTTTGCCCTCATTGTCTCCACTG[T/C]CTTTAAAAGTCAGATCAGCTCTTTGAATAATTTGAGAGTCAAATTCCAATCATAAATGCT	T	C	0.293	LOC107034533 KRT20	uncharacterized LOC107034533, keratin 20
200	UNALM_VPA_4284504	AX-417369004	16	ABRR03077387.1	636205	TGGAGGCCTTCTTTCTGgatcagaaaaggaaactatgaaAAATCTTAACGACAGATTGGC[G/T]TCCTACCTGGATAAGGTTCGAGCTCTAGAAGAGGCGAACACCGAGCTAGAAAACAAAATT	G	T	0.257	LOC107034533 KRT12	uncharacterized LOC107034533, keratin 12
201	UNALM_VPA_4284505	AX-417369006	16	ABRR03077387.1	636818	ctGGTCTCTCACAACCTTGCTTCCCTTGTTTTGCCAGATCATTTCTGCCAGCATTGCAAA[C/T]GCCCAGCTCATCCTGCAGATCGACAATGCAAGACTAGCTGCCGAAGACTTCAGGATGAAG	C	T	0.044	LOC107034533 KRT12	uncharacterized LOC107034533, keratin 12
202	UNALM_VPA_4284506	AX-417369381	16	ABRR03077387.1	637875	TGAGCTGGCCCTGTGCCAGAACGTGGAAGCTGACATCAACGGCCTGCGCAGGGTGCTAGA[T/C]GAAATGACCCTGGCCAGAGCCGACCTGGAGATGCAGATCGAGAATCTCCAGGAGGAGTTG	T	C	0.404	LOC107034533 KRT12	uncharacterized LOC107034533, keratin 12
203	UNALM_VPA_3426259	AX-417369010	16	ABRR03077387.1	639391	TCCATTGTTACGTCTGTGTCATTCCCCTCCCACGTGCAGAAGAAATCCCTGGAGGACTCG[T/C]TGGCCGAAACCGAGGCCGACTACTGCGGCCAGCTGTCCCAGGTGCAGCAGCTCATCGGCA	T	C	0.034	LOC107034533 KRT12	uncharacterized LOC107034533, keratin 12
204	UNALM_VPA_4284603	AX-432742355	16	ABRR03077387.1	641072	TGATATATTAGTTTAAtctccatttctgtttatttcattttctctggattcTCCATTCAC[C/T]TTGAGTATTTTTTGCCCTTCTGAAACAAAATTCAATTACAAGTCATTGTGGCCATGTTGG	C	T	0.044	LOC107034533 KRT12	uncharacterized LOC107034533, keratin 12
205	UNALM_VPA_4284604	AX-432742356	16	ABRR03077387.1	641211	CCTTACATCTTTCTGGACCTGGAGTAGTCTTTTAATAAACTTTCTTCTAGTGATCTGGAA[T/C]ATGTTTTTAATCACAAGACTTTGATCAAGTAGTACTGTTTTAATAAAGCTAATTTTAATG	T	C	0.044	LOC107034533 KRT12	uncharacterized LOC107034533, keratin 12
206	UNALM_VPA_4284605	AX-432742357	16	ABRR03077387.1	641708	GGGAACGGTGATACAGCGAGATAGGGCAAACAGACGTTCAAAGGACACTTGGAGGAAGAA[A/G]TGAACTGGTCAGGAGACAATCAAATGCTTCATACAGAAATCatccaggcagagaagggag	A	G	0.243	LOC107034533 KRT12	uncharacterized LOC107034533, keratin 12
207	UNALM_VPA_4284606	AX-432742007	16	ABRR03077387.1	641792	ATGCTTCATACAGAAATCatccaggcagagaagggagaaagggaatcGAGGAAGCACATG[T/C]GAAAGGACACAGGGGCGTGAACAAACATTGCTTTGATGGCCTCTCTCCTATCTGGCACCA	T	C	0.044	LOC107034533 KRT12	uncharacterized LOC107034533, keratin 12
208	UNALM_VPA_4284508	AX-417369385	16	ABRR03077387.1	668129	AGGAGATGGTGGCCTTATCTCCGGAAATGAGAAAGTAACCATGCAGAATCTGAATGACCG[C/T]CTGGCTTCCTACTTGGACAAAGTTCGGGCTCTGGAAGAGTCAAACTACGAGCTAGAAGGC	C	T	0.078	LOC107034533 KRT10	uncharacterized LOC107034533, keratin 10
209	UNALM_VPA_4284509	AX-417369017	16	ABRR03077387.1	669613	CAGATACGAGAATGAGGTGACCCTGCACCAGAGTGTGGAGGCTGACATCAATGGACTGCG[C/A]AGGGTGCTGGACGAGCTGACCTTGACCAAGAGTGACCTGGAGATGCAGATCGAGAGCCTG	C	A	0.24	LOC107034533 KRT10	uncharacterized LOC107034533, keratin 10
210	UNALM_VPA_4284510	AX-417369019	16	ABRR03077387.1	670588	TTGGCAGAGACAGAAGGTCGCTATTGTGTGCAGCTCTCACAAATTCAGTCCCAGATCACT[G/T]CTCTGGAAGAGCAGCTGCAACAGATTCGGGCTGAGACCGAGTGCCAGAATGCCGAGTACC	G	T	0.071	LOC107034533 KRT10	uncharacterized LOC107034533, keratin 10
211	UNALM_VPA_4284511	AX-417369388	16	ABRR03077387.1	671818	TACTAACAAAGCCAGAGTGATCAAGACAATTATTGAGGAGGTGGCACCTGATGGTAGAGT[C/T]CTTTCATCTGTGGTTGAATCAGAAACCAAGAAACACTACTATTAAGCCGCATCAAGAGGA	C	T	0.057	KRT10	keratin 10
212	UNALM_VPA_4284512	AX-417369389	16	ABRR03077387.1	679516	AAGCCATCAGCACACAACATTCTGTTCTCCTTTGAAGTTCCAGCTATCCACAGACAAGGC[A/G]AACATTTCTCACACTACTATGTCTCTCCGATTTTCTAGTGGGTCCAGGCATATTTGCTTG	A	G	0.213	KRT28	keratin 28
213	UNALM_VPA_4284513	AX-417369390	16	ABRR03077387.1	679813	CTTTGCTGGAAGTGAAGGGGGACTCCTCTCTGGGAATGAGAAGGTGACCATGCAGAATCT[T/C]AATGATCGCTTGGCATCCTACCTGGATAACGTGCGCGCTCTGGAGGATGCAAATGCTGAc	T	C	0.105	KRT28	keratin 28
214	UNALM_VPA_4284514	AX-417369025	16	ABRR03077387.1	688279	CAGAACCACACTGGTAAAGACGGTGGTTGAAGAGATAGATCAACGTGGCAAAGTTCTTTC[A/G]TCGAGGGTTCAGTCCATAGAAGAAAAGACATCCAAAATGACCAATGGCAAGATAGAACAG	A	G	0.129	KRT28	keratin 28
215	UNALM_VPA_4284607	AX-432742009	16	ABRR03077387.1	689077	AACTCAGCCATTGCAGCAGAGAGCAACCATAAACTATAGATAAGCCAAAGAGCCTGACTA[T/C]GTtctaataaagttttatttatggaCATTGAAATTTGAATGGCAAATACTTTCAATGTGT	T	C	0.169	KRT28	keratin 28
216	UNALM_VPA_4284608	AX-432742011	16	ABRR03077387.1	696568	AGGCCAACGCCGACCTGGAGCAGAAGATCAAGGGCTGGTATGAGAAATTTGGGCCTGGTG[T/C]TTGCCGTGGTCTTGATCATGATTACAGCAGATACTTCCCAATCATTGACGACCTTAGGAA	T	C	0.439	LOC102526397	keratin type I cytoskeletal 27
217	UNALM_VPA_4284609	AX-432742012	16	ABRR03077387.1	697268	ACTCTCCATTTATCAGATAATTTCTGCAACGACAAGTAATGCCAATGTTGTCCTGCAAAA[T/C]GATAATGCAAGACTAACAGCTGATGACTTCAAACTAAAGTGAGTAGAGAAGAGACATCAA	T	C	0.122	LOC102526397	keratin type I cytoskeletal 27
218	UNALM_VPA_4284610	AX-432742014	16	ABRR03077387.1	708649	GTTTGAAAATGAGCTTGCTCTGCATCAGAGTGTTGAGGCTGACATCCACGGTCTTCATCA[A/T]GTTATGGATGAGCTGACCCTTTGCACGACCCACCTGGAGATACAGTGTGACGCACTCAGT	A	T	0.145	KRT26	keratin 26
219	UNALM_VPA_4284611	AX-432742016	16	ABRR03077387.1	708716	GATGAGCTGACCCTTTGCACGACCCACCTGGAGATACAGTGTGACGCACTCAGTGAGGAG[T/C]TGATGTACCTCAAAAAAAATCACGAGGAGGTAAGGAACCCTGCGGAGTAACTCTGTATGA	T	C	0.146	KRT26	keratin 26
220	UNALM_VPA_4284612	AX-432742364	16	ABRR03077387.1	711622	gaaagaaaaaaatgcaataattttctcttctcttcacagAAAAAGCAAGGCCACATGTTA[C/T]ACATCAAAAAGGCATGGGCCCATAAACTCTGAAAATCAAGTCAAAGGTATAGAAGGGTTT	C	T	0.139	KRT26	keratin 26
221	UNALM_VPA_4284613	AX-432742365	16	ABRR03077387.1	713015	AGctcatttttgccttttcattaaaacattttcctgTTGCAAGTTATTTTTTGCTAAATC[C/G]GGTGCTTCTGAATTTCCATGGTGTTGATCTCAATGTTACAGTCCTAAGGAGATGctaata	C	G	0.368	KRT26	keratin 26
222	UNALM_VPA_4283886	AX-417369027	16	ABRR03077387.1	722327	TGTTTTACTCTATGTAGGCAGAATTTCATCCGGAACACACTTGAGAATTGTCTATAAAAG[T/G]GGGACCAGGAGAGTGGGGATGGGAAGTCACTCCACCCCGGCTTTCAGAGACAGCTCTGCG	T	G	0.294	KRT25	keratin 25
223	UNALM_VPA_4283887	AX-417369393	16	ABRR03077387.1	722399	AGTGGGGATGGGAAGTCACTCCACCCCGGCTTTCAGAGACAGCTCTGCGACTCGCTCGCC[C/A]GGATACCATGTCTCTCCGACTTTCCAGCGGATCCAGGAGGGCCGGTCCCCGTGCCACGGC	C	A	0.294	KRT25	keratin 25
224	UNALM_VPA_4284515	AX-417369030	16	ABRR03077387.1	722699	ATGAGAAGGTGACCATGCAGAACCTCAACGACCGCCTGGCGTCCTACCTGGACAACGTGC[G/A]CGCCCTGGAGGAGGCCAACACCGACCTGGAGCAGAAGATCAAGGGCTGGTATGAGAAATA	G	A	0.297	KRT25	keratin 25
225	UNALM_VPA_4284516	AX-417369395	16	ABRR03077387.1	723129	ttttttggttgtgatAAGTTGCCTCTAAAAAGTCAAACTCCCCATTTCTAGATCATCGCT[T/G]CCACCACCAGCAATGCTAACGCTGTTCTGCAGATCGATAATGCCAGGCTGACCGCTGATG	T	G	0.034	KRT25	keratin 25
226	UNALM_VPA_4284517	AX-417369396	16	ABRR03077387.1	726355	ACACTTTTTCTGCCCCTAGGAAATGCAAGTTCTGCAGTGCGCGGCCGGAGGCAACGTGAA[C/T]GTGGAGATGAACGCGGCGCCCGGCGTGGACCTCACGGTTCTGCTGAACAACATGCGGGCC	C	T	0.051	KRT25	keratin 25
227	UNALM_VPA_3426357	AX-417369397	16	ABRR03077387.1	728281	GCAGCTGCACCAGGTCAGAACTGAGACCGAGGGCCAGAAACTGGAGTACGAGCAGCTCCT[C/T]GACATCAAGGTccacctggaaaaagaaattgagaccTACTGTCTCCTTATCGGTGGAGAT	C	T	0.034	KRT25	keratin 25
228	UNALM_VPA_4284518	AX-417369038	16	ABRR03077387.1	729913	AAGAGAAATCTCAAAGCAATTAATCTGATACACGAGAGAGAGTATGTGCCAAACACTCTC[T/C]GAGAAGAGAAGGCATTACGTATCTGTCCGGAAAAATGAGCGAGTCTAAGAAGAAAGTCTG	T	C	0.199	KRT25	keratin 25
229	UNALM_VPA_4284519	AX-417369399	16	ABRR03077387.1	730005	AAAATGAGCGAGTCTAAGAAGAAAGTCTGTCCTGTTTGCTGTCTTTCTGTTAACTGAAAT[A/G]TAATCTCTATCTAGGTAACCAACAGTGGTATCTTCCCATTCATCTGGAAAAACATTACAC	A	G	0.034	KRT25	keratin 25
230	UNALM_VPA_3426394	AX-417369042	16	ABRR03077387.1	753269	TAGAGTGCATCACTGCAAGCACAGATCTCTACTGATGCGGGGGCAGCCAGTTCCGCCAAG[A/G]ATGAGATAACAGAACTGAAACGTACTCTGCAAGCCCTGGAAATCGAGCTGCAGTCCCAAC	A	G	0.125	KRT24	keratin 24
231	UNALM_VPA_4284535	AX-417369401	16	ABRR03077387.1	753864	atgaaatgtttatttgctttttctcttagAAAAGCTCCCTGGAAGGGACCTTGGCTGACA[C/T]GGAGGCTGGCTACATGGCTCAGCTGTCACAAATTCAGATACAGATCAGCAGCCTGGAGGA	C	T	0.02	KRT24	keratin 24
232	UNALM_VPA_4284614	AX-432742022	16	ABRR03077387.1	754817	TGCATCAATCTAGCCATCTTTCTGGATGACTTCAGGGAAGAGTTTCCATCCAGAAATAGA[T/C]GACTGACCGATTTTTCTGCatcctcttcttttcttattaGAATGCTCTTGAAAAAGTTGA	T	C	0.02	KRT24	keratin 24
233	UNALM_VPA_4284615	AX-432742367	16	ABRR03077387.1	754885	CGATTTTTCTGCatcctcttcttttcttattaGAATGCTCTTGAAAAAGTTGAAATGATG[A/G]CTTTGCTCTAATTGTTTCTATGCTTCAGTAAACTTACTTTTGCAAGTTCACTAAATGatt	A	G	0.105	KRT24	keratin 24
234	UNALM_VPA_4284616	AX-432742368	16	ABRR03077387.1	755547	AGGGTGTTCATAGTGAAAGGCTTGATTCCACAACAGTCAAGAGAAATACTAGAGAAATCT[G/T]ACAAGTCATGTTTGCAGAACACTTAGGAGACTGggtcaaaattaaaatcttgggAAAGAA	G	T	0.017	KRT24	keratin 24
235	UNALM_VPA_4284617	AX-432742027	16	ABRR03077387.1	755988	GATCACATGTTAGATCATCAGTCCCACAAGCTGGTACTCAAGAAAAGAACATGGGACTTG[G/A]CCTAAAAACCCAAATTAGAAATCACAAAAGGATCAACCTGAATATAATTCATGTAAATTG	G	A	0.128	KRT24	keratin 24
236	UNALM_VPA_4284618	AX-432742029	16	ABRR03077387.1	756354	gtagttttttttcttccaggcaCATTAACTAAAACATAAAAGTGAACCTGTAGGCACACT[G/A]TAACCACAGAACGAAGTTAATAGCTAAGCACAAACCACTATCCAAAGGAAAAAGAGCCTC	G	A	0.059	KRT24	keratin 24
237	UNALM_VPA_4284619	AX-432742031	16	ABRR03077387.1	756707	CCAGTCCTGTACCACCTGGGACCTATGTTTACGGCTAGTCTTACTTACCCTGATATCAAG[G/A]CAAAAGTATGTGGTTACTCTGAAAATCATCTTGAGGTGAAATCCTCATTCTGGATTTCCT	G	A	0.017	KRT24	keratin 24
238	UNALM_VPA_4284520	AX-417369402	16	ABRR03077387.1	784695	TATGGTTGTATCCAAggtgggaaaaaagaacaaaaacctaCCACAAGTAGAGTTGGTTTT[C/G]TTTTACCTTCAGGTGAGTTTCTGATATAAGTAAACTAACTGGAAAAGTGAAGGGCCATTT	C	G	0.476	KRT222	keratin 222
239	UNALM_VPA_4284521	AX-417369048	16	ABRR03077387.1	785739	TGTCTGACTTGATGTGAAGATGACATTAAGATGGACCAAGGGTGGGCCATGCTGACTATC[G/A]CCTGTCCCTAAATGAAAGTTATTAAGTACACTTGGTATGACCAACATACGagtctcttca	G	A	0.084	KRT222	keratin 222
240	UNALM_VPA_4284472	AX-417299547	16	ABRR03077387.1	208605	TTTGGGCGGAGGCTTTGGAGGTGGCCTTGGAGGTGGCTTTGGTGGGGGTTTTGGTGGTGG[C/A]TTTGGTGACTTCGGTGGTGGCGATGGTGGCCTCCTCTCCGGCAATGAGAAGATCACCATG	C	A	0.084	LOC102528247	keratin type I cytoskeletal 15
241	UNALM_VPA_4282715	AX-417274646	16	ABRR03077387.1	134675	ctcACACTGGGTGGGGCCTGCTAAGCTCCCAGATCCCTTTTCCCCGCCTCCCATCTCTCC[C/T]ACAGtctgctcctcctccttgccATCCTCCTCTGGCCGCCAGACCCGGCCCATCCTGAAG	C	T	0.348		keratin 16*
242	UNALM_VPA_4284559	AX-432741885	12	ABRR03077305.1	1973481	TTGACTGGCCAGCCACgagccccagtgcccagcacatataAAGGAGGGCACCTGCCAGTC[C/T]TCACTGCAACCTGCAGAACCGTGTGGGAGTTTGCCTTCGTCCCTCCTGCGTCTGAGCTCC	C	T	0.044	LOC102533318	keratin type II cytoskeletal 71
243	UNALM_VPA_4126407	AX-432741932	12	ABRR03077305.1	2222425	GCGGCTGGCAATATCATCATACTGAGCCTTGATCTCAGCCACAATGCTGTCCATGTCTAG[G/A]TCCCGGCTGTTGTCCATCTTGACAATGATGGAGGTGTCTGAGATGTGGGCTTGGATGACT	G	A	0.223	LOC102546053	keratin type II cuticular Hb6
244	UNALM_VPA_4284469	AX-417280622	16	ABRR03077387.1	165428	CAGCTTTGGCCAAGGATCTGCGGGTGGCTTTAGTGGTGGTAGTTTTGGTAGTAGCTTTGG[C/T]GGAGGCTTTGGGGGCTTTGGGGCTGGCTTTGGTGGCGGTGTTGGAGATGGTGGCATTCTG	C	T	0.054	KRT9	keratin 9
245	UNALM_VPA_4284405	AX-417368738	1	ABRR03000004.1	12376109	GTTACGCACATCTGTCTGTCTGGCAACATGTCCTACAACTGCTCCACAAGGAATTGCTCT[T/G]CCAGGCTGATTGGGGGACAATACTCTGTCCCCGTGACCCCTGTTGTCACAGCTTCTACCC	T	G	0.445	LOC102544905	keratin-associated protein 11-1
246	UNALM_VPA_4284406	AX-417368627	1	ABRR03000004.1	12376800	CCTGGCCAGCACCAATCTTATTTTAAGGGTTTGATCACCGGTGGCACGTATACCTCTGGA[T/G]GTTTCCAGAAATTTACCACCCACGCGCAAGTCTCTAATGGTTTTGGCATGTCTTGACCTT	T	G	0.443	LOC102544905	keratin-associated protein 11-1
247	UNALM_VPA_4284522	AX-417369247	1	ABRR03000004.1	12376918	CTTTCTGCTTTgtctggcttctggcttctgtttTGTGCCTGTGAAAAAGGGAACTTGTCT[C/T]GCTCTGTGTTTCTCAATAAACCTTCATTACTTGGCATTGCAAATGTGTGTCTCAACAGAG	C	T	0.132	LOC102544905	keratin-associated protein 11-1
248	UNALM_VPA_4284523	AX-417369248	1	ABRR03000004.1	12420470	GAACAAGCCACCCAGGCATCAGATGCAGAACTGGCACTCAGCTACAGCCAAAGCCAGATG[C/T]GTTTCTCTGATACACCCGAATCTTACCAATGATGCAAGTAGTTTGTCTCTTACAGTTGCT	C	T	0.02	LOC102544636	keratin-associated protein 7-1
249	UNALM_VPA_4284539	AX-432741842	1	ABRR03000004.1	12436171	TTTTTCTAGTGATTTGCTGAAATCCCCAAGGAGGCATGGAATCTTCTCTCGTGAGGCTGA[A/G]GGGTGCACCTCCACATCCTCATCTGCTCCTCAACCTCCCAGTCGCTGATTTTCAGAGCCA	A	G	0.162	LOC116280298	keratin-associated protein 8-1
250	UNALM_VPA_4284540	AX-432742273	1	ABRR03000004.1	12616355	TGTTGATCACATATTTTCTACTAATTTACACTAGCATACTTCCTGAATCTTTGTTTCATT[A/G]GACGATGTGAGACTCTTGTAAGCAAAATGACTTTGTTTTTGAGTCAGCATTCCTATGATC	A	G	0.003	LOC116286138	keratin-associated protein 20-2-like
251	UNALM_VPA_4284541	AX-432742274	1	ABRR03000004.1	12660986	AGCCAGAAGACCAGTATCTTCCATAGCAGCATGGGCGGTAGCAGGCATAGCCATAGCCAC[C/T]GTAGCCACATCCATAGCCACATCCCAGGCCACCATAGCCATAGCCCAGGCCACCATAGTA	C	T	0	LOC116276588	keratin-associated protein 20-2-like
252	UNALM_VPA_72783	AX-432742275	1	ABRR03000004.1	12746893	CTGTGGCTATGGTTGCCTCCGAGGTCTGGGCTATGGCTACGGCGCTGGCTATGGTGGCTA[T/C]GGATACGGCTGCTACCGCCCGTGTTACTACGGAAGATACTTGTCCTCTGGCTTCTACTGA	T	C	0.03	LOC116280314	keratin-associated protein 19-3-like
253	UNALM_VPA_4284542	AX-432741850	1	ABRR03000004.1	12746965	CTACCGCCCGTGTTACTACGGAAGATACTTGTCCTCTGGCTTCTACTGAGAAACCCGGCA[T/C]GCAACCTTCCTTCCACGTGACTGAGAACTTCCTTCTTGCTGATTCTACAGTCTGGCCACT	T	C	0.135	LOC116280314	keratin-associated protein 19-3-like
254	UNALM_VPA_4284543	AX-432742277	1	ABRR03000004.1	12804959	GATTTTAGGAATATTTATGATTTCATAATTCTCTGCTTCATGTCTCTTATTTGTGCTTTC[A/G]TAACTGTGGCATTTCCCTATTCTTTTGCAATAAATTTCCCTAAGATAAAACAGCAtacat	A	G	0.007	LOC116276605	keratin-associated protein 19-1-like
255	UNALM_VPA_4284524	AX-417368745	1	ABRR03000004.1	12844094	GTAACCTCCGAGAGAGCGGGAGGAGAAGTTTCCAAATCTGCGGTTGAAAGACATGCTGTC[A/C]GGAGTTCTCAGTTCAGCTGAGTTGCAGGCGGATGTTCTGAGTGTGAACGTTACCTCCTAC	A	C	0.007		keratin-associated protein 15-1-like*
256	UNALM_VPA_4284407	AX-417368747	1	ABRR03000004.1	12853114	aaaagatggcTGTACTGAGCAGAGACTTTGATCTCAATACTCAGAAGGATCTAGACCCTC[A/G]GCAAGTTGAATAATAGAAACCAGAGCTAGAGATTGGTCTATAACACGATGACTGGCAGCT	A	G	0.098	LOC107034113	keratin-associated protein 10-1-like
257	UNALM_VPA_72912	AX-417368749	1	ABRR03000004.1	12853197	GAGCTAGAGATTGGTCTATAACACGATGACTGGCAGCTGCTGGAGGTAAAGCAGGTTGGA[C/G]GGCAGAATCTGGATCCACAGCTCAGGGAGGGGAAGCCACAGACTCCATAACCCAGAGGTC	C	G	0.02	LOC107034113	keratin-associated protein 10-1-like
258	UNALM_VPA_4284408	AX-417368751	1	ABRR03000004.1	12859761	TCTGTGGCTCCCCTTCACTGAGCTATGGGTCCAATTTCTGGTACCCAATCAACTTTCCTT[C/G]CAGAAGTTTCTGTTCATCTTGTTACTGGCCAATTTGTAGATCTGGCTTCTACTGATTAAT	C	G	0.054	LOC107034113 LOC102532037	keratin-associated protein 10-1-like, keratin-associated protein 13-1-like
259	UNALM_VPA_4284409	AX-417368753	1	ABRR03000004.1	12905040	AGGTCTAAGAGTATATATACACTAGAAGGTCAGGTCGTGACACTGAAACTCAGTCTCCTC[A/G]GTGTAACTCAGCTGAGCTCACACCTCCTGTCACCATGTCCTACAACTGCTGCTCTGGAAA	A	G	0.024		keratin-associated protein 13-2-like*
260	UNALM_VPA_73091	AX-417368755	1	ABRR03000004.1	12905326	GACCTCCACGCTCCGCAGTCCCTGCCAGACAACTTATGCTGGGTCTCTGGGCTGCGGGTC[T/C]AGCAGAGGCTGCTCCCTGGGTTCTGGATCTAGAAGCTGCTGCTCCCTGGGCTATTGATAC	T	C	0.324		keratin-associated protein 13-2-like*
261	UNALM_VPA_4284410	AX-417369255	1	ABRR03000004.1	12905564	CTTCCAGGAGCTGCCAGCCTTCTTGCTATGGGCCAGTTTATAGATCAGCTTTCTGTAAAT[C/T]AGCTTGTTGAGTTTCTGGACCTTCTGagcaaaatgtttcagtctcTTCTTAGAACTGCTA	C	T	0.064		keratin-associated protein 13-2-like*
262	UNALM_VPA_4284411	AX-417369256	1	ABRR03000004.1	12923762	ATCTCCTGTCACCATGTCCCACATCTGCTGCTCTGGAaacttctcctcctgctcccttgg[G/A]GGCCACTTGCACTACCCAAGCTCTTCCTGTGGCTCCTCCTACCCCAGCAACCTGATCTAC	G	A	0.044	LOC102533350	keratin-associated protein 13-1-like
263	UNALM_VPA_4284412	AX-417368761	1	ABRR03000004.1	12923825	CCACTTGCACTACCCAAGCTCTTCCTGTGGCTCCTCCTACCCCAGCAACCTGATCTACAC[T/C]ACGGAcctctgctctcccagcacctgccagCTGAGCTCCTCTCTGTACAGTGGCTGTCAG	T	C	0.375	LOC102533350	keratin-associated protein 13-1-like
264	UNALM_VPA_4284413	AX-417368652	1	ABRR03000004.1	12924045	CCCTGCTGGACAAATTATGCTGGGTCTCTGGGCTCTGGGTCCGGCAAAGGCTACTTCCTG[G/T]TCTATGGATCCAGAAGCTGTGGGTCCAGTGGATCTCTGGGTTCTGGATTCTTTGGCTTCC	G	T	0.024	LOC102533350	keratin-associated protein 13-1-like
265	UNALM_VPA_73135	AX-432742278	1	ABRR03000004.1	12924160	GCTTCCCCTCCCTGAGCTGTGGATCCTGCCATCCAATTTATGTGGTTTCTTGAAGCTGCC[A/G]AACTTCTTGTTACCAGCCAACCTGTAGATCTGGCCTCTTCTACTGATCACCTTAAGGGTT	A	G	0.014	LOC102533350	keratin-associated protein 13-1-like
266	UNALM_VPA_4284544	AX-432742279	1	ABRR03000004.1	12930908	AAAAGAGTCTTGAGAAGAAGCCAACACCCAGCTTTCTGAGTATATAATCTCCTCGGTAAC[G/A]AATTTAATCTTCAGACCCAGCGTGTTGGGTCCTTGTGATCAACTTCAATCAAGGGTTTTA	G	A	0.341	LOC102533595	keratin-associated protein 27-1
267	UNALM_VPA_4284414	AX-417368763	1	ABRR03000004.1	12979560	AGGCTATTCTGGGGATTGCAGGGGCATATGCTACAGAACCCACTGTATTATCCCAGTGAC[T/G]CCTTCTGTTGCTCTTTGCTCCAGCGATGTAAGCCCTCCCTTGGGTCTTGGATTGCCTAGT	T	G	0.186	LOC102532787	keratin-associated protein 24-1
268	UNALM_VPA_4284525	AX-417368766	1	ABRR03000004.1	12979659	CTTGGGTCTTGGATTGCCTAGTTGTTACCAAGGAACTCTCTGGCTTCTGGATAACTGCCA[A/T]GAAACCTGTGGTGAAGCACCAATCTGTGAATCTCCCAGCTGTGAGCCCAGGACCTGCACC	A	T	0.027	LOC102532787	keratin-associated protein 24-1
269	UNALM_VPA_73251	AX-417369260	1	ABRR03000004.1	12979802	CTGGTGTGCCCTGCAGCTCTGCAGCAGTGGGCAAAATACGCAGTGCCTGTGAAACTACCA[A/G]TGTCGGACCCAGCCCCAGCTGCAACCCATGCACTCAGACCAAAGGGTATGTATCCGATTG	A	G	0.213	LOC102532787	keratin-associated protein 24-1
270	UNALM_VPA_4284536	AX-432741830	1	ABRR03000004.1	1556945	CTGAGCAAATGGCGGGTGTCTGTCAGGAATGGCCCTGCCCTCGCACCCCTGCTGTGCTTG[G/T]TCAACTGCTGGGGGTGGCCTGGCGTGGATGCCGCGGTCCATCCAAGAGTGGCAGCAGGAA	G	T	0	TSPEAR LOC107033590	thrombospondin type laminin G domain and EAR repeats, keratin-associated protein 10-8-like
271	UNALM_VPA_77106	AX-432741832	1	ABRR03000004.1	1557010	CTGCTGGGGGTGGCCTGGCGTGGATGCCGCGGTCCATCCAAGAGTGGCAGCAGGAACCCA[T/C]TGCGGGTTCTCATGGGGGTGGCCTGCCTGGCCAGGATGGCCCCAGCATGGAGGAGCAAAG	T	C	0.419	TSPEAR LOC107033590	thrombospondin type laminin G domain and EAR repeats, keratin-associated protein 10-8-like
272	UNALM_VPA_4284537	AX-432742268	1	ABRR03000004.1	1557431	ccccccagcccctgccgcCACCGTACTCAGAGCAGTAGGGATGACAGATGAAGAAGCTTA[T/C]GAAGTCGAGAAGTAAGGTCATCAGGCCAGGTAGGCAGGTCCTTCCCCGGGAGCAGAGAAG	T	C	0.426	TSPEAR LOC107033590	thrombospondin type laminin G domain and EAR repeats, keratin-associated protein 10-8-like
273	UNALM_VPA_77252	AX-432742269	1	ABRR03000004.1	1568912	CCATGGGTCCAGAGGCAGTTTTCTTGAGATGGACCCCAGGGCTGCGTGCTGGAGCTCAGG[G/C]GGCTACAGGCCTCAGAGTGGGCCTGGCCTGTGGGGGTCACAGAGGCCAGCACCAGGCGTC	G	C	0.434	TSPEAR LOC107033590	thrombospondin type laminin G domain and EAR repeats, keratin-associated protein 10-8-like
274	UNALM_VPA_77253	AX-432742270	1	ABRR03000004.1	1568981	GCCTCAGAGTGGGCCTGGCCTGTGGGGGTCACAGAGGCCAGCACCAGGCGTCCCATTCAC[C/T]CTGCCACCGTGAATCCACAGACAGAACAGGTCGTTGAGATGGAGGTGGCTTTATTAGGAC	C	T	0.034	TSPEAR LOC107033590	thrombospondin type laminin G domain and EAR repeats, keratin-associated protein 10-8-like
275	UNALM_VPA_4284430	AX-417369282	na	ABRR03001991.1	1519	CTTAGGGCTGGGCTGGCGTCGGGAGGAGGGCGGTGATGTCTGCAGCCTCCCTGCCCGGGC[G/T]GCCTTTATACCCGGGCCGTGGGCGTCCCAGCAGCACAGAAGCTCACCTGCTGACTTCCTC	G	T	0.331	LOC102530622	keratin-associated protein 12-2-like
276	UNALM_VPA_4284546	AX-432742374	na	ABRR03001991.1	807	acaatacttcaataaaaaaataagaattaaaaaaaatggagggacACACTCCATTGAGAA[A/T]GCATGATTTATTTGTCACACATGGGATGTGGCTTCCTGCCGGAGACAGAGAGGGACCCTG	A	T	0.31	LOC102530622	keratin-associated protein 12-2-like
277	UNALM_VPA_4284547	AX-432741840	na	ABRR03001991.1	902	CCTGCCGGAGACAGAGAGGGACCCTGGGAACCAGGGCTTCCAGAGGAGATGCGCAGATTC[A/G]TAGAAAGATCCAGATCGTCCTGCCACGCTCTTGCCCCAGAGTTCAGAGGGTTGGTTCATC	A	G	0.314	LOC102530622	keratin-associated protein 12-2-like
278	UNALM_VPA_4284581	AX-432742033	18	ABRR03077307.1	8124973	GCCTCAACTGTCTCTGCTTTGAGATCAAGCTCCGATGATGACCCAGTGTCCCTGCCCCTT[G/T]GGGGAGCGGCCACCCCCCGGGGCCCACATGCCCTGTTCCCTGAGGGGCCTCAGGACACCT	G	T	0	LOC116284217	keratin-associated protein 10-10
279	UNALM_VPA_4284480	AX-417329142	16	ABRR03077387.1	354957	TCTGTGAGCCTGCTTGCTGTCAGCCAGTGTGCCCCACGCCTAGCTGCTGTTCATCTGTCC[G/A]CTCCGTGGCCAATGGCCGCCAGTCTGTCTGCTGTGAGCCACCTTGTGAGCCACATTGTGA	G	A	0.007	LOC102544939	keratin-associated protein 16-1
280	UNALM_VPA_3425413	AX-417329721	16	ABRR03077387.1	355358	CCGTCTACCTCGTGCCGACCTCTCTGCTGCCGCCCAGGGTCTTCTGCATCTGTCATCTGC[C/A]GGCCAATTTGCTCTCGAACTTTCTACATACCCAGCTCCTGCAAACAACCATGCACTCCTT	C	A	0.115	LOC102544939	keratin-associated protein 16-1
281	UNALM_VPA_3425425	AX-417329829	16	ABRR03077387.1	355598	cGCCGCCCAGCCTGCATCACTTCTGTCTCTTACCGTCCCATCTGCACCCGCCTGTCTTGT[A/G]CTGACACCTGCAAACGTGATTGCAAAAAGTCTACTTCCAGCCAACCGGATTGTGCTGACT	A	G	0.264	LOC102544939	keratin-associated protein 16-1
282	UNALM_VPA_4283681	AX-417332025	16	ABRR03077387.1	355869	CTGCAGTGCACGCCTCTGACTACAGAGAAAATGTGACTGCCCTCCCCAAAGCTCATCTGA[C/T]ttagaatctttttctttctgcactATCACTCACCATCTGCTTATGCTTCAAAGAACTCAC	C	T	0.262	LOC102544939	keratin-associated protein 16-1
283	UNALM_VPA_4284481	AX-417334740	16	ABRR03077387.1	361421	CTGCCAATCAACTTATTACCAACCTGTCTGCTACTTTTTTAAGTCTTGTCAATCAGTTCC[C/T]TGCGTGCCTGTGCCCCACCAGCTGTGTCcttgtgttttctgttcttgCAATCCTGCTTGC	C	T	0.142	KRTAP29-1	keratin associated like protein 29-1
284	UNALM_VPA_4284482	AX-417339267	16	ABRR03077387.1	361604	CCAGCCAGTGGCTAACCCTTGTTCTGTAAAGAACCCTTGCAAACCAGCTTCCTGCAGCAC[C/T]GTCCCTTCTGGCCAACCAACTTGTGGTGAACCTACTTCCTGCAATCAAAGTGCCTGCAAA	C	T	0.142	KRTAP29-1	keratin associated like protein 29-1
285	UNALM_VPA_4284592	AX-432742344	16	ABRR03077387.1	361748	CTGTGTGACAGGTTCTGGCAAATCATCCAGTGGAGGTTCCAATCGCTTCCGAACCACTGC[T/C]CCAAGTCTGCCAGGCCAGCACCTGCTAGCCAACTTCCTGCCAACCCAGCCAGGAGTCCAG	T	C	0.429	KRTAP29-1	keratin associated like protein 29-1
286	UNALM_VPA_4284483	AX-417343124	16	ABRR03077387.1	379872	CCACGTGCTGCCGCCCTAGCTGTGTGTCCAGCTGCTGCCAGCCCTCCTGCTGATCACCTC[A/T]CCAAGAGCCATCCCCTGCATCCAACACAATCTGTCAACTGAGTTGCCGTTTTGGGGGCAA	A	T	0	LOC102544126	keratin-associated protein 9-2-like
287	UNALM_VPA_4284484	AX-417342892	16	ABRR03077387.1	400197	GCCTGTGTGCTGCCAACCTACCTGCTGTCGCCCCAGGTGCTGCAACTCCAGCTGCTGCCG[G/C]CCCATCTGCTGAGGATCCTCTTTTTGCTGAACTTCATTCCTCACCACCAGCCCTGAGCCA	G	C	0.405	LOC102543867 LOC116283835	keratin-associated protein 4-1-like, uncharacterized LOC116283835
288	UNALM_VPA_4284485	AX-417344581	16	ABRR03077387.1	403985	ATTCTAacttttccatgttttaaatgaCCACCAAGTTTATTATCCTGTGACACTACCAAG[G/C]CACTGGAGAAAGAGCCTCCATCTGCGTTCAGTACCACCCCTGCTTCCCAGAAATCTCTTT	G	C	0.49	LOC102543867 LOC116283835	keratin-associated protein 4-1-like, uncharacterized LOC116283835
289	UNALM_VPA_4284534	AX-417343990	16	ABRR03077387.1	404135	GTTGGATCAAACCCCCAAGTCTCTGGCTGTTACACTTGCCTTGACCTTCATAACTGCATG[T/C]TAACTATTTCTCAATAATACTATCTTGATATCATAAATTTGTGTATCCTTCTTTACTTAT	T	C	0.061	LOC102543867 LOC116283835	keratin-associated protein 4-1-like, uncharacterized LOC116283835
290	UNALM_VPA_4284486	AX-417347426	16	ABRR03077387.1	450514	ATAAAAGGGGACAGGTGTAAGGAGACATTCAGACTCAAGAAACCACCCCTGTGGAAACCC[T/A]CTCGTGGAACCCCAATCCTTGCATTAACACCATGGTCAGCTCCTGCTGTGGCTCTGTCTG	T	A	0.466	LOC102529530	keratin-associated protein 4-7-like
291	UNALM_VPA_4284487	AX-417350058	16	ABRR03077387.1	460798	GTAGACCCTCCTACTGTGCTGACCCTTAGGATACATGGAGCCTGGCTAACACATTCAGTG[G/T]CTTGGACCCATGATTCCAATGAGTCCATTACTATCCCACTGACTCTAGGAGCACATTCTG	G	T	0.101	LOC102529530	keratin-associated protein 4-7-like
292	UNALM_VPA_4284488	AX-417356793	16	ABRR03077387.1	461108	AGACCGGGGTCCAGTTATACCCTGTATTTTCTCCTAGAGTGAATTTCTTATGTTTTGTTG[C/T]TTCTCTGCTTTCCAATAAACTTTTCTGCACATAAGAATTCATTGGCAttgttttcatgat	C	T	0.101		keratin-associated protein 4-7A-like*
293	UNALM_VPA_4284594	AX-432741984	16	ABRR03077387.1	497643	TGTAGAAGGTGAAGCCAAAACTCAGAAACTTCTCTTAACAAACCAACTCTCAGCCCAACT[C/T]TTGATACCATGGCCTGCTGTTCCACCAGCTTCAACGGATTTCCCATCTGTTCTACTGGTG	C	T	0.118	LOC102529268	keratin-associated protein 4-3-like
294	UNALM_VPA_4284595	AX-432741986	16	ABRR03077387.1	501126	TTCATCCTGCAGTGAATATCTTGACTTTCCACTGTGGACACAGAAATGTTGCAAACCCAC[C/A]TGCTGATCATCAAATTGCTCTGGATATACTATTTCTGACTTTCTTGCCAGGTTCAAAATT	C	A	0.274	LOC102529268	keratin-associated protein 4-3-like
295	UNALM_VPA_4284489	AX-417358599	16	ABRR03077387.1	515060	CTGTGAAAGTCCCTGCGAGCCCTGCTGTTAAGCAGCCACATCTTTGCCCTGGTTCAGTGA[C/T]GGGCTGCTCAACGTCTTATGCATCCTCTGGCCTTCCACACGCAACTACACGTCGACGACT	C	T	0.068	LOC102528725	keratin-associated protein 3-1
296	UNALM_VPA_4284490	AX-417358985	16	ABRR03077387.1	526383	CCCCGCCACCACCATCTGCTCCTTTGATAAGTCCTGCCGGTGTGGAGTCTGCCTGCCCAG[T/C]ACCTGCCCACACACGGTTTGGTTACTGGAGCCAACCTGCTGTGACAActgccccccaccc	T	C	0.387	LOC116283838 LOC102528209 LOC102528468	uncharacterized LOC116283838, keratin-associated protein 3-3-like, keratin-associated protein 3-3-like
297	UNALM_VPA_4284491	AX-417363068	16	ABRR03077387.1	532094	aaaccaaaccAATAAAAAATCACAGATTCCCAAGGCCATGGCTTGCTGTGTTTCCTGCGA[C/T]GGCTGCAGTGTTCGCACCGGCCCCGCCACCACCATCTGCTCCTTTGATAAGTCCTGCCGG	C	T	0.007	LOC116283838 LOC102528209	uncharacterized LOC116283838, keratin-associated protein 3-3-like
298	UNALM_VPA_4284492	AX-417367590	16	ABRR03077387.1	532200	GATAAGTCCTGCCGGTGTGGAGTCTGCCTGCCCAGCACCTGCCCACACACGGTTTGGTTA[C/T]TGGAGCCAACCTGCTGTGACAActgccccccaccctgccacaTTCCTCAGCCCTGTGTGC	C	T	0.062	LOC116283838 LOC102528209	uncharacterized LOC116283838, keratin-associated protein 3-3-like
299	UNALM_VPA_4284596	AX-432742348	16	ABRR03077387.1	532631	ATAGGTGGATGCCTACAGGCTTCCCAAAGTTCAATTCTTTCATATTGAAGTGTATCTTTC[T/C]TTGGGTGCTTTGGGAATTCTTGGGTGGTATCTTTCTGGAAACTGAGGAGCTTCCTCATGA	T	C	0.294	LOC102528209	keratin-associated protein 3-3-like
300	UNALM_VPA_4284597	AX-432741990	16	ABRR03077387.1	532713	GGGTGGTATCTTTCTGGAAACTGAGGAGCTTCCTCATGATTATTCTAATAAATTCTACAT[C/T]TCTGGCATAGCACAAATGTTTGCAAttacttctgtttatttctgttaattCATTAAATGT	C	T	0.151	LOC102528209	keratin-associated protein 3-3-like
301	UNALM_VPA_4284415	AX-417368775	na	ABRR03000014.1	126095	CTGGGCCTCGGATTCTTCCTCATCGTCTTCAtacatctctccctcctcctcggCCGTGGC[A/G]TCCTGGTACTGCTGGTACTCGGACACCAGGTCGTTCATGTTGCTCTCCGCTTCGGTGAAC	A	G	0.092	LOC102529783	tubulin beta-3 chain
302	UNALM_VPA_4284432	AX-417369285	4	ABRR03002523.1	8506962	TCTCTGACATATTTTAGATATATCCATATTTCCATTAGAAAATGCCCCTATTGGACATAA[C/T]AGACAATACAATATGGTGCCATTCTGGCCTCCAGTTACCAACATGGAAATGTTTGTTACT	C	T	0.436	TYRP1	tyrosinase related protein 1
Table S8 Legend. Column A is the line number of each SNP. Lines 1 to 16 are SNPs for KRTs genes (16) reported by Fernández et al. (2019). Lines 17 to 18 are SNPs for the TYRP1 (2) gene reported by Feeley et al. (2016). Line 19 is a SNP for the MC1R (1) gene reported by Chandramohan et al. (2015). Lines from 20 to 302 for SNPs for KRTs (205), KRTAPs (56), MC1R (1), ASIP (2), KIT (18), TYRP1 (1) di…

## Sheet: ST9
Table S9: List of 80,201 SNPs generated and validated by this study.
UNALM ID	Affymetrix ID	Chromosomal Assignment	Scaffold Accesion Number (VicPac3.1)	Scaffold Position (VicPac3.1)	SNP Sequence	VicPac3.1 Allele	Alternative Allele	MAF	Gene Name VicPac3.1
UNALM_VPA_80817	AX-417266296	1	ABRR03000004.1	17840	ACTTTGCAATACTTTTAAAACCCCTATTTGTCCTGGGTTCTTAGGTTCTTCACAAA[T/G]TCCTCAGGGGCGAGAATTTGGGTTTTGGCAGCCCCGCTCCCAGAGCTCTCTAGATG	T	G	0.09398
UNALM_VPA_97549	AX-468736154	1	ABRR03000004.1	36103	TGCTCCCAATGCAGCCCCAAAGTGCCCAGAAACCCCACATGCCCTAGTGGAAGGTTTTCA[C/G]CCAAACAGGTGAACAGATCTGCAGGCTGGAGTTGGGGATAAGCCCAGAAAATCACACCCA	C	G	0.2752
UNALM_VPA_105145	AX-417266297	1	ABRR03000004.1	58867	TTTTGTATATGAGGACATTAATTTGGCGGCCACGGGGCAGAGTGCTATGGACTAAGCTGC[A/G]TTCCTCCAGAGTCCCTACGTTGAGGcctgtctttgtctgtctgagcTGCTGCAGCAGAGT	A	G	0.43
UNALM_VPA_3457241	AX-468752529	1	ABRR03000004.1	78887	ACCTGCAAGGCCTGGCACACGGTGGAACCCTCGCCAGGATCCGGCTCAGAGGGCAGCTGC[A/C]GCCTACTCACCGCTTTGGGCCGAGCATAATGTGCACAGAAGAGGCTGATGATCCCGGTTC	A	C	0.2014	PRMT2
UNALM_VPA_66787	AX-417266298	1	ABRR03000004.1	102862	CCTCACGTTTTTTCTTCCGCAGCCAACTGGTTATAGGAAACAGCCCAGG[A/T]GGCAACAGACAAGGATTGGGAGGGGAGGCGATGCAACAAGGGCCGGTGT	A	T	0.4511
UNALM_VPA_71207	AX-468695586	1	ABRR03000004.1	119128	GGCCCTCTGCTGGCGGGTCTGAAGGCAGACTCCGGCAGGAACTAG[A/G]CAAACCCAGGGAGCAGCTTTCCCCCACAGGGTTGTGCTGACCGTC	A	G	0.4899	DIP2A
UNALM_VPA_75155	AX-417266299	1	ABRR03000004.1	140340	TGTCGACGGCCTGTACAGGGGCAGAGACAAGGAGCTGTGTTTGAGCGCATGCTGGCTCCT[C/T]GGGCTGGTGGGAAGCTGGAAGCTGGGAGCAGCCCTGGGCGAGAATACTCAAGACCCTGTG	C	T	0.08451	DIP2A
UNALM_VPA_77476	AX-468783901	1	ABRR03000004.1	158340	TGTTCGGAAACACCAATGCCACCTACAAGGGTACAAAGAAAACCCATGAAATCCCCTCTA[G/T]AATAACTCTGTCGTCTGAATATCTGCTGCTGAGATGGAATTTTGTTCAGAAAGTATACTT	G	T	0.09589	DIP2A
UNALM_VPA_80812	AX-417267848	1	ABRR03000004.1	178148	CGGGGCTCCCACATGGCTCTGGACCCATGCTCTGTGCAACGCTGGCTGCGCCCAGAC[A/G]TCTAGAAGGGCCTGCATCTGACCGACGGTGGGATCCAAGGGCTGCTCGGGAAGCAGC	A	G	0.1767	DIP2A
UNALM_VPA_85761	AX-417267850	1	ABRR03000004.1	220166	CCCCCCCGGAGGCAAACCACAGAAGAGGCAGGCTCGAAGGCGGGCAGGCAAGCAGGCGGG[C/T]GACAATGAACAAGAAAGCTGGACTCACCCGGCAGGAGCTGGAGGCGCCCAGTTCAGACTT	C	T	0.1429	PCNT
UNALM_VPA_90665	AX-417266302	1	ABRR03000004.1	256367	CCTGTGGGCCCCGGCTCCCAGGGGCTCTGGCACCGACGGTAAGGAAAAACACAGTACAGA[C/T]GGCATCGCCCTGAAGGCGCCAGGGGAGGTCCAGGCCCAGGTGTGGGTGGATCAGGGCCTG	C	T	0.4026	PCNT
UNALM_VPA_92662	AX-468774142	1	ABRR03000004.1	279858	GGGAGTCCCGAGGGGGCCATCCGAAGGGCTCACTGAGAAGGCATTTGATGAGAAGGATGC[G/A]AGGGCAGGAGAGTGCAGGCAGCGGACACAGACAAGTGCAGAGGAGCGCACGGCCAGGCTG	G	A	0.1181	PCNT
UNALM_VPA_94502	AX-417267854	1	ABRR03000004.1	301642	CCCAGACACAGCACGATTTTGAGTCAAATTCTGCCCTGAACCCCCAGTTTTCAGCC[C/T]ATCTTCAGCCCAGCACACAGCTACACCCGCCCTGCTGCACACAAGCAAAGGGTACC	C	T	0.4257	PCNT
UNALM_VPA_95228		1	ABRR03000004.1	317836	GGGCCTGCTGGGCAGGATGACCCCAGGGCCTGGGTCACCCCCTTGCCCTGCAGCAGGGAA[T/A]TAGGGAAGGCTTTGCCGGCTCCCCAGGGACATGTGGGGACCATGGCAGCCTGAGTCCCGG	T	A	0.4633	C1H21orf58
UNALM_VPA_96519	AX-417266304	1	ABRR03000004.1	340276	CCTGACGGCAGAGGCTGGGGCCTTTCTCACTCCATCCCTTAGATGCCTCGCCGGCCGACC[G/A]GTGTCGGCAGGCCAGGCTGGGACTCTGCTGCGGTCAGGGCAGTCAGAGAACCTGGTGAGA	G	A	0.06122	MCM3AP
UNALM_VPA_97462	AX-468778480	1	ABRR03000004.1	359108	CCTCACCTCCACTGGAACACCCCGGAGCATCTGGCCTGGCTGAAGCAGGCCGTCCTTGGC[T/C]TCCAGCTTCCGCAGATGGACCTTCCGCCCCCCGGGGGTGCGTGCTCGTGCCGAGGGCTAC	T	C	0.1048	MCM3AP
UNALM_VPA_98473	AX-417266305	1	ABRR03000004.1	383252	GTGATGTGGGGGTGTTGAGAATTGGATGTGGTCACACGTG[C/T]GCAGCACCAGGCCCTCTGTGGGCGATGGGTCATGGGGAGG	C	T	0.05705	LSS
UNALM_VPA_99376	AX-468784430	1	ABRR03000004.1	399738	CTTCCTACACCGTCGAGCCTTCTGCCGTCTGACCTCTGCCCTGGATGAA[C/T]GAGAACTAGCACACATGGCTTCTGTAGCCTGCAGAGGGCTCTGAGGACC	C	T	0.09459	LSS
UNALM_VPA_100206	AX-417266306	1	ABRR03000004.1	421075	CGTGCACCCGGCCTTCAGCGAGTTCCTCATCAACACCTACGGCATCCTGAAGCAGCGGCC[C/T]GACCTGCGCGCCGACCCGCTGCACAGCAGCCCGGCCGCCCTGCGCAAGCTGGTCATCGAC	C	T	0.06	SPATC1L
UNALM_VPA_100821	AX-468790033	1	ABRR03000004.1	438845	TTCCACTGATAATTTAATTGCTATTGTTATTAGAGTAAAATTC[A/G]CAGAACGTGCAGCTCACCAGGTTACagggtacaattcagtggc	A	G	0.07955	FTCD
UNALM_VPA_101169	AX-417266307	1	ABRR03000004.1	459050	AGCTCGTGGGGCGTGTTGGCGATGTCCCGCAGGCCCTGCTCATTCACCTGCAT[A/G]TTGGGGGGCACCGCGAACAGCCGGATGCCCTCCTCGCGGGCCCGCTCAGCCTG	A	G	0.1618	COL6A2
UNALM_VPA_101459	AX-468782159	1	ABRR03000004.1	477217	CGCGGTGCCCCTGGGGTCTTCACACCCTGTGTGTCCGGCCTGGGGCCTGTGGC[C/T]ACTTCTGGGAAGTGAGGTGGCTGGAGGGCAGCAGTCCCCAGGTGGTGTCCACC	C	T	0.1
UNALM_VPA_101947	AX-417266308	1	ABRR03000004.1	495908	CTCCTCTAAGCTTTCCCCTGGAAGAGAGGCCTATGGGAATC[G/A]CCAAGGAGCTGCTCCCTGGACCTGAGTTGAGAAGTGGGCCC	G	A	0.4296
UNALM_VPA_102325	AX-432728206	1	ABRR03000004.1	505783	GCAGCCCTCACTCTGGCTGCTGCGTGACGCTGTCTG[C/T]TCACTTAAGCTTTCCCATCTGTGTGACCGAGCTGGG	C	T	0.3459
UNALM_VPA_103415		1	ABRR03000004.1	532474	GCCCCAGGGCATCTTCTCGCCACGGTCCCTGCACAGGACGCTCCACCAGGCCCTGCCCCC[G/A]CCGTGACCCCCTCGCCCGTCTCAGCAGTGCAGGGAACCATGTGGCTTGATGGGGGTCCTG	G	A	0.144
UNALM_VPA_103854	AX-432728209	1	ABRR03000004.1	549179	GGCGCGGGAGCGGCTCCCGTCTCCCTCTGGCTGGTGTTTGGACGGAGTGCTTTGTTTGGT[T/G]TCTGTAGCTTCCAGAGCATGTGAGGAATGCGAAGGGCCCCTTCCCTCCAAGTCGGAGGCT	T	G	0.1259
UNALM_VPA_3455550	AX-417267868	1	ABRR03000004.1	580004	GGTCCCCATCTGCTCCAGGCTCCCCCTGGAAAGATCAGAG[G/T]GTCAGCTTCGGGAGGCCACACCTGCCCGCCCTGGGGGATG	G	T	0.1361	COL6A1
UNALM_VPA_3455819	AX-468742187	1	ABRR03000004.1	595954	tTGCTTATCTTCTCCTGCCTGGGGTCCAAGCCCTGCAGGGGGCAGGTCAGCAGGTGGAGG[T/C]CAGACCTGCTCCTCCGGGCAGTGACCACGGGCTTTCAAGACTGGAACCTGCTCAGACTTC	T	C	0.245
UNALM_VPA_106522	AX-417266311	1	ABRR03000004.1	622574	GCACGAGTGTTCGTAGCCGGCTCATCTGGGGATGTGGAGTGTGAGGCAGCTCCT[C/T]GGGGTGCCAGGCGTCGTCTGGACAGGTGACATGAGCACCTCGCCTGGACCCCTC	C	T	0.3178
UNALM_VPA_106825	AX-432728211	1	ABRR03000004.1	633518	GGCAGTGGTATCCGCCAGCACTGAAGGACCGAAGCAGCCCTGGCCTGGCTGCTCTC[T/C]GCTCCTGGTCTGCTCTTCCCCTGTCATGTGTCAGTGCGTCCGACAGCAGGGCTGGC	T	C	0.4867	PCBP3
UNALM_VPA_107598		1	ABRR03000004.1	658509	CCAGAGTCCTCTTGAGCAAAGCatgtttgggaaccactggtccTATTCCCACCCCAACTC[G/A]TCCCCTCTCCGCCTGTTAGCAATTCTGGGAGGCTGCCAGTAGTAGGATCCATGCAACCAC	G	A	0.08621	PCBP3
UNALM_VPA_108214	AX-432727826	1	ABRR03000004.1	678553	GCCAGCAAGGACACGGAGAACTGGACTCTTCAGACGCTGCTG[G/T]GGGGACGGGAAGAGGGACAGCCACTGACGGCCTGCAGCTGCT	G	T	0.15	PCBP3
UNALM_VPA_3456762	AX-417266313	1	ABRR03000004.1	700554	ACAGGGCCACAGAGGTGCCGGGGGGTCACCTCCTCACCCTCGGGCCTTGAAGTCTTGGCT[T/C]CCTcgcaggggttgggggggtgcGTTCCTTTGCCACAAAAGAAGTCTCTCCCCTACGCAG	T	C	0.2065	PCBP3
UNALM_VPA_109432		1	ABRR03000004.1	718522	TGGAACCCACTACAATGTGGAATAACCCCCAGAAGTGCGAAGTAAAAGAGCCAGACACAA[G/A]GTCCACAAGCTGCGGGGTCTGTTCGTATGCAACGTCTAGAACAGGCAAATGGGGCTGCAG	G	A	0.3367	PCBP3
UNALM_VPA_109763	AX-417266314	1	ABRR03000004.1	740484	CTGCGCGGGAGAAAGCCCCGTTCTGGGCAGAGAGCAGCTCTCCTGCACGCCACAT[C/T]CAAACCCCTCCCGACTCACTGGAGACCAACATCCCAGCAGCATTCCAGCTCTGTC	C	T	0.08	PCBP3
UNALM_VPA_110047	AX-468752667	1	ABRR03000004.1	756751	ataaaatgagacagatTATAAATGCTTCCAAAATAAAGCTATTATCATATATTTAACATA[C/A]TGAGCCCTTAATAAAGTATAAACAGCAGCAAGTGTTCCTCTTCAGGTGGAAAAGCCTCGT	C	A	0.2
UNALM_VPA_110315	AX-468767200	1	ABRR03000004.1	769652	CCTCGGCTGGTGAGGAGCCAGGCCTGCTCAGGCCCTGGCTGGTCACTTACCTACTGGGCC[G/A]GGCCTCACTGTGCCACCAAAGGAAAGCGCCAAGACTCCCAGGGGAGCCTTGAATCCCAAG	G	A	0.1444
UNALM_VPA_110747	AX-417266315	1	ABRR03000004.1	785484	AACACGTCGCCTTATTTACAGCCTCAGCAGCCACCAGGACAGGGCTTTTTGGTAAATAAT[G/T]TGTTGAGCTGAACTGCTAGCGTCACATCTCAAAGCGCCCACCTAGGAAGGCCTTCTGAAA	G	T	0.1081
UNALM_VPA_111731	AX-417267879	1	ABRR03000004.1	821768	CAGTTCCTGCCCGCCCTGGAGAGAAAAAAGCAGCTCATCTTGTGCCTCCGCCCTTGACAC[A/G]TAAGACAATCCACGTCTGCTGGTGTCTTATCACAGAGTAGCCAATCTCTGAAAACCAGGC	A	G	0.1626
UNALM_VPA_112172	AX-432728215	1	ABRR03000004.1	837345	GATGGATTCAGCCAAACCGCTGCCGTTTGTCCAGTCGGGTGGGCTTA[C/T]TGGACGGTGAAACAGTTCACCAGACTCAGGCGGAGCAGCTGGGAGAA	C	T	0.4433
UNALM_VPA_112847		1	ABRR03000004.1	861985	CTACACGCAGTTATCCCTGCAGGGGAGCTTCAGGTGCTGCCTTCCTTCCAAGCCGCGCCC[G/T]GCCGAGCACTGCGCTGTCGCTGCAGTTCCGTCCTGGGCAAACGAGACGCACTGAGGAGAC	G	T	0.2567
UNALM_VPA_113209	AX-432727828	1	ABRR03000004.1	874867	CTGTATGGTTCCTTGTTTACAGAGCAGAGAAGCCAGGAGTGTGACTCAGGACAAGAACGA[C/T]CAGAGACACCCTCACCTGAGGGCCTGGCCTTGGAGCAGCACCTGCTCACTTTTTCCATGT	C	T	0.375	LOC116281303
UNALM_VPA_3457947	AX-417266318	1	ABRR03000004.1	899860	GCTCCACTCATCTTTTTCTAGCTGAGACCAATGCCTTGCGACGCCGTCCCGTCTGATACG[T/C]GTGTTTCGTTGCCGTTCACgtccctcccagcctggctgagCTGCAGCCTCCAGATTTTGA	T	C	0.06944	SLC19A1
UNALM_VPA_114215	AX-432728219	1	ABRR03000004.1	919653	AACACGGCTCGTGTGGCTCCTGACTGCCAGCTGGGGGA[A/G]GGTCAGCTGCGTGTTTCCAAGGTAAGAGGGAGCCCAGG	A	G	0.1444	COL18A1
UNALM_VPA_114726		1	ABRR03000004.1	937467	GGAGGCTCCTGGGTGCAATGGTTGAGGACATGCTGGCCACGTGACCCC[G/A]GGCAGGGCCGTTGGGGGCACCACTCACTGATGCCGTCCAGGGGGCTGC	G	A	0.1062	COL18A1
UNALM_VPA_115476		1	ABRR03000004.1	959262	CGGGCGCCATCCTCACAGGACCAGTCTCTCTGGCTCAGAGTGCTGCCCACTCCAAGCACC[G/A]CGGGGCTGAGGAGCCGGCCACCCCCCTGAAGAGGTCCCAGCACCCAGAACTTCCAGAAGG	G	A	0.08621
UNALM_VPA_115970	AX-417267887	1	ABRR03000004.1	981200	CCTGGAGCAGCCAAAACAGATGGTCAGTAGGTGGGAGGCAGGATGGACAGCCTCGGGCCT[T/G]GTCAGACCAGTGGGAGACTGGTGTGTCCGAGAGCAGCAGGCCCCAGAGGATCCTTCAGGG	T	G	0.4765
UNALM_VPA_116306	AX-468708648	1	ABRR03000004.1	996952	GCCCTCCCTGAGGCTCCCCTGACCTCACGCCCAAGCCAGAAGACACCCTCCACACACCTC[A/G]CATATCCACCCATTCTCCACCACcgcttccctgggcctcagccagCGTGCTGCTCCTGGA	A	G	0.4184
UNALM_VPA_66667	AX-417267888	1	ABRR03000004.1	1017614	CTGCAGTTGTGCTCAGCTTCAGGGAGGAGGCGAACTGGCAAAGGCAGAACCTGCGC[G/A]TCAGGGAACTGAGTGCTTTCCTTAAGGgaagactcagaggtgagaaggaacGCGAG	G	A	0.1141	LOC116281355
UNALM_VPA_66915	AX-468727099	1	ABRR03000004.1	1033972	CCCAGGGGGTGGACTGGATTGGGATGTTTGTAGGACAAACAGAGGGAGAGTCCAGAGTCC[G/A]CAAGGGGGCCACTGGGGGACGCAGCCCTGAGAGATGGAGCCGCGTGCCTGTGGCCCCAGG	G	A	0.3116
UNALM_VPA_67532	AX-417266322	1	ABRR03000004.1	1061025	CAGCCCTGCTGCCCGGCGCCCCTCAGGCCCAGCTGTCACACTGTTTGGAGATGTGTGTTA[T/C]TAACTCGCTTGTCCTGGTCCCAGTGGCCTCCGTGAAGGATCCCAGGCACCATttgttggg	T	C	0.2409
UNALM_VPA_68070		1	ABRR03000004.1	1076273	GGCCCCGGGTGACGGGTGGGAGTGGACTCTCGGTGGGGTGGTGCTGACAGTCGGACAGGC[C/T]GCCCTGGGTTGGGTCAGGTTGGGTCTGGAGGCAGCTGTGGAGTTTGCACAGAGAATCGGG	C	T	0.06944
UNALM_VPA_3446429	AX-417266323	1	ABRR03000004.1	1101127	TTTGATTTCAGAGCAAAATCAGATTTAAAGGCTCTTTTGAAACGATTTTCTGTA[A/G]TGcatcttttcagatcctttgccagtttctttctctgcaggagttttaagtttt	A	G	0.09155	POFUT2
UNALM_VPA_3446622	AX-468791661	1	ABRR03000004.1	1118792	GCTCGCTGTTCTGGTTCTGCTCCACATCCTTAAAAGATTTCTGAAACCCTGTGT[C/A]TCCTCACGTACTGCAGCTGACGACTAAATCTTCTGACCGTAGCCCTGACAAACA	C	A	0.07639
UNALM_VPA_69957	AX-417266324	1	ABRR03000004.1	1138778	GACCTGACTTACAAACCAACGGAGATGGGTAACATACGGACGCACCATGTACAGCTTTGC[A/G]TGGGGGAAAAGGGCTGCTGCTCCAAACAGAACAAGACAGAAGGGTTTAAAGACCTTCCTG	A	G	0.3832	ADARB1
UNALM_VPA_70562	AX-468733262	1	ABRR03000004.1	1159788	GAACCCGGCCTCCGGGCAACCAGAGAGCCGACGCAGCAGCTCTGGGCGGCCTGCCTTTGC[A/G]TGTGCTCTCCCGTGAGAGAGGAGCACGCTTCCATTTGGTTCACACTTCCTTTTAAGTAGC	A	G	0.2797	ADARB1
UNALM_VPA_3447061	AX-417267896	1	ABRR03000004.1	1177349	GAGAgtcccctgcagcctccctctgCATCACCATCCCAGACTC[A/G]GAGCTGAAGAAGCCGGCTACCTGGAAACACCAACGGATGGACC	A	G	0.3884	ADARB1
UNALM_VPA_71324	AX-468714758	1	ABRR03000004.1	1196878	CGTTCAGCTGCAGAGGGCGGGGAGGCAGCTATAGATCCCGG[C/T]GTGTCGCGGGCACCTCCAAACCCAGAGACCCGGTGCGGGGC	C	T	0.3859	ADARB1
UNALM_VPA_71946	AX-417266326	1	ABRR03000004.1	1221740	GGTCTGGGGGACCACATCGGAGAGACCTGTCCAGGGGACACAGCAGTCAGGTCC[G/A]CGCACCCCTCTGCCTCCAGTTCACGCCGTCAGGTGGCTGCAGAGAAATGATCAC	G	A	0.1538	ADARB1
UNALM_VPA_72290	AX-468717050	1	ABRR03000004.1	1238852	GACGCCAGGCCAAGCCTGGGCCACAAGGATGCGCATGCTCATGTTCAGAGCTGCATTA[C/T]TGACAGAGTCAAAAAGGGGACACAGTCCAGACGCCCACCCCACTGGAAGGATAAAAAG	C	T	0.3652
UNALM_VPA_72592	AX-417267900	1	ABRR03000004.1	1262133	AGGGCAGAGCCCCCAGAGAGATGTCGCCTGACAACTGCCTGAGGGCCTGGCACCTCCTGC[G/A]GGCCTGGCACCTCCTGCTCCCTATGCATCTGCAGCAGGTGTGCCCAGAACTTCCCGGGCT	G	A	0.07299
UNALM_VPA_72836	AX-468705340	1	ABRR03000004.1	1278959	CTGCAGCCTGACATCTCTCAGAGAAGGATCATGTTCCCCGATCAAGTT[C/T]GTGTACCTCCACattaaaatgtcttcagatgCAAATAAGCTgctctca	C	T	0.4367
UNALM_VPA_73280	AX-417267902	1	ABRR03000004.1	1299605	CGTGTCTTCAGTGTCCTGTGTGCCCAGTGTCACCATGTCCAGGCTGG[G/T]GCAGGCAGCTGGCTGTGGCTTTATAATTTTCAGACACATTCCTGCTG	G	T	0.4422
UNALM_VPA_73959	AX-417266329	1	ABRR03000004.1	1339776	GGGCAGGGTCACCTGTGCAGCAATCCAGATACCTGCGGCC[T/G]GCCCCCACACGGCCAGCCCTCAGCACCgggccctccctcc	T	G	0.3367
UNALM_VPA_74279		1	ABRR03000004.1	1359704	GCAGAGTCCAGCCCTTTCCTCTCAAACTCGGGCAGCAGGGGCCTCGGC[G/A]GCCTCCCTGACCCGGCCCTTCCCCGTCCCCTCTGCCAGAGAACCGGCT	G	A	0.1116	FAM207A
UNALM_VPA_74529		1	ABRR03000004.1	1374423	GGGTCCTTCGCAGCCGCGGAAGGATGGTTTCCAGGAGAGCCTCGGGGC[G/A]CACATCCCAGCCACTCATCACTGTCCGCTGGGTCCTTGAGGGTCTCCG	G	A	0.4867	FAM207A
UNALM_VPA_74829		1	ABRR03000004.1	1388194	TGTGACAAGggagggagctgaggcccagaaggtGAAGTGACC[C/T]GTCCACAGTCCCTGGGCAGCTGGGCGTGAATGTGAGGGCATC	C	T	0.3778	ITGB2
UNALM_VPA_75345	AX-417266331	1	ABRR03000004.1	1420101	GCTGTGCCCACAGTAAATATGtactttctcatttccttgtttATGAAAACGTAC[G/A]TCTTCACACGTGCTGACGTGTGCCCTTGGTACTGCAGCAGTCGCCTCACCTGAA	G	A	0.05034
UNALM_VPA_75637	AX-468758393	1	ABRR03000004.1	1437827	TGGACTCAGGGTGAGACCCCATTCTCACCTGGCCTTCGAAGCCCCACTTTGGCCAGTGGA[C/T]CTCAGTTGCTGACTGCAGCCCCTTCAGAGCAATGTAATAACCTCAGAGGGTCCCAGAGGG	C	T	0.1779
UNALM_VPA_75932	AX-417267910	1	ABRR03000004.1	1461254	GCTCCTGCCCCATTGTGGCCCCGCAGTCTCCCCCTCTCAGTTGGTGGCAGCCTCATTCTT[C/T]TGGTTGTTTGGGCTCAAAACAGATTCATCCTTGAAGTCTCACTTTCTCTTTTGTATCTGT	C	T	0.197
UNALM_VPA_76096	AX-432727832	1	ABRR03000004.1	1475362	TCGGAGATGACTCTTGGCTCCTTTTGAGCAGATTAAATCCTGAAAATAATCACATGGAAG[A/G]AAGCCTGTGTTTGTTGCTTCAGTGATTCCTGACAGAGGCGcctgtcctgccctcccccag	A	G	0.1333	UBE2G2
UNALM_VPA_76441		1	ABRR03000004.1	1500762	GGTGAATTCTGCGGGGTCCTCCACCTCGTGCCCTCACCCCACCTGCGCTTCCTGGCTGCC[A/G]CTCGACCATCTGGCATGCATGCCTGGCGTTTAAGTCTGCCTGCCACACGCTGCCCCGGCC	A	G	0.349
UNALM_VPA_76716	AX-432727833	1	ABRR03000004.1	1519933	AGCTGGGCCAGCTGCCCTGGGACAGAGGGTGCAATACAATTGTAAGACCTTCCAGC[T/C]CCCACAAGAGGTTCACCACTCTGGGGTGCCTGATGTGTGTGGTGCCAGGAAAGTGG	T	C	0.3133	TSPEAR
UNALM_VPA_77014	AX-417266334	1	ABRR03000004.1	1542364	GTGGCCACCCCGACTCTACCCTTCGATGTGGTGAAGACTCAAGGCCAGGTCACGCGGGGA[G/A]CCGTGGAGGCAGTGAGAGCGATGCCCCCGCACGCCGACTCCACCTGGCTGCTGCTGCAGG	G	A	0.1364	TSPEAR
UNALM_VPA_77106	AX-432741832	1	ABRR03000004.1	1557010	CTGCTGGGGGTGGCCTGGCGTGGATGCCGCGGTCCATCCAAGAGTGGCAGCAGGAACCCA[T/C]TGCGGGTTCTCATGGGGGTGGCCTGCCTGGCCAGGATGGCCCCAGCATGGAGGAGCAAAG	T	C	0.4286	TSPEAR LOC107033590
UNALM_VPA_77371	AX-417267916	1	ABRR03000004.1	1577729	gaCGGCCAGATGGCAGAACAAAGAGGTGGACAGGAGCTTCCAGGGGT[C/T]GTGTGCAAGCAGCACCCAAGTCCCCCAAGGCTGGTGACATAAAGGGC	C	T	0.05063	TSPEAR LOC107033590
UNALM_VPA_77659	AX-468731103	1	ABRR03000004.1	1594491	GCCTCCATCCAGGGCTTCCCTGTGTCCAGTCCCGTC[A/G]CCGCCCTCTGTCCGCGGATCTGGCAGCCGCTGCTCG	A	G	0.29	TSPEAR LOC107033590 LOC116281925
UNALM_VPA_78140	AX-417266336	1	ABRR03000004.1	1620734	GGCCCAGAACAGGTGCTCAGAAAACGGTATCTCACCTCACAGCTGC[G/A]GTCAGGGCCACCGTGGAGCTCACGGACCCAGATGCTGACGTCTTCA	G	A	0.4262	TSPEAR
UNALM_VPA_78534	AX-468796197	1	ABRR03000004.1	1639433	CCTCCTCAGACCACCCTGGCCCCTTGTCCTGTGTGGGTGTGCATGCGTGTACTCAGGAGT[G/A]CGTCTGTACACATGCAGGCTGCGTGCACATATACACAGGTGTATGTGTGCAGACACGCGT	G	A	0.06757	TSPEAR
UNALM_VPA_79022	AX-417266337	1	ABRR03000004.1	1661266	gtttctttttaacgCCTCACAACTGAAAAATCATGACCTTGTTCAGATGTGCCTCTTGGG[T/C]CTCGGCTGTGTGTGCCGAGATATGTTTCCTGCTGCAAGCCACATGACACCTTCCAGTGCA	T	C	0.06024	LRRC3
UNALM_VPA_79174	AX-468762748	1	ABRR03000004.1	1672633	TCCCGAGACCCCCAGAACCGAACCGCCTGGTGCTTCCGGCTGCAGGATCTGCTGCAGGAG[C/T]GAAGGGCCCGTCCATTCCCCAGGGGAGCAGAGGCTGCCTTCGACTTTCCAGTAGCTGTCC	C	T	0.1533
UNALM_VPA_79598	AX-417267922	1	ABRR03000004.1	1699183	CAGGGGAGCTGTGGACTGAAGTATGTCCCCCAAatttcgtatgttgaagccccacCCC[T/C]GGCATGACTGTACTTGGAGAGGGGCCTTTAAGTACATGACTAAGGGTAAACGAGGTCA	T	C	0.2809	TRPM2
UNALM_VPA_79885		1	ABRR03000004.1	1718214	ACCACACAATTGCAGTGCTGTCGGCAACtggtataaaaaagaaatacagagc[G/A]GGGGCGGGAGGGAGAGGTTACATCTGGGACTGGTCAGGGAGGGCTCCATGGC	G	A	0.48	TRPM2
UNALM_VPA_3449208	AX-417267924	1	ABRR03000004.1	1741319	TGTCTTCCTGGGGAGCCTGCAGTTCCAAAGGCCCCGCAGGGG[T/C]GTGGGAACACAGGGTACACTGAGCAGGATGCCACTGTGGCCA	T	C	0.3986
UNALM_VPA_80449	AX-468807646	1	ABRR03000004.1	1755310	CCTCGCTAGAGGCTCCTTTGTCACTGCTGCCCTGGCGTGTGTGCAAATCTGGGCGTGGGC[C/T]GGCAGGCCAGGCAGCTAAAACAGGTGAGGACTGCCCTCCATGGGGACAAACCCAAACACA	C	T	0.05667	PFKL
UNALM_VPA_80738	AX-417266340	1	ABRR03000004.1	1773351	TACTGCAGTAAGTACTTGCTGGACCCGTGGAAAACGTGCACACGGGGCAGCGAGGTG[A/G]GTGGGGACCTGGGTCCGGACAGTGTGGGCTCTACGTCGGATGGTCAGCGGATCAgtc	A	G	0.07333
UNALM_VPA_80904	AX-432728230	1	ABRR03000004.1	1790649	GGGCGAGGGCCAGTGCTGCCTCCAGCCAGGTCACTGCCTCGGG[A/G]GGCTTGAGCCTGAACTGCTCCTCTAAGCACCGGGGCAGCAACT	A	G	0.2833
UNALM_VPA_81216		1	ABRR03000004.1	1819353	acacccttCTCTGCCTCCCGAGAATTCTCAAGACTGTTCATCCTCACGATCACCCCCTCC[G/A]CCTCACCGCCCCGAGCAGCCACCCCGCTGCTCCCCACGCTGGCCCTCCTGTCCTGTCTCT	G	A	0.287	DNMT3L
UNALM_VPA_81414	AX-432727835	1	ABRR03000004.1	1835327	AGCAGAAACTCCCTCGAAGTGTGCTGGGCGGCCTCTGTCCC[C/T]GGCCCTGTGGCCCACGGCCCCTTGCTGACCTCCCATGAGGA	C	T	0.2361	ICOSLG
UNALM_VPA_81724	AX-417267930	1	ABRR03000004.1	1859075	ATGTGCGTGTTTACTGTTTGCAGCTGAGTGTTCTGGGATGTCTGGGTCCGTCTCTGTGTT[T/G]ACTCACAAATCCAAGCCAAGGTTAAGCAACTGGTCTTCATCAAACATTCACTCTATCCCA	T	G	0.3191
UNALM_VPA_81956	AX-468717700	1	ABRR03000004.1	1877882	GGGCGGAGATGAAAGTCTTTGTTTCGCAACAGAGGACATTAC[C/T]GCTGTCCAAGTGCAGCAGCTGGGGCAGACGGGAGATCTTGCT	C	T	0.3615
UNALM_VPA_82306	AX-417266343	1	ABRR03000004.1	1898551	CCTCTGGTCAAAATGAAGGTACGAGGGGCTCACTCAGTGGGAATTTTCCTTCACT[G/C]TTTTGGCAGCACTGGAAGGTGAAGAACATTCCAAGGCTCAGAGCTTTATCACAGA	G	C	0.3028	GATD3A
UNALM_VPA_82426	AX-468705458	1	ABRR03000004.1	1914173	CAGCTCCCGGCTGAAGTCAGGACGAAGGGGGACCCATCTGCCCGCCACCCTCACAGCGGC[C/T]GCTGGCAGGGGTGTCTACTCAGTCCCGCAGGACCAGAACCCAGGCACTCACTGCCCTGTC	C	T	0.4248	GATD3A PWP2
UNALM_VPA_82696	AX-417267934	1	ABRR03000004.1	1940705	gggagcgaAGCCCCCACGGCAGAGCAGCGCTGCCTGGAAGCCG[T/C]CTGGTCGAGGCCCAGACTGCTGCTGTGCTCAGCCTGCAGACAG	T	C	0.1517	TRAPPC10
UNALM_VPA_82896		1	ABRR03000004.1	1959062	ACCTCGGTCAGGCCTCGGTGCCAACATTACCTCCCGGACCAACCGTCTCTCCCCAGCACC[G/A]TGTCCTCTCCTGCAGCCTGCACTCAGATCCTCACCACTGGACTTTAAGCCACATACTGAC	G	A	0.05	TRAPPC10
UNALM_VPA_83098	AX-417266345	1	ABRR03000004.1	1980607	CCTTAGAAGTCAGGCTGCAACTTAGAGTCCCTCACTTGCTCACACAAATGTCCACAAAAC[G/A]AAGAGGAAGATGCAGCCCAAACCGGGCGACCGTACCTTCTCCATTCCATCGGCTCTCTCG	G	A	0.06333	TRAPPC10
UNALM_VPA_83224	AX-468808118	1	ABRR03000004.1	1997802	ACATGGGTGCAAAGATTGGGGCCAAACAGGGCTGTAGGAGAGACCTTGTTGATTCCTCAC[A/T]AACACTGTGAATGAGAAATATtgcagccatatcagtaaacaaggaATGCCGTGGCCCgca	A	T	0.05618
UNALM_VPA_83420	AX-417267938	1	ABRR03000004.1	2019738	CCAGAGCAGATGAGCGAGCATGCAGCCAGCgctcctgcctctccaggtgGCGTG[A/G]GGTAACCAGCTGTGCTCTGCAGGCCCCGGGACCTGGGAACCAGCTGTTGATTGA	A	G	0.05405
UNALM_VPA_83610	AX-468714529	1	ABRR03000004.1	2036354	TCTTGTTTCCTCGGAAATTCAGCGTGACGTCGTAGACAGC[T/C]GCGACTGCAGGGAGGGGCGCAGAGGGTGAGCGCTGCCAGC	T	C	0.3773	AGPAT3
UNALM_VPA_83939	AX-417267940	1	ABRR03000004.1	2059435	TTACACACTGACAGCCAAAGgtctaggacagtgcctggggCA[C/T]GGCAGCTGCTCAGTGAAAATCTGTTGGGGAGCTGAGTAAAAT	C	T	0.05983	AGPAT3
UNALM_VPA_84165	AX-468697445	1	ABRR03000004.1	2073760	AACCCAGCCCTGCGAGGTGTAAGAGAACTGCTCAGCGCGGCTGCCAG[C/T]GAGGAATGAGGGTGCACTCGGGAAACGCCCCACAACAGGGGCAAGAC	C	T	0.4796	AGPAT3
UNALM_VPA_84510	AX-417266348	1	ABRR03000004.1	2100711	CTTGAAGCAGGGACACGTTTAACGTCAGCATCTACTTAGAA[A/G]GTTTCAGGTCAGCAAACGACGGGATGAAGAGAAAGAGCCAG	A	G	0.3369
UNALM_VPA_84668	AX-432727836	1	ABRR03000004.1	2116929	ACCTGGGGCCAGGAGGGACACCCACGTGGCTGGATGGTGGCCCTTTGAGCTCAGCTATGA[A/G]TTTCACAAAGCCTGCTGCTGCTTTCCAGCGAATGTTTCTCTTAAAGACCAGGAAAGCTAT	A	G	0.338
UNALM_VPA_84982		1	ABRR03000004.1	2138735	TTGCTTCCAGAGACATTCTCAGTTAAGCCCAAGGGCAGCAGCTTTCGTGGACGGGGTGGC[G/A]GCGCGGGAACCGCCTCCTGCGGACCCCAGGCCGGGGCCAGCGGGCCTGGGGCCTCGGGGA	G	A	0.156
UNALM_VPA_85243	AX-432728236	1	ABRR03000004.1	2159689	ACACACCTGTAGGCTTTCTCTGGGATGTCATCTTCAGGGAAGAAGCCTGAGGACCAAGGC[A/G]GGTGATCAGGAGGCCAAAGGCAGCCGGGACGCTCACAGCTCGCATGTTCACTGTCTCCAT	A	G	0.1478	RRP1
UNALM_VPA_85470	AX-417267946	1	ABRR03000004.1	2179000	AAAAACACCTTGGCTTCTGCTGACTCTGGGGAAGTCAGAGATCACA[A/C]GTGAAACTCCAAAACTGcgtgaatttaaaaatttgaccCTTCTGAA	A	C	0.1163
UNALM_VPA_85745		1	ABRR03000004.1	2199597	AAGTGGGGCCAGGGAGGTCACCCCGGCAGCAGACAACTGGACC[G/A]GTATCAGGGCTTATGCTGTGGCCTTCGGGGCCCCAGCCCACCT	G	A	0.2767	PDXK
UNALM_VPA_86045	AX-417267947	1	ABRR03000004.1	2220100	CAGGCACGCGTGGCTGCCACCTGGCCCTACTACCTTCTGTCTGG[T/C]CTTTCCACCCAGTGAGGGGTCAAAAAAGCACCCCTGGGCACTGG	T	C	0.156
UNALM_VPA_86179	AX-468739433	1	ABRR03000004.1	2235109	GAACACAACATGGCACCTCCACTTTGGAACAGTCTGGCTGCTTT[C/T]AAAATAAAGCTACACGTAGTTTTGCCATAGAATTACATTCCTag	C	T	0.2586
UNALM_VPA_86527	AX-417266352	1	ABRR03000004.1	2260856	CACGTGTGACATTCCACCAGACACCCCCCCCATTCACCTCTTACAGAGGCAGCACCTACA[T/G]GTAACAGTTTTCCCCAAAGGACGGGTCTGCCGCCCGACATCACACACCAGCAGCCCAGGC	T	G	0.2833	RRP1B
UNALM_VPA_86696		1	ABRR03000004.1	2274812	GCTGTGCCTCCTGCTCAGGGCCTTCTCCGCAGTCCCAGCTCTCACTGGGCTCCAGTGACC[T/C]CTTTCTTCCCTCATTCTTCCAGCTAGAGGGCCGCTGCTAGTCCTGGGTGCCTTTCCATCC	T	C	0.2582	HSF2BP
UNALM_VPA_87025	AX-417267951	1	ABRR03000004.1	2299690	CGACCCAGGGCTCCTGGAGCAAGTGGCAAGAGACCAAGGGGGAAGCCGTCAGGCTCCTCT[C/T]CACCTTTCCTTGAAAGTCACGCAGCAGGTCTGATGTGTTCTGCTAGTTACACATTGAGTC	C	T	0.45	HSF2BP
UNALM_VPA_87258	AX-432727838	1	ABRR03000004.1	2318201	CAGCAGGAGATTCTAAAGGATGTGCTGCAGGAGGAGTTTAATCTCAGACGGAAGGGAGAC[G/A]CGAGTAAGAATGGTGgtcagagagggaagcagaagtgTGGGTTACTCCGACACTGACTGT	G	A	0.3378	HSF2BP
UNALM_VPA_87485		1	ABRR03000004.1	2336981	TCCTGTCCTCCTCCTGGGGCGGCCACTCTGCCCTGTGCCTTTGGGGTTTGGGGCTCCCCC[A/G]GCGAGGGAGAACTCTGAGGGTCTGGGCCCAGGGCGAGCAGGGTCTTTTCCTGCTGCTGCG	A	G	0.2716	HSF2BP
UNALM_VPA_3450985	AX-432727839	1	ABRR03000004.1	2358799	AAGATGAGCTGCAGCCTGCGGGAAGCTTTGCAGAGCGTGTGTCCAGTAAAGAATTTGAAT[C/T]CAGAACTCCCTGAACCCCCCAGTAGGAAAACAACCCAACTTGACAAACAGGCAGAAAACG	C	T	0.1138	LOC116282234
UNALM_VPA_87942		1	ABRR03000004.1	2377505	TAAAGGTTTGCCCAGCAGGCTCTGAGTGGTCCAGTGACTCGGCTGCACCAAGGTGCCCCC[G/A]GTCAGCTTGGGGGTGCACACAGTGGGGCTAATCAGGACCCAGCTGGGGCAGGTGCACGGC	G	A	0.06333
UNALM_VPA_88136		1	ABRR03000004.1	2393743	AAGGCAGAACTCTGCCTGCGGGAGGAGACGTGACGGTG[C/T]GCTGGGGCTGCTCTGCTGCGGACGCTCCGCCTCCCCCG	C	T	0.03667
UNALM_VPA_88414	AX-417266356	1	ABRR03000004.1	2419991	AAGAAGGTTCCCGCTGCCAGGGGGCGTCTTTTGATGTTGCCCACCCCAAGGGGT[C/T]CTGTGTGCAGTGCCGACAGCGCCTGCTGGGGCCCTGCGACACCCCCTCCCAAAG	C	T	0.2688
UNALM_VPA_88710	AX-468694073	1	ABRR03000004.1	2437731	GGGTCATTGGTCTGTCTGTCCCTTGCAGCCCTTGCTCTTCCCCATGGATGCCAACTGCAA[C/T]GGGGTGTTCCGGCATCGCTCAGTCTCCCCGAGCAGCCTGCTGGACACAACCATCAGTGAG	C	T	0.4867	SIK1
UNALM_VPA_3451282	AX-417267959	1	ABRR03000004.1	2456745	GGTGGGCCCAGGCAGGAGGAGATGGAAGTTTACTGCAGGCTGGGTTCCCTGTAGCCTTGA[C/T]TGACTGTCAAATATTATTATGAAGACCTGTCTCAAAGAAGGCCCTGGTGTGGAGGGCCTG	C	T	0.1958
UNALM_VPA_89291	AX-432727840	1	ABRR03000004.1	2473919	CATGCCTCCTGGGGTGGTGGGCGGGATCTCTGCGTGCTGGGCAGCCCTGGAG[T/C]GCTCTGCCTGAGACCTGAGGCTGGGCTCTGGTGTCTGTTGGAGGCAGGCAGC	T	C	0.1
UNALM_VPA_89755		1	ABRR03000004.1	2500033	GGGAAGCTGGAGGGAGGCCACGGGAGGGTCCACGCCCCCTGCAGAGAGCAGCTCTTTCC[T/C]GAGGAGCCCCAGGTGCTCCCACAGTCCAGCGGCAGCATCTCCACCTTGGATGAGGACCG	T	C	0.3054
UNALM_VPA_3451478	AX-432727841	1	ABRR03000004.1	2513079	CCCTGGAAACCCAGAAAGGCAGGCAGATAGCAAAGGAGAAGGAAGCCCTGAC[G/C]CTGAGGGGTTGAGAGGGTTTCCGTTTGAAGTGCTGGCTGAgacctttcttcc	G	C	0.08219
UNALM_VPA_90242	AX-417266359	1	ABRR03000004.1	2542156	GGAGCTGGTCTCTGTGCTGGGGCGTCCTCACAAAGGCACTGAAAC[A/G]GGCAGCCCTGGTGACCCTCAGGACAGCCGTGCAGCAGGGGACAGC	A	G	0.2424
UNALM_VPA_90577	AX-432727813	1	ABRR03000004.1	2558347	GGACGGCTAGCTGCCGCGGTATCGGTGTCCCTGCAGAGTGACCTCCT[C/T]GCTGTCCAGTGCCAGCTTGCAAGTCAAAGGAAAGTGTGTTGAGAGAA	C	T	0.07192
UNALM_VPA_90911		1	ABRR03000004.1	2581295	GGGACCCGGAGGCTTGGGTGCGTGCAGGGAACCTCAGCACGGGGTCT[C/T]AGTCTGAGCCCGCTGCCCCTGCCTTCCACCCTGAGGGCCTTCATCTC	C	T	0.2886
UNALM_VPA_91157	AX-432727842	1	ABRR03000004.1	2596671	ACTGCATCTCCTGGTTTTCCAAAACGGAAATCCTTCCACTCGGGGAC[C/T]TAACACCTTCAGGGGCCCGAGTCTATCAGTTTGCCCTAAATCCCATT	C	T	0.2444	CRYAA
UNALM_VPA_91482	AX-417267966	1	ABRR03000004.1	2621290	ggcctggggtgggacCCCAACCTCAAGCACACCAGCACTTCTGCAGCCAAGTCCACCCTA[C/T]TCAGGGGGCAAACACCCCACACACAGTGTTGCAGCCTGCTCCCAGCTGATCTATGCAGTA	C	T	0.2633	LOC107033593
UNALM_VPA_91599	AX-432727844	1	ABRR03000004.1	2636796	AGCAAGATCTCTGTTGTCTGCAGGTGCCGTGAGCGACGTGGAGATGCAGGAGCACTATGA[T/C]GAGTTCTTTGAGGTGAGCTGCTGGCTGCCCTCCTTTGCTAGGAGGGATTGGAGCTTTTCC	T	C	0.2338	U2AF1
UNALM_VPA_91811		1	ABRR03000004.1	2661269	CCATCCTCGGGGTCCCCTTCCTTGGACGAGCCCCGTGTCACAGCAAGCTCCACACATTTG[C/T]TGCCATTGCCCCTGTTCCTCCCAGGCGCCCAGTGAGAGCTGAGGAATCGGGGTTCAGTGC	C	T	0.2367	CBS
UNALM_VPA_92020	AX-432727845	1	ABRR03000004.1	2679606	GTAATAATAACATATGTCAGCTGCTTTCACTGTAAGACTG[G/A]AGGTTGCAGGATGTGGAGCACGCACTGACGGAGCTAAAGG	G	A	0.2534
UNALM_VPA_3451960	AX-432727846	1	ABRR03000004.1	2691459	ACCTCGGCCGTCCACTGCCCAGAGGAAACATCGTGTCTTTGAGTGACTGCAGGAGTAGGG[C/T]CGGTCACGCACTGGAGAAACACATTTCTGATGGAGCCAAAGGGTGAAGGCAAGAAGTCCA	C	T	0.07778	PKNOX1
UNALM_VPA_92227	AX-417267970	1	ABRR03000004.1	2705390	GAACAGGGCAGGAGAGCCCGGCCCCTGGCAGCCCGGGCCCACGCTGGCCAC[A/G]CCTGCTTCCTGCTCGCTGGCGGCTGCATCACAGATTCAGAGGCAGAGACAG	A	G	0.38	PKNOX1
UNALM_VPA_92405		1	ABRR03000004.1	2742756	GTGGCTCCCGCAGGGAAAGCGGGGATGCTGCCTCTGGGAGCAACCCCAGCTCCTGCCTAG[G/A]CGGCTCCTCTGGCTCCCAGGTTGGCTGGCCCAGGGCAGCACTGTCAGAATTCACAGGGTA	G	A	0.1833
UNALM_VPA_92482	AX-432728257	1	ABRR03000004.1	2754949	GCAGCTGTGTTCCTGCTCTGGTTTCTGCCGATGGGGTGGGCGCTGGGTCGCCGTCCGGT[C/T]GTGTGGAAAATCCTGATTTTGTATGGTCAGATGAGACTTTTTTAACTTCAGCTGCCTTC	C	T	0.48	NDUFV3
UNALM_VPA_92552	AX-417266365	1	ABRR03000004.1	2778801	TAGCCGGCGCCCGCTGGAAGAGGCGCTGAGCGGTGCACGTGGGTGGCGGCGCGGCGGGCG[G/A]GCATATGATGAGTTCCGCGGGGCTGGAGCTGTGCGGGCATGCGCTGGTGGTGCGGGGCGG	G	A	0.1014	WDR4
UNALM_VPA_92615	AX-468775772	1	ABRR03000004.1	2793595	gctggccGAGGGCTGGTGTCTTGGTGGCGGGGTGGCAGCCCTCCTGGACATAG[C/T]TTCTCCGTGCGTCTGATGAGTCCTGGGTGTGAGTTGAAGGGCTCTCCAGCCTC	C	T	0.119	WDR4
UNALM_VPA_92800	AX-417266368	1	ABRR03000004.1	2816361	tcatttatttccatgatCCTATGTCTTTTGGTAGAGCAGAAGCACAGAAGAACCTGAAGC[C/T]CTGGTTGATGGGGCAGCTGCCTTTCTAGCCCCAGACTGTGTTGGGGAAATAGAATGCAAG	C	T	0.2379
UNALM_VPA_92994	AX-468727814	1	ABRR03000004.1	2839306	CCGGCCCtgtggctctgcctccctcctgcagctCCCGCTGTGCTGGGCC[C/T]ACCTGGCGAACATCCATTTGTCTTTAAGACTCAGCTCCGAGGGAGCTAC	C	T	0.3186	PDE9A
UNALM_VPA_93151	AX-417267981	1	ABRR03000004.1	2859031	gcccctcccacccccgtaTGTTCACATGGAGCTCTGCCCCAGGGCTCATCCGGTTCGG[A/G]CCTTACCTGTTGCTTCTGGCTGCCAGCTCCTCCCTCATCTTTTTAATGTCGCTCTTGC	A	G	0.1678	PDE9A
UNALM_VPA_93317	AX-432727850	1	ABRR03000004.1	2878741	CAGCAACGAGATACCACCGCCCACCTGTCGGAACGGCAAAA[A/C]CCCCAAACCCCGACGCCACCAAACGCTGGTGAGGACGGGGA	A	C	0.2482	PDE9A
UNALM_VPA_93464		1	ABRR03000004.1	2899394	CAGCACAGCCCGATGGCTGGACTGACATGTGTCCCCAGAGGGGGGTTCAGGGAGAAG[C/T]GGGAggggcaccccacccccagccatgcCCTGACCCCGGCTTACAGAGGACCCCGTC	C	T	0.0604	PDE9A
UNALM_VPA_93662	AX-432728262	1	ABRR03000004.1	2916981	GGTGAAGGGAAGGGCGAGCCCCTCACTCTGTCCCACCCACGCTCCAGACCCACTGTCCTG[C/T]TGGGTTTAGGGCACAGCGACCACGTGAGAGCAGCCTGTGCAGCTGAGGGAATGTGGCATG	C	T	0.1121
UNALM_VPA_93850	AX-417267985	1	ABRR03000004.1	2940718	CCCGGGCTTCCCTCCCCTCGCTGCCTTCCGGGGAGGGGAGCTGGTCCTGCTGACTGTCAG[C/A]CAAAGAGCGTGTGGGACACCGTGTGCACAGCATCACCCTCTTCAAGGCTATCTCCCTGGC	C	A	0.0531
UNALM_VPA_3452411	AX-468714285	1	ABRR03000004.1	2957945	GGGGATTCCATGGGTACCAAACAGTCTTTCCTCCCCTCTTGTGCATCACCAG[A/C]TCTGCACGCCCACGGCGATCAGGGTCAGCGACTCTGGCCAGCGTGGCCCTGC	A	C	0.3786
UNALM_VPA_94196	AX-417266372	1	ABRR03000004.1	2978916	GTTCACATTCCTCTGTGCAGAAGATTCTGGACCCAAGGGTCATAGGAAACTCCAGGATCC[T/C]CTTGCACACACAAGCTGCCCCCTGTGTAACATTTAATGGGATCCCACACAGCCCCCTCTG	T	C	0.05063	SLC37A1
UNALM_VPA_94338	AX-468782816	1	ABRR03000004.1	2995627	GGCTCAGCGTCCAGAAGACACAAGAAGCAGAGAGCAGCCTTACCTTCACCAGGGTGGAGG[A/C]GCAGGCGATGTCCTTCGGATCTGAAACATCAAACACGACCAGCGTGAATCCAGGGCTGGG	A	C	0.09877	SLC37A1
UNALM_VPA_3452562	AX-417267989	1	ABRR03000004.1	3023797	AAGGTCTCTAGCGATCAACCCATTCACTCTTAACCACAACACTCTGCAGAACTACACTGA[C/T]GTTCACATGAAGCCTCGTATGCCCAGTGGTTACATCGTGCACTCAGTCTCCAGAATGCCA	C	T	0.08	SLC37A1
UNALM_VPA_3452584	AX-432728264	1	ABRR03000004.1	3038586	CTGGAGAAACAGGGTCTAAACAGTTAACAACAGCTAATGCAGG[T/G]GTAGAGTAAGCCTCTGGGAAAAGTGCTCACCTTCACAaataat	T	G	0.4048	SLC37A1
UNALM_VPA_94693		1	ABRR03000004.1	3058423	ACTGAACAACACGTTCTCAGAGCAGATGAAACAGCCTTGCACTGGAAGAAGACGCCATCT[T/C]GAGGtttcatagctggagaggagaagtcagcacctggcttcaaagcttcaaaggacaggc	T	C	0.4692	RSPH1 LOC116282668
UNALM_VPA_94831	AX-417267995	1	ABRR03000004.1	3098720	GGCGCACCACCAAAATGCTCTTCCTCGCTGCCGTGGCCTGGAGCGGCGGAGAGAAGGGCA[C/T]GTGCGCTTTAACACCCACATGGTGAGACTTGCCCCACACATCTCCCCTCATCCCAGGGCT	C	T	0.1485	UBASH3A
UNALM_VPA_94928	AX-432728267	1	ABRR03000004.1	3119687	GAGTCACCCCAGACGGCAACCTGGAAGCTGAGACCACCTTCTCCTCATC[C/T]CCACCAATGCTTAAAGCTGCCTTTCGCTGCTCCCAGCACCCTAATCTGC	C	T	0.4329	UBASH3A
UNALM_VPA_95035	AX-417266377	1	ABRR03000004.1	3141213	AGTTAGCGACGGAAGCAAGCCAGCTGCATTGTCGTTTGTTCATCCC[G/A]TCACCTCCTACCTCCTAACTCTTCAAACACCCGATTTGAAAAACCA	G	A	0.1415	TMPRSS3
UNALM_VPA_95145		1	ABRR03000004.1	3159101	CCCTAAGGCAAGAGTCCAAGCCTGCACTGTCAGCCCCAGCAGGGG[G/T]CAGGCCTCAGCTGTGCGATTGTGGGGACACCCCTGCAGCCCCGGG	G	T	0.3973
UNALM_VPA_3452824	AX-417266378	1	ABRR03000004.1	3182242	GCTGCTGTTTTGACAACAAAGTCGTGGGAGTCCCCTGGTGCTTCTATCCCGAG[C/A]CCGTTGGTGACCCTGCAGACGGTAAGGCCATGATGGCACTGTGAGTTCTGAAG	C	A	0.07333	LOC116282868 TFF1
UNALM_VPA_95341	AX-468748939	1	ABRR03000004.1	3198868	TCCCAGCCGCCCTGCACTCAGGGCCCTAGACGGCTCTCCCCC[C/T]GTGCTTGGGTTTCACTGTTTAAAGGGCCGCGATCCCCGCCCC	C	T	0.2169
UNALM_VPA_95445	AX-417268001	1	ABRR03000004.1	3220922	TGGGATTTATCAAGATTCCCCATCACCCAGCCACCCTCGCCTTTGGACAG[C/T]ACGCAGCCCGGAGCAAAACTGACACCCGATTTCCACCGATGAAGGGAGCA	C	T	0.07143
UNALM_VPA_95577	AX-468724624	1	ABRR03000004.1	3239923	AGCGGTTTCTCTGGGGAGATGAGGTCATCCCAtcccaaaggagaagaaaatcacAAGGAA[G/T]AAAATTTCCACTGTGGCTCTTAAATCACTCGTGCAGGGTCAGGGCAGAATGTGACTTTGG	G	T	0.3346	ABCG1
UNALM_VPA_95651	AX-468695486	1	ABRR03000004.1	3249526	AACTGGGGGTCTCCAGGGCTACCTCAATGCAGTTGGGCAGAGGGAGCTATCTGCCTCACA[G/T]TCGTGCCTCAGAGGGGCTCCCAGGGGGGCATAGGGGGACCCAGAGGGACCCAGAGGGACC	G	T	0.4795	ABCG1
UNALM_VPA_95755	AX-417266380	1	ABRR03000004.1	3266546	GTGGATGGCAAATCCAGTTCCTGGCTTCACACGTCTGGAAGCTGATGTG[C/T]GCTGAGGCAGGGAGCCAGTGAGCCGCTCAGAGATGGGGCAGCGACCTCC	C	T	0.05245	ABCG1
UNALM_VPA_3453023		1	ABRR03000004.1	3292782	AGGTGGCCAGCCCTGCACCCTACCACTTACTCCAGGAGCAGACAGGACAAAGAGCAGGGG[G/A]AGAAAAGCACAgaacagggctggggagggattcTCCATGAGAATGTGGCTGGaccctgcc	G	A	0.09449	ABCG1
UNALM_VPA_95907	AX-432727770	1	ABRR03000004.1	3306207	TACAAGGAGAAGTGCTGTAAAACAGGCATGATGCAATCAC[A/G]TGTGCAACAGTCTGGCCCAGGGTAATGGCTGCTGCACAAA	A	G	0.5
UNALM_VPA_96081	AX-417268007	1	ABRR03000004.1	3340041	TTGCTTAAGGCACTCCCACATCCACCTCCCGTTACAGGGTGCAGAGAAGTCAACACTGCA[C/G]CCTAATATAGATGCAGAGACCTCAACACTGCACCCTGATACAGATGCAGCACCCGAGCTC	C	G	0.4359
UNALM_VPA_3453154	AX-468752674	1	ABRR03000004.1	3358811	CGAAACCTCACTTCACGCCTTTTAAGGGCCAAGTCTGCAGGGCCAGCACCTCCT[T/C]CCCAAAGGCGGGCCCCGGAGCCGCCCAAGCCCTGGGCTCCCCTTAACAAGGAGC	T	C	0.2	UMODL1
UNALM_VPA_3453205	AX-417266383	1	ABRR03000004.1	3376965	CAGGTGCAAGACGCCAGGCTCCAGGTCGGACAGAGTCAGACTTGCGTTCTGGGTCTCCAG[G/A]TGCACTGCAGGGCTCCGAGCAGAAATCAGCGTGAGCTGGAAAGTGGGGTGCAGGGTGAGA	G	A	0.2222	UMODL1
UNALM_VPA_96463	AX-468809740	1	ABRR03000004.1	3392466	TCCCTCCTAATGCGTTCCTGGGCCATGAAGCACGAACCGTGGC[G/A]TATTTCTTACAGGTTTTGTTGTTTAGTGCAAGAATCTAGCTGC	G	A	0.05376	UMODL1
UNALM_VPA_3453314	AX-417268011	1	ABRR03000004.1	3423405	CATCCCAGATACTGCAGTGTCGCCTGCACGACTTTGAGGGGTCCTGCTGAGTGAGTTAGG[G/C]AGAAATAAAAGACGCAGCGTTTGGGCGCAGCCATCTCCTGTGAATATCTCACAGCGTTTG	G	C	0.06803
UNALM_VPA_3453351	AX-468763952	1	ABRR03000004.1	3439593	ACTGGAGGAACGACACTTGGCTCTATCCTCTGAGGACTGCAGAGCCTTCATGTAC[G/A]TGTGGGTTTAGAGAATCTGGGTGCTTCGCGGAAAGACCCAGCTCTCTATTGcatc	G	A	0.1486
UNALM_VPA_3453369		1	ABRR03000004.1	3455533	ACCACATACAGGCTCCCAGAATGAAAGCCGCATGCCCTGCTGCATCTGGGCTCTCATCC[A/T]CATTTGCCACGGCTGCTGCCCTCCACCAATGTCATTGTCTCCCCTGTGCTCAGTCTGTG	A	T	0.1385
UNALM_VPA_96923	AX-432728269	1	ABRR03000004.1	3468332	TCCACCAGCCTCTACCCTAACCTGCTGTTTAAGGGGACTATCTCCCACCCTGCTTGGACC[T/A]CTCGACGCCAGTTCACAATGAAACGGAGAATTCCAGCTGGTTGCAGCTTCCCAGCTCACA	T	A	0.08974
UNALM_VPA_97050	AX-417268015	1	ABRR03000004.1	3500331	TGGGAAGGCGGTAGGTCTGCTGGTGCTCGGAGGCTGACAGAAAAGTAGAGAGGAGTGCAG[G/A]CGCTGCTTTTTACCTGAACTATGAagacatgaaatgaaaaatgcattgaAATCAAAAGTT	G	A	0.3567
UNALM_VPA_97135	AX-468796705	1	ABRR03000004.1	3513455	tctctgaacgCAGCTTCCTCACTTCTAACATGGGATGATGCCGTCCTTC[G/A]CATATTGCCATGAGCCCCTCAAGTGGTACTGATCCGCAGCGTCACTGGC	G	A	0.06701
UNALM_VPA_97227	AX-417266387	1	ABRR03000004.1	3542322	ACCTGGACTGCACCTGCACTCACTCACCTGGCAGCTTTTAGAAGCTG[C/A]CCCGCCCCCTGGGCAGGTCTCATTGGACTGGGAATTTTCTAAGCATC	C	A	0.08725	C2CD2
UNALM_VPA_97285	AX-468786981	1	ABRR03000004.1	3558046	TGTACCCCTCAGTGAGTGTTGTATCATCACAGAGCATCAGCTGTGGACCCAGGGTCAATG[G/T]ACTGCAGCCTGTGGCCACCGCTGGCCCCAGCCCATCACCTGTCCTGCTCAAGCTTTCCTC	G	T	0.08475	C2CD2
UNALM_VPA_97385	AX-417266388	1	ABRR03000004.1	3574319	ATAAAAAAGAAAGGCAGCTGGCTCACCACGGAGGACTGGACACCAGGATGGATGGGCTAG[T/C]GCAGCGCCTGCCCTCAGGGAAGGCTGCAGGCCAGACCCTCTTCCCACGGAGACTCTCTCA	T	C	0.2933
UNALM_VPA_97435	AX-468721980	1	ABRR03000004.1	3587147	CAGTTTGGGGGCTGCCTTTGAAGACCCCACTGTTCACCTTTCAGAACTTCCTCGACCAG[G/C]AGCTGGTGTTGGCAGGTGGGCTGGGTTCCCACTGGCGGGCAGCCGGCTCTCAGGCCCCT	G	C	0.3389	PRDM15
UNALM_VPA_3453584	AX-417268021	1	ABRR03000004.1	3620290	cccccaccaagGCCTCTCCAGATACAGAAACGTGTCCACAAGGATAAGACAGCTTCTGTG[C/T]GCAGTGAAATAAGAATCATGAAACACGAGAAATTAAGCGTGCCTTTTTCTGCAGGGATTA	C	T	0.4492	PRDM15
UNALM_VPA_97703	AX-468712377	1	ABRR03000004.1	3638700	GTCCTTGACTTCATCACTTCCACGCGGGAATTGTGCGGGAACAGC[G/T]CATTTCAGTCAGGCCGTATGTGACTGCGCTCTCATGACCTACAAC	G	T	0.399	PRDM15
UNALM_VPA_97758		1	ABRR03000004.1	3651290	CTGGAGGCCCCGGACCGGAGGGGCCGCCTGTTGCGATGC[G/T]CTGGCGAGGGCCGAGGTGGGAGGAAGCAGATTTGGGAAT	G	T	0.04472
UNALM_VPA_97813	AX-417266390	1	ABRR03000004.1	3667849	GAGGGGTCTGCAGCAGTGCCAAGATCCCTGCGTCCCAGGCTGTCCTCGTTTGTGAATTTA[A/C]ACGGGTCACACTGCCAGGAGTTTGGTTCTGAAACTTTCCTGCTCGTCAGACTGTTTCAAG	A	C	0.3456	RIPK4
UNALM_VPA_3453665	AX-417266391	1	ABRR03000004.1	3699792	TGTGCCCAGGGAGCCAGGTGCTACTTCAGGGTCAGTGACCTGCTGTCCCACCTGGAACTT[G/A]ACCCGGACTGGATGCAGATGAGGCCCCCGTCGCTTTCCAGACAAACCATAAAAAAGGTGT	G	A	0.08667
UNALM_VPA_98031	AX-468767507	1	ABRR03000004.1	3719740	AAGCAGGTGCGTACCTGCTCTGGGTGTTGGGAGGGCTGCACGGCCGTGCTCAAGTGCAGA[G/A]GACAAAACACCGCATGGTGTTCCTTTCGAGGGGCACAGCCCTgtctctgctgcctcctgg	G	A	0.1433
UNALM_VPA_98095	AX-417268027	1	ABRR03000004.1	3740908	CAGCTCACAAAGGATGGAGCCAGGCACGCAGGGAAATGTTCCCTCC[A/G]TTAGCAGCCACCTCCCGGCCAGGTGAGGAGCATGGCCTGCCTGACC	A	G	0.48
UNALM_VPA_98155	AX-468720805	1	ABRR03000004.1	3759170	ACCTGCTTACCCTGTGTCTCTCAGCTCTATCCTAATGGGTCTCCCTCATGGTGACAAAAA[C/T]GCTGCAGTGATTCCAAGCATCATGTCTTCAGCatccaggagaaagagaaaacaggctgGT	C	T	0.3458
UNALM_VPA_98191	AX-417268030	1	ABRR03000004.1	3768663	TGCAGGTTTTTGgtgctgaggagggaggcagaggcatgTCCTCAGGCTGCTGATTCTATT[T/C]GTACATTCTGGAAAACTGCCAGGGTTGACTCTTGGCAAAGTGACCCACAGCCTGGGTTTG	T	C	0.06838
UNALM_VPA_3453843	AX-417268032	1	ABRR03000004.1	3822660	AGAAGCTTCTGACCTCAGCCTCCAGTGAGACAGGGTCTCGGGAACAGGCTGCAGGGCACG[C/T]GGCATGGACCAGATCCAGCACCTTCTGGGAAAGCTCATACAGTGGTTCCAAGCGTGTCCC	C	T	0.06081
UNALM_VPA_98501	AX-432727858	1	ABRR03000004.1	3839807	ggaggggactCCTGGTGCCCCCCGTGCCCTTGACCATCCTGGTTCCAGATCCACGTGGAT[T/C]CTTGGGGAGTAGCCAATGGCTCAGCTGATCATGCAGGCAGTTCTGGGGGACACCCTAGAG	T	C	0.2254	TMPRSS2
UNALM_VPA_98593	AX-468723488	1	ABRR03000004.1	3849613	GCTCTCTGGGCTGGGGGACCACCCACAGTCCCTCTTGAAGTTTCCCACCTCTTGCCTTCT[A/G]TTTGGTTACGTGATGCATGAATAATCTTCCTCAAAAGCAGCCATCTTGTCTGTGTGCTTC	A	G	0.3412	TMPRSS2
UNALM_VPA_98662	AX-417266395	1	ABRR03000004.1	3865172	AGGCAGCCTTCCCCCTGAAACAGAATCTAAAGCCACTTTAAACACAG[A/G]CTCCCGCAGCTGGAAGATGCCCTGGTTCCCCAGGACACGGcacagga	A	G	0.1415	TMPRSS2
UNALM_VPA_98825	AX-417268036	1	ABRR03000004.1	3898734	CTGGACCTGCTCTCCTTTCAGATGTTTCAGACTGGTAAACGAATCCCC[G/A]TGGTTTGCATTTACTGGGAGCTGCCATAAATCTGCCGCAGCTAGGACT	G	A	0.1905	MX1
UNALM_VPA_3453977	AX-468725510	1	ABRR03000004.1	3918628	CAGTCGTCACCCTGGCCTCCTGTCTCCAACGGACAGTACATGTCTAGCTTCCTTCACCTG[T/G]TAGACCCGGTGGGTCAGCCCGAAGTACAGGTGACCAGCAGGTAAACGGCAGGCACTCACC	T	G	0.32	MX2
UNALM_VPA_99009	AX-468780867	1	ABRR03000004.1	3929251	AAAGCCTGCAGGGACACCGTGATACTGTCTGGGACGCACTAAGGTCTGACTGT[G/T]TGTCCTCTACGCCTGCAGTTCTTGGTGAATTCATATTAATAGCAGCTGATATT	G	T	0.1034	MX2
UNALM_VPA_99169	AX-417268038	1	ABRR03000004.1	3946805	cgaCTAGAAACCAACTCCTCTTATCTAAGTCTccagaggcagctgcagagaagaagcAAG[C/A]GCTGGTGAGGACGAACATAGTCCAAGATGGGGGCGGATGTGCCTTCCAGGGGAACTTGAG	C	A	0.2222
UNALM_VPA_99326	AX-417266398	1	ABRR03000004.1	3980316	CTGCCTCTGGCTACCACCTTTGGGTTCCAGATAACCTGATGTGCTTCAGTCACAGGGAGA[G/T]GGTGACAGCCTTCCAGGCCCATTCTGGTGGGAGTCAGAAACCACGTGAATGAGTCCTTCT	G	T	0.05839	FAM3B
UNALM_VPA_99366	AX-468762388	1	ABRR03000004.1	3993489	TCCTGATGGCAGTATTTTAATCGTCAGGAGCAGCCCTGCGTGCTGTCTGCGTGTACCCCA[T/C]GCATGACCTGGCCTCCTAAGGTTAATTTTCCGTCTCAAAAATCTGCAGCACACAAAATGT	T	C	0.1622
UNALM_VPA_3454163	AX-417266399	1	ABRR03000004.1	4021463	AAGTTATCCAGGGAACTCCTATGCCCCTTAGTGGGTGAAGAGCACTGGTGGTCACTCCTA[C/G]CCCTCCTCAGTGCTCGgctcagggccacctcctccagggagccctccctgaTGTTCCACC	C	G	0.1008
UNALM_VPA_99570	AX-468764515	1	ABRR03000004.1	4034982	TCCAGGTGGACGTGGCCACGTAACGATGTTTGGATAAGGTTATTCACTGCAGCAATGTTT[G/T]TCAGAGCTGAAGGTGAGATGCTGGCGACATGAGGCTGGTGAGACAGAGAGTGACACATGC	G	T	0.1538
UNALM_VPA_99643	AX-417268044	1	ABRR03000004.1	4060053	TTTGGTCCTCTGAAACCCAATCTTAGGCGCcgcagccctccctgcctccccctgggTGCT[C/T]TTTCTCCACTCCCCCCACAATTCCATCTCCTGCACTTCTGTGATTTGCCTTTTCCTCGCT	C	T	0.3059	BACE2
UNALM_VPA_99698	AX-468806135	1	ABRR03000004.1	4076487	TAATTCCAGATAATTTAGCTTTACACTAACCCCTTCCAAACAATCAGCATCAAATCAGTC[G/A]tgctgctttcattttcaaagtcaCGTGAAGATGAAATgttctgcccaaggtcacactgtc	G	A	0.05645	BACE2
UNALM_VPA_99759	AX-417266401	1	ABRR03000004.1	4095155	AACAGCTCGTTTAACACAACGATTCCTAATTACATTAGCAGCCCATCTGCTGAAGTCTGC[T/C]GGCAAGCAGAGCCCCCAGCAGCGGGGTCCTCCCCGGCCCAGCTGCACGGGGCTGTCTGCC	T	C	0.1342
UNALM_VPA_99810	AX-468734451	1	ABRR03000004.1	4111617	CACCTGCTCAGAGAGGTCTTCCGGAACCACCCTTTCCAACACAGC[G/A]TTCACCCACACCCATCACCACCAGGCTGTGCAGCCTCACAGCACC	G	A	0.2734
UNALM_VPA_3454271	AX-417268049	1	ABRR03000004.1	4141585	CACCTGTGCTCAGCAGCCTCGCGGGGTACCTCCTGCAGGACC[G/A]CAGGCAAAACAAGCAGTGATGGTGTTGGTGAGACAGCGCTGA	G	A	0.1448
UNALM_VPA_100006		1	ABRR03000004.1	4154259	TGCCACACACAGGGAGCAGCAGGCGCAGACGGATAAGGGGCGGGGGTCCATCCCCTGGGC[G/A]GAGTTCCTCTTTGGGGGACTTGGGTTCTGGAGGCTCGCCGTACTGGCTAGGCTGGTTTCC	G	A	0.1286
UNALM_VPA_100081	AX-417268051	1	ABRR03000004.1	4177191	GGTGACGTCAGCGCCACTGCAGGAAGTGAGGGGAGCCAGCTCAGCTCAGCTATTCC[C/T]TTCTCACTCCTTCCTCTGAGCGACACGTTCTCAGCTCACCTCAGCGTTTGCTGGTG	C	T	0.12
UNALM_VPA_3454340	AX-468738831	1	ABRR03000004.1	4198601	agaatttataCCACTGGTGGGTCTACAAATGCAGCCCAAGATGGTCTGAGGCCAAGTCAG[G/A]TTTTGTTTTGAAGTCCTGGGTCttcaattttctttgaaattttaattcttcTCCAAACTC	G	A	0.2615
UNALM_VPA_100261	AX-417266404	1	ABRR03000004.1	4218966	TCTCTTCTGTACCATCATTTCCTAACGGTGGTCTCTGAGCTGCTGGCTTAATAACCTAGA[C/T]GATAACACACTTTGTGCAGAAGCGGTGATAATGGCTGCGGACTTGTCATCCACGCTGTGG	C	T	0.1181
UNALM_VPA_100382	AX-432727859	1	ABRR03000004.1	4239319	GTTAGGACAAAGGGCCTGTAGCAACTCCTTGTAGGATGCT[A/G]TGTGTCCACGGCCTCTTCTCAATCAACGTGGGTGCTGCAG	A	G	0.4231
UNALM_VPA_100458		1	ABRR03000004.1	4258904	AGGAGAACTTCCTGCAGCCCAGcgtccctgcagcccctgcatcCCCGCCAGGAGTCCATG[C/T]GCAGGCAGCAGCACTCACGTGTCCCTGCAGGGACGAGTTTCTCCCTCCCTCCGGACTAGC	C	T	0.09091
UNALM_VPA_3454438	AX-432728276	1	ABRR03000004.1	4278958	CCAGTGTACTTAAGTGCACAACATGGCTACAACATTC[G/A]TAGGTGCCCCTTCCAAGCAACATCTTAATATGTATTA	G	A	0.07692
UNALM_VPA_100602	AX-417266406	1	ABRR03000004.1	4301692	AGAAGTTGTGTCTTATGCAAATGAACCTTCCTTTCAGGCT[G/C]TTCCACCTGCTGTCAGTGGAGGAACAAAGGCCAGCGAGCC	G	C	0.09459
UNALM_VPA_3454492	AX-468710582	1	ABRR03000004.1	4317352	ATTCTCTAGTCCTCAGGGCACTCAGTGTTTCCTCCTATGGCCTTTAACT[A/G]GCTGGATGGGGCCCACCCAGCTCCTGGGGGTCACCTGCCCTACTCAGAG	A	G	0.398
UNALM_VPA_100719	AX-417266407	1	ABRR03000004.1	4343841	CCAGCAGCTGGAAAGACAGCGCCGCTCCTCCACCACATTTATTAGTGGACACTCAGTCTC[C/T]GAGCCTGTTTCCTCCTCGGAAAATGAGCCTCAGCTGGTAATATCCGCATCACACAACTAT	C	T	0.3865
UNALM_VPA_100799	AX-417268063	1	ABRR03000004.1	4381201	CACATCCTGGCTCACGGTGACCGGCTCCATCGGAGGGCTGAGAGATAGTGAGGTGGTGCT[A/G]CCTGCATGTCAGTTGTGTCCCTGCTACAGGACACTAGTGGGCGGCAAACCTCACAAGACT	A	G	0.06154	DSCAM
UNALM_VPA_100839	AX-468780672	1	ABRR03000004.1	4396998	GGTGGGCAGCAGAGAGATTGGTCAGAGTAAAGGTGAGAAGCCAGGATGTGGAGGGGAGGC[G/A]TGTAGCAGCTCCACTAAGTTTCTGTGTACATCATAGTGGAAGAGACACTACAAATGTGGG	G	A	0.104	DSCAM
UNALM_VPA_100876	AX-417268065	1	ABRR03000004.1	4414070	GgatcttggacttctggtctccagaactgtaagagaatataTTGGTATTGCG[T/C]TAAGCTGCCAGATTTGTGTTAGGCCATTACAGTAACAGCAGGAAACTAATAT	T	C	0.4211	DSCAM
UNALM_VPA_100923	AX-468816888	1	ABRR03000004.1	4454207	ATTAGACTGGGTAGAGGGAAGCTAATTGCTTTCCCCACAATTGACCAGGAAGAAATTCTC[C/T]ACAACTGGTGTGTAAGATGAGAAGTGAGGGGCATCCAGAGATGTAGATCCTTCCCTGGCT	C	T	0.04348	DSCAM
UNALM_VPA_100973	AX-417268067	1	ABRR03000004.1	4467802	CAAGATAGTATTGAATGGGGAATTATTAATGGCATCTAACTGTGTTC[A/G]TTTCCGTATGAACGGTGTCTTTGGGACAGGCTGCTCTTTGCAGGTTA	A	G	0.3394	DSCAM
UNALM_VPA_101024	AX-417268069	1	ABRR03000004.1	4508679	ACCACTGCTGCCCCTCTGATCCCTCTAGTACCCTGAGCCCTTCCCAGTCCCTTCCTCCTT[G/A]CGCTGTCCAGCAAACACTGACACCCTGCGTCTTGGtgggcaggggtgtgggtggagCGGG	G	A	0.4023	DSCAM
UNALM_VPA_101062	AX-417266413	1	ABRR03000004.1	4536594	GGGCCATGTCTGCCAAATGGAAGCTGGGGGAACACTGAGGCCGACGCTGCACCTAACTCA[C/G]CTTTGGGCCAAAGGGACCGGTGACAAAAGATATTCAGGGGAGGCTATGGCAGGTGTCTAA	C	G	0.4348	DSCAM
UNALM_VPA_101108	AX-468794751	1	ABRR03000004.1	4558338	gGGATTTTTGGGGTCTGTGATGATCTGAATAATTCGTAAATGTGGAAATTCCCTGCTAAA[G/A]AGCCATCACAGAAACGAGGCTGCCTCAAAATATCTTGAGAATGCTGGTATCATTTCAATA	G	A	0.07042	DSCAM
UNALM_VPA_101143	AX-417266414	1	ABRR03000004.1	4579018	CCAAGAAATAGGAACTTTGGGTCCATTTTGATCACAAGCCCTT[G/A]GGTGTCCAGGGTAGTGATGGTCCAGTGTCTGATGCTGGTGTTA	G	A	0.04217	DSCAM
UNALM_VPA_101189	AX-417268075	1	ABRR03000004.1	4608187	CTGCTCTACAACATCCTTGTCCTTCATCTCAGTCTCGGGC[T/C]GGGAGTTTCTGAATGTCTCTTCCTAGGATGCAGCTGTTGT	T	C	0.3975	DSCAM
UNALM_VPA_101192	AX-468814113	1	ABRR03000004.1	4626658	ccttagggtccatttctctctctctctctctgtcttctgtgCAGTTTTTAACTCAACCCT[T/C]CTTTCACCTGCTGCTGTAGGCTATGGAGCTCACCTTAAAATAAGGCTTGAGAGCCATACA	T	C	0.04464	DSCAM
UNALM_VPA_3454644	AX-417268077	1	ABRR03000004.1	4662629	AGACTCTACCACGTGCTAGGGGTCAATGCAAGATCCAAGG[C/T]CACTTCCTGTGGTTCTCTCGAAACTACCCTAGAATCAGGC	C	T	0.1463	DSCAM
UNALM_VPA_101294	AX-432728277	1	ABRR03000004.1	4678504	CCCGTGTGATAGATGTCGTCACCGTCCCCAGCACACGCTAGCTTGGCTGTTGAGATCAGC[A/G]GTGAGGAAGTCTTGACAGTGCTCGTTTGTCTTGGAGATTAACAGAGCTGCTTATAAAATT	A	G	0.4155	DSCAM
UNALM_VPA_101327	AX-417268079	1	ABRR03000004.1	4700263	AAGAGCCCCAAACAGGAAGCCACCCACATACCCCAAACAGCTAACTGGAGAGGTAAA[C/T]TGAGGTATGTTCACACTCATCTAACACCACAAGGAGATAGGAATGAAAGTCCAGCAG	C	T	0.2544	DSCAM
UNALM_VPA_3454666	AX-417266418	1	ABRR03000004.1	4740043	CTAAGTGTTGGAGCACTTACTTGAAGTCTGCAGACACTGTCACCGATGCTTTAACATCTA[G/A]TTTCTCACTTAATATGCACAATATCTCTGTGATGCAGGAGGTACtattaatatcttcatt	G	A	0.3358	DSCAM
UNALM_VPA_101443	AX-468764123	1	ABRR03000004.1	4759238	GACTTTTATCTTTACCTGGAGCATCTGGAGCTCCAGAGTCCCCCTTCC[A/G]CATGACCTCTTTCCATCAGGGTTGCTTAGACTCCCTCCTGTGGCTGCC	A	G	0.1556	DSCAM
UNALM_VPA_101468	AX-417266419	1	ABRR03000004.1	4778397	ACGGCAGCAGGTGTGATTAATGGAGCGTGGTATTGCTTTTACACAGCGACGTGCATTAAC[C/G]TTTACCTGTGGCACTCGTGGTGCGGTGGTCCAGGATAGAGCCACCTTGAGCTTACTGTTA	C	G	0.4267	DSCAM
UNALM_VPA_101518	AX-417266420	1	ABRR03000004.1	4814243	AGTTCCTGCTTCGGATCATAGGCTGCGTTTCATCTGACTGGCATCTCAGCAGTCTGGCAG[T/C]GCTGCGGTGGTGCAGGTGGAGGAATGAACGCTGTGTTAAAAATGCTGCTGACAATGTCTC	T	C	0.411	DSCAM
UNALM_VPA_101545	AX-468733036	1	ABRR03000004.1	4824392	AGTATTTGGGTGTCAGTTAAAATCAGTTCATACTGAA[T/C]CCCAGGGGAACTTAGACAGAGAAGTCAAGAAGGGCTT	T	C	0.28	DSCAM
UNALM_VPA_101616	AX-417266421	1	ABRR03000004.1	4856704	GGACAAATAGGGGCTGCTAATGCAAGCGATACACACTTCAC[C/T]GGCCCGTGGTTGACTTGGACATCCTTTGCTCTCTGGCTGCC	C	T	0.05	DSCAM
UNALM_VPA_101664	AX-468811317	1	ABRR03000004.1	4877822	TGTCACATCGCTGATTTAACATAATTCCCTTGGAAAAGAATGCAGAAGACAATG[G/A]GTAGTTTTGTATAAAcacaacaaaaggaaagaaaagcagctaCAGATAAATGTC	G	A	0.05172	DSCAM
UNALM_VPA_101710	AX-417266422	1	ABRR03000004.1	4891457	CCTCTCTGTCTTTGCCtcatctctttctcctccagagTTGA[T/C]GGTCTGATTCAGCTGCCATCGCCCTGTGCTCTCCATGGTCA	T	C	0.37	DSCAM
UNALM_VPA_101731	AX-468765301	1	ABRR03000004.1	4910726	ACAGGCTGGTGTCAGGGCGGAAGCAGGTGCACTTCATCAGCCATAGCAACCAGCTCTGAG[T/C]GTCCCAGATGCAGGAAGATGAGGGGAGAACCATTCATTGTCCAAGTGGCTACAGGCAGCC	T	C	0.1444	DSCAM
UNALM_VPA_101845	AX-417266423	1	ABRR03000004.1	4939978	CGCAGGTGTTGACCACACAttgctcctgccctctcctggtgtTATCGAACTTGGGCTTCA[C/T]TGCTTGCTGCTCAAAAACCACTAATCAAGAGGCAAGTGTCGGTAGAAAGAaaaggtgctt	C	T	0.06593	DSCAM
UNALM_VPA_101934	AX-468811943	1	ABRR03000004.1	4955460	CTGGGCAGGGCCCCCGCTTCTCCCCAGTTTCCCTACACCCTTGCCTTCCCCCCGCCCCC[G/A]ATGATCCCCACACACACCTCCCCAAAGGGTCACTGCGGGCTGCTCTGCATTCCCAGGTC	G	A	0.05078	DSCAM
UNALM_VPA_102023	AX-417266424	1	ABRR03000004.1	4981232	CAAGGCTTCTGGGAAGCCAGAAAAGGGACGTTCACCAGGTCCAGACA[A/G]CATTCAGGCCAAGGCAGCAGGTGTGGGCTTCCCTCCCGGGCCTCCCA	A	G	0.08725	DSCAM
UNALM_VPA_102056	AX-468695760	1	ABRR03000004.1	4995759	AGAGCGTCGCCTGCCCCTGCAGTCAGGGACCTTGCTTCTGACACTC[G/A]AGCCGGTTCTGTTGTAACCGTTGCTGCACAAAACAGGCCCAGCTTC	G	A	0.4894	DSCAM
UNALM_VPA_102121	AX-468714229	1	ABRR03000004.1	5008062	GGAGGGTCCTAACCCCCAGCGGAATGACTTTCCTTCTCCAGGCCAGGTCCCCCCACTGCC[C/T]GATCATGTGATGTGCCTTCAGCAGGACCGCAGAGGCTCATGGGCAATTCAGATCAATGCA	C	T	0.3893	DSCAM
UNALM_VPA_102162	AX-417266425	1	ABRR03000004.1	5024507	CGAAGTTAAATCATGTGCTGAGTCTGGGCGCCGGCCACAGTGGAGCACGGTTG[C/T]GGGTAGCTTGCTGCCCGTGCCGTGGGGCAGCAGACCCTGAGGCTGAGGAAGGC	C	T	0.06767	DSCAM
UNALM_VPA_102273	AX-417266426	1	ABRR03000004.1	5049624	GGGCAGCCCACGTGGGCTCCAGTGGTGTAGGAGAACCACAAACACCT[C/T]TGTTCCATCCAGTCTGACACCTGAGCATCCTGCAAGCCAGCTGAGGC	C	T	0.488	DSCAM
UNALM_VPA_102358	AX-432728279	1	ABRR03000004.1	5068514	CACAGTGTTACTGTCAGCCTGCAGCTCCATCTCTTC[G/A]TCTTTTGTCCTTCACCCTTTAGAAGTCATCCTTTCC	G	A	0.2097
UNALM_VPA_102484	AX-417268098	1	ABRR03000004.1	5103401	CAGGTTTGGGGATGGATGATTCTTTGCTGCCAGGCTGTCCTA[T/C]GCATTATCAGATGTTTAGCAACAACCCTGGCCTCTACTCATT	T	C	0.1481
UNALM_VPA_102511	AX-468820694	1	ABRR03000004.1	5112616	gtctGGAACTGTGGCTCTCAGCTCTGGCAGCACATTTGAATCATATGA[A/C]TAGTACCAATGTAAAAGCACTGATGTCCAGGCCCCATAATTGGTCTAG	A	C	0.03797
UNALM_VPA_102648	AX-417266428	1	ABRR03000004.1	5140459	TCACAAGGATGCCAGAAAGGGACCAAAGCTGTTTTCAGACTCTTCTCCT[T/G]CCCTGCGCTCTCTGCAGCACTGCCTGATTAGAGGTGCTTTCTCCAGCAG	T	G	0.05667	PCP4
UNALM_VPA_102846	AX-417268102	1	ABRR03000004.1	5192977	ACCTGTGAAGGGGCTTTGGTTTGAGGCTCCAGGAGGAGTGAGACTTTGGGC[C/T]ATGAGGAGGGACCAAGGAGACGTGGGTGCTGGATGAAGCAGGCAGTCTGAG	C	T	0.4486
UNALM_VPA_102979	AX-417268104	1	ABRR03000004.1	5221766	AACGAGGGGAGAGTGGCCTCTGACACACGTTACCCATCAGGCCT[C/T]GACAGCCTGGAGGTTCTGAAAACAATGGGAACCATCGCCTAAGA	C	T	0.06604
UNALM_VPA_103090	AX-468777992	1	ABRR03000004.1	5237095	CAGGATACAGAGCAGGAGTGAGTGCTGGCAGACATGTCACCAAAGACAAGGACTAGATTG[C/T]TTCATGCAGCAGTGTTCATCGTGGCCCGAAATGCCCTTagaaagtaaaatgggaaaataa	C	T	0.1111	IGSF5
UNALM_VPA_3455181	AX-417268105	1	ABRR03000004.1	5262806	CAAAATCCTCTTCTCTCCTGGAAGAGCCACACCCAGGCCTCAACCAAAGCCATC[C/T]CTGCCTTCAAAACAGTATTTCAGGGAAAATGTCTCAGAAAAACTGCAGACCCAG	C	T	0.2719	IGSF5
UNALM_VPA_103276	AX-468831200	1	ABRR03000004.1	5278403	GCTTTTGCATAGAGAAATAAACATCTGCCTTGTTCAAGA[C/T]ACTGTTATTTTGGTCTCTTTAGCAGCCAAATCTATACGC	C	T	0.01439
UNALM_VPA_103352	AX-417266432	1	ABRR03000004.1	5300838	CCGTGCTCTTAAGGCGTTAGCTTAAAGCAGGCGAGTTTAAGAACCTCTCCTTTAATTAAC[C/T]AGAAGCGTGAGGGAGGGATTTTACGAAGACCAGCAAAGGAGAGCAGAACacgccacccca	C	T	0.2133
UNALM_VPA_103401	AX-468824169	1	ABRR03000004.1	5318682	CTTagagaaactgtgagataacagATGTTGTTGGTTTAAGCTGCTGTGG[T/C]GGAAATTTGTTACATAGTGTTAGCTAACTAATACAGCCATCATCTAAGT	T	C	0.02536
UNALM_VPA_3455268	AX-417268109	1	ABRR03000004.1	5349114	CAGCAGGACAAGGAAGGGGGGATCCTGCCTGCAGTCTGTATCTGGGAGCTGAAGGAAGTT[C/T]CCACTTTCTTTCTTGAAAACAAATGAATCTTCTTCAAAAGGATTCAGAGTGTACGGGCTA	C	T	0.2482	B3GALT5
UNALM_VPA_103567	AX-417268111	1	ABRR03000004.1	5380200	gaaaatttaaaatttcccagCGCTCAGGCCCTACCCCAGGCCAAATGAACTGACTGCTTT[C/T]CCTTAATGTTATCTGCAGCAGCCTCGGAACAATGGCAGGCCTTATTTCGGCGTGGCTCGC	C	T	0.06989
UNALM_VPA_103628	AX-468750742	1	ABRR03000004.1	5396106	TCgcattttcctggttctttatATGTTAAGTAAATATGCATTGCTTCCCAGACAGTT[C/T]GAATATTATGTGGAGACTCTGGGTTATGTTAAAATCTTCTGGAGAAGTTGAccttgt	C	T	0.2083
UNALM_VPA_103700	AX-432727866	1	ABRR03000004.1	5416638	TAAGTTTCTTCTCAAAATGGTTCCAGGAGCTTGTGGCACTAGTTTAAATTTCAC[T/C]CTCAACAATGTCAACTCTGCAACAGCTACTTGCAGCTCTCAGGTTATCAGACCA	T	C	0.2143
UNALM_VPA_103711	AX-417266435	1	ABRR03000004.1	5433285	GCTGCAGAAGTATTTCAACACTTTGTTCATCAATATGAGCAACCCAGGGTGTTCCAGCAA[A/G]GGCAGCCTGCTTCCAGCCCACTCTGTCCTCATTGTGGTGCTGGGTGCCACACTGAACTCT	A	G	0.3523
UNALM_VPA_103785	AX-417268115	1	ABRR03000004.1	5462757	TTAGAACCTCACCAGTGCTATTTCTGTTGGGAACCTGGCCAGGGAGGCCGGCTGCTGACG[T/C]GGCACACAGCCAGGACCAAGGACAGGTGTCGGCCGTGGTGAGTGTCAGGCAGTGGCTGGT	T	C	0.05128	LOC102535407
UNALM_VPA_103871	AX-417266437	1	ABRR03000004.1	5497540	GTTGATAAAAGCAGCCGCTGGACCCTTTCTTTCCCTTATCATTTTAAAAGGCCGACAGCA[G/C]TCCCTAAAAGGCAAGGCTGCGCTGCGCACCAATCAGAGCCCTGCGGAGAGATGCCTCCGg	G	C	0.05442
UNALM_VPA_3455341	AX-468747299	1	ABRR03000004.1	5518211	GAGCCAGAAAACCTTAGCAGCTCACGCAGCTACGAA[C/T]GCTCTGCAGCTGGAGGTCAAGCGCCTGCAGCAGGAA	C	T	0.06711	LCA5L
UNALM_VPA_103962	AX-417266438	1	ABRR03000004.1	5540466	TCAGTTCTTTCTGAGTCCTGCTGGGCTAAGACTGCGTTCCGTGGGTGCAAAATA[T/C]TCAGACTTTCTACTGATTCACAGAGCTGCCTTTATTAAGCAGGAATTAGTCAGA	T	C	0.09565	GET1
UNALM_VPA_104004	AX-468774479	1	ABRR03000004.1	5558106	aattgtaggtATTAAAGGCTTCTGTATCTCAGACACTTTACTAACTGCTGGCTGCAATTC[A/G]GTGAGGAACCAAACGTCCCAGTCTGTTCCCCTGGGGCCTAACTAAACAAATACCTGTAAG	A	G	0.1171
UNALM_VPA_104020	AX-417268120	1	ABRR03000004.1	5573293	GTGGACACCTGATTTGGCAAATAGAGAAATGGGCCAGAGGTGGCAGCTTACCTCGGTTAC[T/C]GCTAAAGAGGGGAGGCCTTGGAACAAAGTTCAGATGTCTACCCTGGAAGTAATTTGCGTG	T	C	0.1313
UNALM_VPA_104073	AX-417266440	1	ABRR03000004.1	5605560	GCAGCTTTAGTTGTGTTCATCTCATAACTGTCTTCACATGTTTTCAGGGTGGGATCAATA[C/A]TTTCTTCCAGCAGTTTGGAATTTTGGACCCTGGGAGAGATTCTTGAGTTGTCTGTCCTTT	C	A	0.1975	BRWD1
UNALM_VPA_104147	AX-417268124	1	ABRR03000004.1	5659538	CCACGTGAAACAGTCATTCTGAATGGTGacgtttcttctgtttttcaattaAACAGCAC[G/A]TGCTGCCCCTTTCTATTCTATTAAGCTTTGTTCTCGTCCCCTTGGCAGAATTTGCAGAG	G	A	0.1858	BRWD1
UNALM_VPA_3455403	AX-417268125	1	ABRR03000004.1	5692555	AGAATTCCTTGATTGGGTCTTCGGAGGAAGATTCAAAAAGCCATATTCCAGAGGGTGAGG[T/C]TGGTAGAAAATGTTCTTCTGAGTCAACTTTGGTGCAGAAAGCTACTGCAGAGAATAACTT	T	C	0.2415	BRWD1
UNALM_VPA_3455415	AX-468770937	1	ABRR03000004.1	5708842	GCCGTGGCCTTTCACCCCTGCAGTTTTCAGACTGCGTCTC[G/A]GACGATACAGGACTTTTCTTACGAATGCTGTCACCACCCC	G	A	0.1327	PSMG1
UNALM_VPA_104369	AX-417266443	1	ABRR03000004.1	5741011	CTAGAAAATGCTTGATGCCCAAGCCACCCGCCATGCTATTTA[A/T]ATCCATTTCTGGAGGTGTGGCCCAGGGGTCGGTATTGTTTAC	A	T	0.08264	LOC116283616
UNALM_VPA_104461	AX-468776084	1	ABRR03000004.1	5759388	TCAGTGGGTGGTTCTGAGGAGGCACCTGGCTGCCCCCCCAGTTCTCCACTTCGTGTGGAC[A/G]TCACAAAGCTCTTTGAACAAATCAAGAATTTCACTCCCAGCCTCCTGTGTTCTGAGATGT	A	G	0.1176
UNALM_VPA_3455509	AX-417268129	1	ABRR03000004.1	5776601	CGACCGTTTTTCTCACTTCCTTAATATCTTAAAACCACAGGAAAAGGAGCACATTGTTTC[T/C]TGCCAAAGGTTATTTTCTGAAGAAGCACGTTTGGCTTTCCAAGGCACCGGGGCTCCTGGC	T	C	0.2653
UNALM_VPA_104681	AX-468746321	1	ABRR03000004.1	5795299	GCTCTGAAAGTAGATAGACGTGAAGGCTGCATACGTGGTGGATGTAAAAAGGGCCC[G/C]TGAATTGTTCGCTTTCAAATGGATAACTTGTTATTGTGGGAATCTCATCTCAACTG	G	C	0.2283
UNALM_VPA_104783	AX-432728283	1	ABRR03000004.1	5821216	TCAAGCCCTCACGCTCTTACCAGTCCCCTCAAGCGAAGGGCTGGGCTCAGAAGAT[G/T]TGTAAGCCGTGAATGGTTCCCTGCAGCAGATGCTGGAAGATTGGCCACTGCCGTT	G	T	0.07937
UNALM_VPA_104824	AX-417266445	1	ABRR03000004.1	5832380	GATTGAATTCCTTGTTTCCAGGACGTTGCAAGTACGTTAG[G/A]TCACTGTCACACCTGCAGCATGGTCCTGTGTTTTACTACT	G	A	0.09
UNALM_VPA_104955	AX-432727870	1	ABRR03000004.1	5849022	GGTGTGTCCTACCCTCATTTCAACGTCCAGTGGGAAAACTGTGGC[C/T]GAGGGTGAACCCACTTGCCCAGCGCCGTGAAGCCCAGAAGCCCAG	C	T	0.2529
UNALM_VPA_105063	AX-417266446	1	ABRR03000004.1	5865614	AAAGTGTGATTCCCACCAACATTTTGGTGAGTTCCTTGTGGA[C/T]AGAGCCCTTGTAGCTGAAGGGGACTCTGGGGGGTATGGGGGC	C	T	0.3563
UNALM_VPA_105263	AX-417268135	1	ABRR03000004.1	5900542	tctgtttcagagGTGGGGTGTCCATCCCGTCCCAGGCTGCCCTCC[C/T]GGCCTGAACTCGGTCCACATAGTTAATGGGTCAAAGGGGGCGGTA	C	T	0.2447
UNALM_VPA_105361	AX-468819622	1	ABRR03000004.1	5917074	ctgtcAGCTGCACAGCTGTTGGTGGTACACATGGACCA[C/T]CGTGTCCTTAGCGGAGTTGGGGCAGTAGTCTCTGAGGC	C	T	0.03571
UNALM_VPA_105453	AX-417266448	1	ABRR03000004.1	5935665	GACAAGCAGCTAGCCCAAGCGATGAATAAAGGAGCCAGTCTTGTTTGTGT[T/C]GCCCTTGGCTTCGAGTTGGATGGTTCctgttttaaacttctttttagCTG	T	C	0.2128
UNALM_VPA_105506	AX-468731960	1	ABRR03000004.1	5944946	ACCAACGGGAGGGCACCTGCGCTTAGCCACGGAGTCTGGAG[C/T]GCAGCAGGCATTCggcaaatatttgctaaaaacaAACATCA	C	T	0.2967
UNALM_VPA_105611	AX-417268141	1	ABRR03000004.1	5982381	TCTCTGACATTCCTGGCAGGGTGAGTCATAGCTGAACCTCCAGAGGCCC[A/G]TGtcccctgctgctcctcctcttGGGAACGGCCAGGCACATCCCAGGTG	A	G	0.2517	ETS2
UNALM_VPA_105671	AX-468699370	1	ABRR03000004.1	5996336	CGCAGGACCTAGGGGCCCCGATCGGAGGTCCTGGGGCACCTGAGGGGTCTCGCTCGAACG[G/C]AAGGATCCTGAACGTGGCCGAGCAGGTGCCTGGAGGGTTGGGATCGGCGTGTTTTCGGGG	G	C	0.4688	ETS2
UNALM_VPA_105761	AX-417266451	1	ABRR03000004.1	6021865	GCAACAACCTCCGAATCTCACGTCTGAACGTCGTTAAGCTCGGTTTTCCCTCCCTCACC[A/G]TCTGATGCAGTCTGGGCAGCCCTCCTGGGCTCTCTTCGAAGTGCTAACTCAGGAATCCA	A	G	0.0979
UNALM_VPA_105830	AX-468707754	1	ABRR03000004.1	6039346	GTAACTCCACTCCCAGGCAAGTGCCCAGAAGAAAAGCATGTCTGTGTTTACC[G/A]AGACACTGGGCAAGaatcttcacagcagcatcattttTAGTCTCTTTAgagt	G	A	0.4128
UNALM_VPA_105903	AX-417266452	1	ABRR03000004.1	6051778	ctGCAGTTTCCTGGGCAGCTCCTTACGCGCAGACTGCTTACAGAGAGATCAAA[T/C]TGTTCTGCTCTCATACTTTCTGGTAAGAGTGTGAGACAAAAGCCACCCTTTGG	T	C	0.1694
UNALM_VPA_3455917	AX-468738162	1	ABRR03000004.1	6065481	atggacaaatattgGTGATATAATCTGGTTCACCTAATATTTCCGCTAGTTCCCTGCCAG[T/G]GCTAACCCCCACCCACCAAGTCCAGCTGGAAAGCAGTCGGCAGGGGAGCCCAGCCTGCAG	T	G	0.2556
UNALM_VPA_106028	AX-417266453	1	ABRR03000004.1	6094892	TGCAGCGATGCACGCACCTGCCCAGGATTGTCGCCAAACTTTGTTCCCGCG[C/T]GAGGGGAGCTGTCTTCCCACATCACTGCAGTCTGCTGACCTGAGTGCCCCA	C	T	0.2174
UNALM_VPA_106198	AX-417266454	1	ABRR03000004.1	6139775	CCTGGGGAGGACAGTGGAGCGAGGGTGGGGTTGTGAGAGCCTGGCTGCACTGTGCTGAGC[G/A]TCAAGTAGAAGAGAAGGTCCTGGGGGCAGTGTCTCACTATTCACTGAGTTCTCTTTCTAG	G	A	0.1
UNALM_VPA_106227	AX-468773806	1	ABRR03000004.1	6153253	GGCTTCCAGGGTGTGCCCACCTTTCTCCCAGGGACTTGATACACCTGAGGCTGCACC[G/T]TTGTGGTGTGGTGTGACCCTGAGCCTCGCCAGTGCTGACAGGCTGACACCCAGAGCA	G	T	0.1197
UNALM_VPA_106366	AX-417268150	1	ABRR03000004.1	6180096	CGTGCATCTTCCCAAAAGCCTCTTTGAGAAGCTCCGTTCCACGGA[T/C]GCTCAGCAATCTCCAGCTGCTTTGTTCAGTGTAAGGGCGAACTTC	T	C	0.1342
UNALM_VPA_106452	AX-468703813	1	ABRR03000004.1	6194126	GGACTCCGCCTCTTCAGTGAGAGGAACCACAGTCACAC[G/A]GCAAAAAGCGTGGACGCAGGGAGGAGTGGAGACCTTGA	G	A	0.4338	ERG
UNALM_VPA_3456057	AX-417268152	1	ABRR03000004.1	6216066	AGGAGGAAAGGGACATTGGTAGATGCTTGGCCGGTTTCCCCTGTGCCCACGAAGTGCTGT[A/G]AAACCTGCTTGGATCATagaggaggagctgcaggcccATCATTCCACATTCCTCTCTCCA	A	G	0.08	ERG
UNALM_VPA_106574	AX-468765236	1	ABRR03000004.1	6238439	TGGCATCGAATGAAAAGATTTTGAGTGGAAATCTGGGCT[G/T]CCCCGAACACAAAGCCTCCTTTGATAAAGCATCTTGTGC	G	T	0.1447	ERG
UNALM_VPA_106629	AX-417268154	1	ABRR03000004.1	6259840	CAGGCACGTCCCTGGCAAGAATCCTTGGGACATCCTTCTTGCAAGGCTCTC[A/G]TGAATAATCCAAACGTTACACATTTTAAGATTCATGTGTCATATTAGGGAC	A	G	0.1286	ERG
UNALM_VPA_106651	AX-468812315	1	ABRR03000004.1	6278639	TGGTGCGGTGCTGGTGCCGGGCTGCAGCGCTGGGAGACTCGCTTCTGGTGCGGGACGGAG[C/T]CCTGAGAGCATCCTCTCTGAAAATCACTGCTGCTTGCCCGAGGATAGTGGacggtttttc	C	T	0.05034	ERG
UNALM_VPA_3456122	AX-417266458	1	ABRR03000004.1	6301103	TCACCTTGTTAATCTTGTTAGGTTGTATTCTGATGTAGTAGGTCTGGGGTGCG[G/A]CCTGGGATTCTGTGTATCTGACAAAGCCCCAGGTggtgctgaggctgctggtc	G	A	0.08527	ERG
UNALM_VPA_106774	AX-468738101	1	ABRR03000004.1	6318483	GGTGTCAGGGAGCTGGAAGGGCTCATGGCAGAGATGCTGCGGAGGAAGGGGGAGGATGTG[G/A]TTCTCTACATGAGCACCAGGGATGGGGGAGCAGCTCCTCAAAGGGCCACTTCCCTGTGTC	G	A	0.2651	ERG
UNALM_VPA_3456172	AX-417266459	1	ABRR03000004.1	6340859	TGTTTCTATAAGCTTCTGTTTTACAATTTTCTTGTGTGCTAAGTCAAGCAACTAAAGAAC[C/G]AAACCAACTAAAACTTAAAGCCTAAACCCAAacctaattatatttttaaactatgagCTG	C	G	0.2049	ERG
UNALM_VPA_106895	AX-468747835	1	ABRR03000004.1	6359829	TGGAGAGTGGGTGGAAATGACACCAGGAATTAAATGCAAAC[T/C]GTGTTCTCACTAGAAGTCCTATGATCTACTGTCCAGAAGGG	T	C	0.2128	ERG
UNALM_VPA_106950	AX-417266460	1	ABRR03000004.1	6382137	TGTGGCTTCCGAGATTAAGTGGTAAAAGGCATTGTGACCTTCTC[C/T]TTGCCTTCCCTCTTGGATAACTCTGGGGAAGCTAGCTTCCATGt	C	T	0.06154
UNALM_VPA_3456207	AX-468725983	1	ABRR03000004.1	6396293	GCTCCTTACTGCAGAAGGCCCCATGAAGAAGCCTTCAGTGTTAGAAGTGTTTCTAGA[A/G]CACACGGTGTGGTCACGGAGCCTAGAGAGCCGCGGGCAGGGAAGACCTCTGGGCCGG	A	G	0.3172
UNALM_VPA_107081	AX-417266461	1	ABRR03000004.1	6418630	GTCCCCTAGGGCCTGGCAGGCTAACGTGATGTGCCCATGCTGACCACACT[T/C]TCCAGCTGTCTCCTGTGGCTGCTGAAGTGCTGCCAGTCTGAGATGGTGTG	T	C	0.4167
UNALM_VPA_3456243	AX-468756888	1	ABRR03000004.1	6438667	TTCCCTCTGATCTTCCTGCCTGTACTTCTCCTCAAG[T/C]TTCTGCTTCTCAGAATCTGCACAGTAAGAGATGCAA	T	C	0.1761	KCNJ15
UNALM_VPA_107192	AX-468795478	1	ABRR03000004.1	6452735	GGGGAGATACGCAATTCACGTGCTGCGTTTCTCAGAACTCGGAAGCTGGATTT[T/G]CACAGTTAATACGCTATTCAGTTGCATGCAACTTTAGATTCCCATGATTTCAT	T	G	0.07246	KCNJ15
UNALM_VPA_3456269	AX-417266462	1	ABRR03000004.1	6465347	AGAGGGACTTACCTGGCATTCAGGTGCTGGGGCTCCAGCCCAGCTGAAGATCCCAGGGAC[G/C]TGGGGAAGTGATGAGGGGGCCTGGCTCTGCAGGGAGGAAGCCCAGGTGCTGGGAGGCTGG	G	C	0.4083	KCNJ15
UNALM_VPA_3456303	AX-417266463	1	ABRR03000004.1	6500556	GTTCTGACTCCTTCTCCATCAGCTCCTGCAGATAGATAGGCCTTTTC[T/C]CCTCCTGTCACTGTGAGCTGGCTTCTACGGTTCAGTGGGAAATGGCT	T	C	0.1467
UNALM_VPA_107462	AX-417268168	1	ABRR03000004.1	6539719	GGGGAGGAGCTGCCTTTTTGGAACTGTCAGCTCTGGGAAGCCA[A/G]ATCTGTCTAGATCAGCTGCAGTGACAACCAGGACTGGAGGTGC	A	G	0.1309
UNALM_VPA_107536	AX-432727871	1	ABRR03000004.1	6559023	ATCTCTGGGACGTGTGGTTGCAGCTCTGATGAACGGGGCTGTCTCCACACTTTGTGCTAT[C/T]TCTTTCTAATCGTTCTTCAAAGATACGGTGTCTTCTCTTAACAAAGGAGACGACACTGCT	C	T	0.1198
UNALM_VPA_3456363		1	ABRR03000004.1	6583185	ACCGTCTGTGCTCTGCGCTAAGCCCCCAGGAGGGTGACCTCTGCAGACTG[T/G]ACCCCCAGCCTCCCATGCTGGCCCTCTTCCTAGTAGGTTCCACCAACTAG	T	G	0.4314
UNALM_VPA_107616	AX-432728290	1	ABRR03000004.1	6594002	TCGTGGCTTCAAGGGAAAAGATTGGGAATGCTGCATCCAGGAAATAGGGTAGAGGCAGG[G/A]AGGATATGCCAGCGGAGGTAACAATGCAAGAATACTTGTGAAGGTCACAGCTCCCAGAC	G	A	0.1231
UNALM_VPA_3456369	AX-417268172	1	ABRR03000004.1	6616190	CTTCACTCAAGTCATCACCATTTGCCCAGCAATCACTGCAGCTACTTCTCAGTGG[A/C]TCTTTAGGAtcctagtttttccttttctcatcagAGCTTCCACTCATTTATCAAT	A	C	0.114
UNALM_VPA_3456392	AX-419941924	1	ABRR03000004.1	6635434	GTATGTTCCTGCAGGCTCATCCTGAGAGCTGTGTCTCA[C/T]CTCTCCCCTAACCTTGAAATCTGCAGACGGCCCTCCAT	C	T	0.03684
UNALM_VPA_107768	AX-468825038	1	ABRR03000004.1	6650832	CTCCCTCCAGAGGCCCTAGAGGAGAGTCTGTTCCTTGCTTCCTCCGG[C/T]CTTGGGGCTGCCAACATCCTTGACTTGTGGCCGCAGCACTCCAGTCT	C	T	0.02333
UNALM_VPA_107838	AX-417268174	1	ABRR03000004.1	6669329	GGAGGCATGGAGCCCAGCAGGATGGACGGTCACAGGC[A/G]TGACAGTGAGCTCAGGGAGAGGGCTGGTTTGCCCTGA	A	G	0.4161
UNALM_VPA_3456453	AX-432727875	1	ABRR03000004.1	6694574	CGCCACTGTAACAGGAAAGCAAGCCCTAAAGAGAGGTTGCAGCGTGAGAAGGAGTTAAAA[C/T]GAGGCAGGAATGAGCTGGCTGCAGAGACTAACGATTTGCTGGGGAATAATAAGTTCAATG	C	T	0.08571
UNALM_VPA_107931	AX-417266468	1	ABRR03000004.1	6704494	AAGTTGTTTTGGCtaaagagatgagaaaataaatttagcatCATAGAGGGCTGCAGAGGA[A/C]TGGCCCCTGAGTGTGTATAAGGAAGAGTGACTAGAGATTTGCTCCGGAATACCTGAGCCC	A	C	0.08046
UNALM_VPA_108017	AX-417266469	1	ABRR03000004.1	6735933	GTTGTTCCACTTTATTGCTAAGTAGTGTTCAATGGTGTGGATGAAAACAGTTACCTATTA[T/C]tcacctactgatggacatttggatcgTTCCCAGCTTTTGCCCATCATGAATAAGGCTGCT	T	C	0.1901
UNALM_VPA_108066	AX-468750231	1	ABRR03000004.1	6745784	TAAGAAAGAAATTTGTGAAATCATTCCACTGGTTGAAACCTACATAATCAAAATTAAC[A/G]GACATATCCTTAGCAGCTTCACAGACTGTACAGAATGCTCTTTAGACGACTGCCGTCc	A	G	0.2105
UNALM_VPA_108186	AX-417268180	1	ABRR03000004.1	6777690	TGGCGGGGTCCCGGGCAGGGTTCTGTGGCTGTGCTGGCGCTGTGTTACTGCCTTTTTTTA[A/T]GAAGCCCGAGCTCAGAGTGGCTTTTACAATTTTGagcagctggggaaaaaaaagaagact	A	T	0.1398	KCNJ6
UNALM_VPA_108256	AX-468826855	1	ABRR03000004.1	6792768	TAGCAGCCATTGGCTGTCTCCAGCTCATCCTGTGACCTCGCATTACC[T/C]GGTGGCAGGTAAATCTGCTGATGCCCTGGTTTCCCAAGAGTCACCAG	T	C	0.02	KCNJ6
UNALM_VPA_108347	AX-417266471	1	ABRR03000004.1	6819597	TTGGCATTAGCCAAAACAACTCAGTAGCCATGCTGACTTCCAAGAAGTCTGCCCTGTGCT[T/C]GTGAGGAGGATGTAAGGTCAGCCCTGCAGAAGACAGAGGGGCTGAGCTATATGCTGGAAA	T	C	0.4776	KCNJ6
UNALM_VPA_108436	AX-468744747	1	ABRR03000004.1	6836150	GAGGGAGCTGGAGGTGGGTGTGCAGGGAGCAGGTTC[C/A]CCAAGAGACCCACCCCAGCCAGTCTCTGCTATTGCT	C	A	0.2347	KCNJ6
UNALM_VPA_108496	AX-417268183	1	ABRR03000004.1	6860496	CCACAGCTGCCACCTGTCAGCAGGGGTCAATGAGCGGCTCCATGGTCTGGGGCAAGGCCA[T/C]GGTCCTGAGCTGGGACAGTGGGTGTGGATGCTGTTCTGCTTCCTACTGACTCTGCGGTCT	T	C	0.4023	KCNJ6
UNALM_VPA_108599		1	ABRR03000004.1	6879966	GGACCCTGGGGAGCGCTGGAATATCGCCGAGGCCAAGGGACCTGGGGC[C/T]GGGGAGCAAGGGTGAGCGCTGCTGGAACGCGGATGGAGAGGCAGCATC	C	T	0.1923	KCNJ6
UNALM_VPA_108730	AX-417268185	1	ABRR03000004.1	6899979	AGATGCAGATTCTGCTTGCCAGCAGCTCGGAGCCTTGGGCGGGCAACACACAGTGACTCC[A/G]GCAAATGAGGAAAACACTTAAGAACACAAGAGACTGCTGAAAATGGAGCCGGTGAGATGA	A	G	0.09589	KCNJ6
UNALM_VPA_108771	AX-468717766	1	ABRR03000004.1	6916247	AGATGACAGCTACACAGAGCTGGGCCCTTTGCCAGCCAGCTCCTCACTATAGCATTTCTG[G/A]TTGATGAACTTCCATATTTACCCCCAACCATTATGCAACTATGACAAGCAGCCCTTCCCA	G	A	0.3714	KCNJ6
UNALM_VPA_108819	AX-417268187	1	ABRR03000004.1	6936086	TGCTCCCACCCAGGGGGCACGAACTCCTTCCAGCTTCCAGCAAGAGCTGCGAGGCTCCAC[A/G]AAGGTCAGCAAAGCAAGCAGTCAGCCCCCAGCTTGGTGGCCCAACTTTTCACTCACATTT	A	G	0.2673	KCNJ6
UNALM_VPA_3456717	AX-468746636	1	ABRR03000004.1	6957784	GCGTTCGCATTGTCTGGGGTGCCCCTGGGAATGAGCGCAGTATTGGGGTGCATCTTCTCT[T/C]TCTACTCCTTCTGTAGACAAGCCCTTTCTGCAGGGCTTTTTAAACCATCAGAAAGTTGCA	T	C	0.2174	KCNJ6
UNALM_VPA_108957		1	ABRR03000004.1	6966391	GCAGAGGGGGTGCTCCAAGCTGCCACCCCCACTAGCTCCTGACACCACCCCGGGAACTGC[A/G]CGCCTCTGTGGCCGCAGCcgcccagctccctcctggcaGCCTCAGAGCAGCACAGATCAC	A	G	0.2785	KCNJ6
UNALM_VPA_108993	AX-432727876	1	ABRR03000004.1	6981302	GGAAATAAACCAGGCAACGCTGCTACGGAAATTAAGG[A/C]GCCTCCTCAAGCACAAAGTGCAAGGTGCTCCTGGCCC	A	C	0.3649	KCNJ6
UNALM_VPA_109112	AX-417266476	1	ABRR03000004.1	7014526	CGGTGCCCCACCTAATGACCTAAAAGCATAAGAAGTAAGATTAGCCCCTGA[A/G]CTTTTAACTGATGtcagggggcaggaggtggggtgcAAAGCTGCCTGAGAC	A	G	0.1667
UNALM_VPA_109135	AX-468786803	1	ABRR03000004.1	7027055	AACTCGTGATCACCGAGTCTTCCAGAAGCGAGGCTCACCGGGAGCACCTGCGGTTTGCCG[G/C]GAACCCAAGCTGGAGGGAACAGGGTGGAGAGGCTGCTGGAGAGATGGGATTTGGCGAGAG	G	C	0.08537
UNALM_VPA_109254	AX-417268193	1	ABRR03000004.1	7059312	TGGGGACAAACAGTGACATCCTTGCTGCTGTCACCCCCAGGTGCCTTGCACAG[A/G]ACAGGTGGTCACAACTTCTCTCATGCAGCCCTGATGTCAACGGCCCGCTCGCC	A	G	0.4833
UNALM_VPA_109283	AX-468745338	1	ABRR03000004.1	7073726	ACAAGGAGAGACATGGATGGGACAAACGGAGGCTGGTGACACACAGTGAGGAGTCCCTTT[C/T]CTAAGACTGTTCCTTACACAGTGACGagtgagagagaacagagaaggcaAGACCAAAGGT	C	T	0.232	DYRK1A
UNALM_VPA_109317	AX-417268195	1	ABRR03000004.1	7102499	gtgtggccctgcACACCTAATGTCCTGATAATGATAATAAGATGTACCTCAAACAGCTGT[A/G]GCGAAGGTTGAGCACTTTACTACGTGTAAAGTACTGAGAACAGCTCTGGCTGTGATAGCT	A	G	0.2229	DYRK1A
UNALM_VPA_3456834	AX-468756400	1	ABRR03000004.1	7115960	GCCAGTACTCAAACCTCAAGACTATTATGAAAATCAAAGACTTAATGTTTAAAATTGGTA[C/A]CTGGCACATGGGACCTTCCTGGATTCTATACACCCCCTTAACAATCTATcctctaattca	C	A	0.1778	DYRK1A
UNALM_VPA_109379	AX-417266479	1	ABRR03000004.1	7139194	GCCCCTGGTATCCAGGGAACGCAAAAACTCTTAATTTCAGCTGCTGGTTTCAAGCTTGCA[T/G]GCCACACTTTCCAGGGAGTTCTCGTTAGCTAGCTTGGGTTTCTCCTGTTCTCAGGTCCAT	T	G	0.08725	DYRK1A
UNALM_VPA_109411	AX-417268199	1	ABRR03000004.1	7173548	GTGAAAGAAGGTGTAGAGGGGGAGAGTAAGAGCAGCAGGAGATGGACGAGGCCCAAAGCT[G/A]CTGGCTGAAAAGACAGGAAGCCAGCCATAAGCCTAGAaaagcaggcagcctctagaagct	G	A	0.08696
UNALM_VPA_109448	AX-417268201	1	ABRR03000004.1	7200356	GATCTCAAAATGGATAGAATTTCTCGAGCACCAGAGGAAAGATTGTTGCAGCCAGCAAAG[C/T]TGGAAGAAGAAAATTCAACTGAAGAGATTCATTAATGTTAGTGATTACCATGGAGCTAGT	C	T	0.2362
UNALM_VPA_109481	AX-432727878	1	ABRR03000004.1	7222852	TGGTAGGGATGGCTGTCTCTGCCTCATGATGTCTGAAGCCTCAGCTGGGAAGAT[G/A]TGAAGGCTAGAGGGATCCAGTGGCTAAGAGCAGGAGTCACCTGAACCCAGTCAC	G	A	0.45
UNALM_VPA_109541	AX-417268203	1	ABRR03000004.1	7251318	ATCCTCACGGTTTGCTTGAGGTGGCTGCCACCTCTTTTAGCCTGCTTCTTA[G/A]CTTGTAAGTGACTGTCATTCAAATGAAACATGTTTGTTCATGTCACGACAG	G	A	0.09756	VPS26C
UNALM_VPA_109565	AX-468808145	1	ABRR03000004.1	7271716	CTTCAGAAGCTGTGAATTTTCTCAGTGTGATTCTAAACCAAGGCTTAGGATACCTTAACT[A/T]AGGTGTAACAGCCACCTTTCATGCAGGTTCTGAGCGTTGgtgcagcctccctccctgggc	A	T	0.05357	VPS26C
UNALM_VPA_3456897		1	ABRR03000004.1	7301628	GGGAGAGAGGTAACCAGGGCACGCCTCACGGAAACCCCTCCCAGGCCTGAT[T/A]TGCCTGTGACTGATTCACTCGTCCTGGGGGCCGGCACCTGCAGGTACCCTG	T	A	0.1721
UNALM_VPA_3456906	AX-432727880	1	ABRR03000004.1	7314419	ACACCATTGAACAGAACTGGGAAGAGATACAGAGAATCCCATTACACAGT[A/T]TTTCCACCATACAGACACTATGCATCTGACCTGCAGAAGTATGGATGATA	A	T	0.06667
UNALM_VPA_109700	AX-417266484	1	ABRR03000004.1	7336143	GCCGTTCAGTCTGGACCAGACCTGCAAGCTGCTTGAAACAAGATGC[G/A]GCAGAAGTGATACTCTGACAGTTCTGGGCCTGAACCTTCAGAAGGC	G	A	0.06122	TTC3
UNALM_VPA_109737	AX-417266485	1	ABRR03000004.1	7389859	TATCAGGcagtgatccctgagagatgAGAAACACAGAAAGTAAGCCCTATGATTGCTGCA[C/G]CTTACTGAAGGAGTTTCAAAGCCACAGCACAGGAAGAAGGAACCCAAGGTAGAGAATATG	C	G	0.2235	TTC3
UNALM_VPA_109776	AX-417266486	1	ABRR03000004.1	7415901	TAACTCCTACCATAGACATTCTTCAACCTCGTTGAgaattcttcctctttctcccattcA[T/C]ATCCTCCATTACCGTTCCCGCTCAGCTTCCTAATATTGGGTTTCCACTTCTACCATTCAA	T	C	0.1972	TTC3
UNALM_VPA_109791	AX-432727881	1	ABRR03000004.1	7425524	AATGTTCACGAACACTCGCGAACAAAAACCCGCACACAGGAGA[C/T]CACGCACTCTACAGGACCCAGGCGGGGCACGCGCGCACGCACA	C	T	0.4667	TTC3
UNALM_VPA_109886	AX-417266487	1	ABRR03000004.1	7468494	AGGGCCGCAGGCCTGGACTCGGGCCCCTCGCTTAAACAGGATCTGTTCCTCGGTATCCCA[C/T]GGACGCTGCGTCTGAAAATTCAAGCTTTATGTGACTTACATACatggatttaaagaaaaa	C	T	0.2184
UNALM_VPA_109935		1	ABRR03000004.1	7495137	TATGTAAGTGAAGCCTCCCCCTCACTCCAGGAAGTGCC[T/A]GGTGcgcagcagggaaggaggggcttTGTGACACAGGT	T	A	0.1416
UNALM_VPA_109946	AX-417268214	1	ABRR03000004.1	7505489	GTTATGTTATTGGGCAGCGCTACTCATGTCTCTCCCCAGGTC[G/A]TCTGGTCCATCCCCGCAGCTTCTTGCTTCTACAATCAGTGGA	G	A	0.06	HLCS
UNALM_VPA_110006	AX-417268216	1	ABRR03000004.1	7533896	GTGATTCAAAGGCACATCTGAGTTTGGATTTTTGCTGCTTCCCCAATCACCCCCCAGCCG[T/C]TACCTAGCAGGGCCTGTCTGCTTGCAGCAACCTTCATTAAGACAAGGTCGGAACTTTCAG	T	C	0.3926	HLCS
UNALM_VPA_110077	AX-417268218	1	ABRR03000004.1	7588283	CATTGCAGTTGGGAGTGAagggacacagaaaacacaaTAACATTTGAGGGC[G/A]AGAATTCAATCAGGACTTTCATAATTGTTGACAGGTGCCCCCTGCTGTCCC	G	A	0.2381	HLCS
UNALM_VPA_110128	AX-417266491	1	ABRR03000004.1	7614774	GTGTATTGGATTCCTCTTGTGCTCACCTTCTCCCAGGTCATTGCTGCAGTGGTCAGCTTC[G/A]TATGGGTGCAGTGTGACTGCACCTCCCACAGCCTGCTTTGTGCCCTGCTTGCCTCTTCAA	G	A	0.16	HLCS
UNALM_VPA_110196	AX-468709696	1	ABRR03000004.1	7631358	AGAGCCCCTCTTCCCTTGGCAGTCAGCAGCATTCTTATTACACTTCATTTATCTACTTGG[G/A]AGGACTCGAGAGGACCAGCTGGGCCCCTGTCTGCACTCATCAAGAGTTAATTTCTGAGTG	G	A	0.4028	HLCS
UNALM_VPA_110208	AX-417268222	1	ABRR03000004.1	7643160	GGGGTCCTTTTATAGGTTTCACTATTGGCACCTGGTTAATGGGATGGGGATTTAGGGACC[C/T]GGTACTGAGACTGTCTTTTCCTGTTCTGTGCAGCAAAGTCCTGAGTGCCTTGACGACAGG	C	T	0.1605	HLCS
UNALM_VPA_110322	AX-417268224	1	ABRR03000004.1	7699043	GGCGCTGGGTGGCAGCGACTGGCCCACGGCCACCAGCCCCACGATCTGGTAGCACGAGTC[A/G]TACAGGGACATGTCCAGCATATATTGCCTGATCTTCAGGTAGCCGCTGCAGTGGATGACC	A	G	0.3851	SIM2
UNALM_VPA_110375	AX-432727885	1	ABRR03000004.1	7719934	GCTGTCTCAGTTGCCGGCACCCCTAAGCTTGTGGACT[C/T]CCGCCGAGCGTCCACTTTGGCTCCAGGCGcctctctg	C	T	0.3321	SIM2
UNALM_VPA_110403	AX-432727886	1	ABRR03000004.1	7728698	TTCTTCTAATTTTACCTCGGGAGGGGAGTGAGAGGGCAGCGCTTTCCTCTGCATTCATTC[C/G]CTGTCTCCCAAACCTAGCCCACTCTCTCCCCCATCTCTGAGAAGGTACCGAGGACTACCG	C	G	0.4658	LOC116284175
UNALM_VPA_110443		1	ABRR03000004.1	7748846	GTTTGCCTGGGAAAACCAGATTTTAAGAGCCGGTCCAGGGCAGCTCTGCTGGGGAGCCGC[G/A]CTCCTGGGGTTTACCCCGCGCTGCTCTGGGCTTTGTTCCCTGGCTGCTGGTGGTTCTCAC	G	A	0.07333
UNALM_VPA_110510	AX-417266495	1	ABRR03000004.1	7779688	TGATATGAGAAGTGCCTGTGAAAGTCAGGTTTTCAGACATCTAATCTGTGTC[G/T]GAGCGACACAGACAGATCAGGGTGATGAGAGACAGCCAGGGGCAGCCAGGAg	G	T	0.09677
UNALM_VPA_110577	AX-432728309	1	ABRR03000004.1	7799145	CTACCCACCCGCCATCTGTTCAAATATTGTCAAACAGAGAAATCCTGTGTTGAAAAACTC[T/C]AGCACAATGAAACTACATGTTTTACTTGCTGCAACAGGCAGAGCCATTATTTGAGAATTT	T	C	0.1918
UNALM_VPA_110642	AX-417268230	1	ABRR03000004.1	7823773	AGACTGCCCGTTAGAGGAGTCCCACGGCGGATGGCAACACCTGGGACTCTGTGCCACCTT[C/T]TTGCTCAATCATTGGCTGGGGGAACCCCAAGAACAGTGTGACCTCAGCTGGAAAGGTCAG	C	T	0.1176
UNALM_VPA_110692	AX-468693440	1	ABRR03000004.1	7835871	AAAGCAACTACCGGTctccatatcttttttttattacctgGGAGAATTTCTCTCCTGAAC[G/A]TACTTTAGAGGTACCTTCTAGCTTTCCTGCATTTGGCTCATGCCCGCGGGCTGCTCACAA	G	A	0.5
UNALM_VPA_110761	AX-417266497	1	ABRR03000004.1	7857231	CCCCACAGTACAGGGAAGGAGCCCATCTGTGGTGCTGAGAC[G/A]TCCCACGCCTCGCAGAGGGGCTGCCTGCCATAGTGGGATGG	G	A	0.43	LOC116284196
UNALM_VPA_110907		1	ABRR03000004.1	7901526	TAGCGCCCGGCATCACCCAGGCCCAGGGAATCGGTGCTTTCCGTGTCAGCTC[T/A]GTTCGGGCACCCAGTGCATCTGGGAGGTCGGTGGAGGCAACTCTATCCCCAC	T	A	0.3576	CLDN14
UNALM_VPA_110939	AX-432727890	1	ABRR03000004.1	7912306	CATAATAAATAGCAAGAAGGCAAGACTGAGCAGCCAGGAAAACAGGAGAGTTTTGGTCTA[G/C]TGGCTTCAACAGGTGCCTGGCGAAGCTGGTGCCTGCCTGGGGTAGGAGCTTGCTGTGACC	G	C	0.08966
UNALM_VPA_111009	AX-417268237	1	ABRR03000004.1	7937172	GCAGGCTGCTCTGATGGGCCTAAAAAGGGCCGGGTTTGACT[G/C]CATAGTTGGGAGAACTGTCGACCTAGGCTGAGCGGAAATGG	G	C	0.1074
UNALM_VPA_111118	AX-468752206	1	ABRR03000004.1	7957454	ATCAAGCTTGAGTGAAGGACCACAGGGGTGAAAAGT[C/G]GGCAGGTACCAGGCACCACTGGCCTCTGGCATCTCA	C	G	0.1944	CHAF1B
UNALM_VPA_111130	AX-417268239	1	ABRR03000004.1	7968365	tgcTTTCCCCAGTGAGAAAGTGGCCATGCAGATCCTGA[G/A]TTTGTTTCAAGACCCACTTGAGTTCAACACTTGTAAAT	G	A	0.3696	MORC3
UNALM_VPA_111149	AX-468822797	1	ABRR03000004.1	8013718	GAAAGAGCAGCAGCCCTCTCGGGGTTTTCCTGTTTCACTTTCTCGGCACCGCGGTTGAGA[A/G]TGTCACGTTCTAGAGCAAGACAAACCTGGGTTTCAGTTCCTGGCTCTGCTGACTTTATAG	A	G	0.03333
UNALM_VPA_111172	AX-417268242	1	ABRR03000004.1	8029232	gaaaaggctgCCAAGGAAAAGTGAGGTACTTCTCCAAAATCCTGCTCCTTCGCCAGCCT[G/C]ACTCAGTATTGAAAACTCAAAAGTGTCTGGGCTGCCGGAGGAATCGAGGAGAAGCAGTG	G	C	0.3197	DOP1B
UNALM_VPA_111258	AX-432728313	1	ABRR03000004.1	8052721	AATTGAGGGCAAAGCATTTACTCTCTCTACACcccaatgtcctcatctgtaatcAAGGAA[C/T]AATAATAGTACATCCATCATAGGTGAAGACTAAATATGCCAATAAACGTAGGGCACCCGG	C	T	0.1935	DOP1B
UNALM_VPA_111285	AX-417268244	1	ABRR03000004.1	8066126	TACCACACGGCTGCTTCCCCCTGGGCCTCTGGCTGGTCACTGCC[G/A]TGGTCACCTGGATGAGCAGAAGTTGCCTGACCCAAGGGTGCCCC	G	A	0.2067	DOP1B
UNALM_VPA_111429	AX-417266503	1	ABRR03000004.1	8098495	CTCCCAGCCGCACGTCCCCATCCACACTGCCAGCACAGAGTGGGTTCAGAGGCCAGGACG[C/T]GTCCTCCCCATGTGCTCTGATTCCACGAGCCCATGAGGGCCTCGGGGAACAGAAGGCACC	C	T	0.1894	DOP1B
UNALM_VPA_111485	AX-468769397	1	ABRR03000004.1	8114354	AGCGCCAATTACCTGCCGAGCCCCGGACAGGGTGCTGCCCCGACAGCTCTGGGCCTCCTC[T/C]GGGTGCAGCGTCTGGATGGAGGTTACACCTGCTGTTACACCAGGGCCCAAGCAGTCATCT	T	C	0.1375
UNALM_VPA_3457379	AX-417268248	1	ABRR03000004.1	8131700	GGTCTGGGGTTGAAGAGGTGGTTCCCTCAAAGCAAAACAACGGTGGTGG[T/G]TCGATAACGTCTAGAGATTTCACTGCAGTTGGATTGAAGAAACTATTGT	T	G	0.3649
UNALM_VPA_3457391	AX-417268250	1	ABRR03000004.1	8176714	CCCCCCCCAAGCCAGCACAGCTCAGCACTGAGGGAGAGTGCCA[C/T]GGCCCTTGAATTCTCCTTGCGGGGAAGGATGGAGTGGGGTGTG	C	T	0.1481
UNALM_VPA_111664		1	ABRR03000004.1	8193025	TAGCTGCACcccttctcccatctccctccctaGGTTGTCATTCTGG[A/T]CCGGGCAGGCGGAAGAAGCCCCACCGCAGCGATTCCCCAAAAGATC	A	T	0.3289	LOC102540889
UNALM_VPA_111740	AX-417266506	1	ABRR03000004.1	8222794	GTCTTCTGCTGGGTGTCCTGCTTCTCATCTGACTCAGCAGCTGTAAAAGGGCAAGAAGTC[G/C]TGCTGTTTTATGCTCTGAGGCCACAGGTTTAGGGGTTGGGGCCTGTGGCGGTGGGTGGCT	G	C	0.3171
UNALM_VPA_111811	AX-468713647	1	ABRR03000004.1	8236864	AACAATGCCAAGGTGTCCTTGGACTGCTCTGTCTGCAGGTGACTGACAGGCTCCAGAACC[T/C]AATGCCTGGGGAAGGAAGGTGACCCAGCACAACATGGCATAGTGGCTGCGCGGGGGGCCG	T	C	0.3821
UNALM_VPA_111830	AX-468728262	1	ABRR03000004.1	8250996	ACAGCCCTCTGGGACACACCTGCTCTCTCCCCCTTGTTAGTTTTTGCTGCCTGGACACCC[C/T]GAGCCCGACTCCCTAACTGGTCCCCGGCTGGGAATCCGTGTGGCCCGAGACAGATGATCT	C	T	0.3065
UNALM_VPA_3457474	AX-417268254	1	ABRR03000004.1	8264625	GAAGGGGTCGCTTGAAGTGGGGAGTAGTATTTTTACTGCATGTAATTATTTCTGCAGTTG[C/T]GCCagtgttttaaataaactgaGCACCACCCTTTCTACAAGAGATGAGTTGACAGCTTGT	C	T	0.09524
UNALM_VPA_3457512	AX-417268256	1	ABRR03000004.1	8295982	TGGAGTTTGAATGAAgacctggagaagagaaagggggcaGTGGGTTGATCTCTGGGGAAG[A/G]TCATCTGGGAAGGTCACATCAGGGCAAGGAATCTGCAGTGGGAGTGGAAAACTTTGCTAT	A	G	0.3676
UNALM_VPA_111967		1	ABRR03000004.1	8307213	GTATATGCAGCACTCATGGGGCTGAACAGGTCTGACCCAGGCGCCATCTCAGTTCATCCC[C/T]GTGCATGTCAGCCTGGCGTGCTGCTGGAATTCAAAGGTGTGTGGAAGATACTTGTTGAGA	C	T	0.01
UNALM_VPA_3457542	AX-417266509	1	ABRR03000004.1	8336862	ATGGTGGTGATTTTTCTAGAAAACATGTCATAATGTAATTGTG[G/A]ATGCAACCGGGGATATTCTGTAGGGAGAGTAAAATATAAGGGG	G	A	0.06
UNALM_VPA_112193	AX-417266510	1	ABRR03000004.1	8383457	GCAGCGGCACACTCCTGTTGCTTTAGTAACTGGAGTACCC[G/T]CTGGGCCATTCCATGGAACGGCATCTCCTGGGTGTTCTGG	G	T	0.1507
UNALM_VPA_112240	AX-468816077	1	ABRR03000004.1	8393044	CTGCCAGGTCACAGAGCTGCGGCCCGAGAAAGTCTGAGAGTGGCCTGATGTGGTGAGAAG[G/A]GGAAAGTGGCCCctgctgaggctggagagggtgaCAGGGGCCAGCTCATAAGGAACATGG	G	A	0.04167
UNALM_VPA_112310	AX-417268262	1	ABRR03000004.1	8420507	AGCAGTTTTACAAAGGATCTGTACCATTTTACCCTCCCGCCAGCGGCATATGAGT[G/A]TACTAGCTGCACCACTTGGTATTAACCtccttcttttaaatttccatatgGATGG	G	A	0.3485
UNALM_VPA_112329	AX-468738779	1	ABRR03000004.1	8434934	TTCAAGTGGTCCCTGAATTTAAAGGTACTTGCACTTGGAG[A/G]TCTTGCTGATTCTAAGGCACACACTGGGCTTCGGCTGCCA	A	G	0.2521
UNALM_VPA_112359	AX-417268266	1	ABRR03000004.1	8459213	gcaGCTGGGCGTGGTCACCAGCGTAAGTTCAGGATGATGGGTCATGGGACTCAAAGGGAG[G/C]CTTTCCTGCAACTTCTGGATTGTTCCCATCAACAGAAGCTTCAAGTCAGCTATGAAAGCT	G	C	0.4111
UNALM_VPA_3457608	AX-468781552	1	ABRR03000004.1	8473894	GCCCACACCTGCAGGAGGAGACATCTTACTGGAACTTGACCACATTCATCATTCCCTGGT[A/T]AATCCTGGTAAATCTTCTTGGGCCTTCCCCAGTCTAACCAGAATGACCAGCTCTGTGGAC	A	T	0.09677
UNALM_VPA_112516	AX-417268268	1	ABRR03000004.1	8497635	GGTGGAGAGCTTATTACAGGAAGTGTTCAAGCAAAAGTGAGACCACTTTCTTTGGGCAGC[A/T]TTATAAGGGACTGATGCACTGCATTTGAGCTTGCATTTTCTGGCCCCTAATCTCCCCTTC	A	T	0.1341
UNALM_VPA_112564	AX-468830059	1	ABRR03000004.1	8515490	CCAGGGTCCCAGCCCTGCAGCACTGGGCTCTGATGCCCAGCGGGCTGGTAGGGTTGGCCC[G/A]GGAAGCTGCTGATGCTGTGATGAGGTGGTGAGTGCCACATTATTGCAGGGCACTTAGCTG	G	A	0.01333
UNALM_VPA_112613	AX-417268270	1	ABRR03000004.1	8531023	TCTGATGGAGAAAGGGTACCATGTCCCCTGTCTTTGAATCTGGCCAGCTTGTTGCTGCTT[C/A]AACTAATAGTGTATGGCAGATGCGACATGCATGGCTTCCAAGCTGGCTCCAAATGTCTAT	C	A	0.0708
UNALM_VPA_112743	AX-432727892	1	ABRR03000004.1	8575247	TAGATGGGACAGGGAGAGGAGCTGCTGAGTATTTCTCTGCAGGAGCTGTCCAC[C/T]GGGAAGGGCACTGTGTGGTGTTACCTGTCACCCATTGTGAGGGCTCACAAAGT	C	T	0.25
UNALM_VPA_3457689		1	ABRR03000004.1	8590665	atggcCTCCCTGTACGTTCTGCAGCCCCTGGGGCT[A/C]CTTATGGGGTCCGAGGTCACCTCGCATGCCCAGCC	A	C	0.0566
UNALM_VPA_112829	AX-417268275	1	ABRR03000004.1	8616149	TTTATTATCTGCTTTACCCAAACCAAGGGCTGCTGTATAAAAATGGATTACTTCTTTCTG[A/G]TTGTCATCGCATTCATTGCAATGCTCCTAGGGTCAGTAGAAGTGTTAACATAGTTAATAT	A	G	0.2527
UNALM_VPA_112927	AX-468698548	1	ABRR03000004.1	8635448	GTCCTTGGCTGCATTTTTTATTGTCTCTCAAGAAGCAAAGTTGAGTCGTTTTGACA[C/T]TAGGACAGAATACGATGTGGCAAAGACTGCTTCCCAGCAACCCGGACCCCTCCCGG	C	T	0.4632
UNALM_VPA_112976	AX-417266518	1	ABRR03000004.1	8658173	AGGGACCTTGTGGATTTGTGGGAGTAAAATAAAAGACACGGAGGATGTGTGGGATGTTTG[T/C]GTTGGAAGAAGCTTGTCTAGCCCGGTAGTGATTAAAAGATTATAAATTGTGTTTTGTCTG	T	C	0.3289
UNALM_VPA_113043	AX-432727894	1	ABRR03000004.1	8689208	CGTGCGCGGGGACCTGGCCCGCGACGCGCGGCAGGAACGGGCACTTTCCCAGGGATTTGC[C/T]GCACCTGCTGCAGCAGCCTTCACTCCAGGGTGTGTTCGGGGTCCTTCCCTGCCCGGGCGA	C	T	0.1636
UNALM_VPA_113084	AX-417266519	1	ABRR03000004.1	8711359	GTCTATTGTGATGTGGGAAAAGGGAGCAGAGGGTCATGGAGCCTGGGCTTAATATTCCAC[G/C]TCTGTCACTTGCTGGActgttgaccttgggcaagctgcttcacctctctaggcctcagtt	G	C	0.1548
UNALM_VPA_113141	AX-417266520	1	ABRR03000004.1	8727653	GTCCCAGCCTGCAGCCGCTTGTGATAAACTTGATG[T/C]CATAAAGCAAGTTCTATAAATACCAAGGATGAAGC	T	C	0.3333
UNALM_VPA_113189		1	ABRR03000004.1	8739131	ttctcctccttcccctctctccacctACCCGAGGTATGACAGCCTCAGCCCCC[G/A]GGGGAGCTGCAACTTGGCAGTGGGCCCAACCTAAGTGACAAGTGCAGGGGCTC	G	A	0.1163
UNALM_VPA_3457812	AX-417266521	1	ABRR03000004.1	8798420	AGATGTGGGCTTCTCTGGTGCCATGCTATATCACCAAGCCTGTCTGCAGA[C/T]GGACGGAAGGTGCTGGTGACAGGATCTGCGTTTTCAAGCATCACCTTTAG	C	T	0.1852
UNALM_VPA_113316	AX-417268285	1	ABRR03000004.1	8819276	GTAGAGCAGGCGTCCCCTGTTTTTGGAGCTGCCCCATGCTTTGT[A/C]GTTGCTGTAGagcatctctggcctccactCCCCTGATGCTGgtc	A	C	0.2886
UNALM_VPA_113374	AX-468737408	1	ABRR03000004.1	8839899	CAGCctttttgtaacctaatctcTGAGTGAACACCCATCACTTTGGCTGTGTTCCAGTCA[C/G]TACAAGCAAGTCCCTAGGTCCAGCGCACCCTCAGGGGAGAGAATTACAGAAGTACGTGAT	C	G	0.2588
UNALM_VPA_113410	AX-417268287	1	ABRR03000004.1	8862548	GACTCTGCATTCCATTCCAAGTGAGACACTAGGGCACTGGTGAGTTCTAAGCAGAGCAGG[A/G]ACGCTCTCTGGCATCAGCTTTAAAAGATCACTTGGGAAGAGACTGTAGGAAGCAGCAGGG	A	G	0.3643
UNALM_VPA_113436	AX-468729120	1	ABRR03000004.1	8879841	agAGTGGGGCCCAATGGTCTGCATTTTTAGTAAGTTCCTAGGCAATGCTGGCGCTGCTGG[C/T]CTAgtgaccacactttgagaaccactaaccTAGGGCAACTAACTTaatctttttgtggct	C	T	0.3016
UNALM_VPA_113457	AX-417268289	1	ABRR03000004.1	8887998	CGGAGATGGGAGGGATGCAACTACAAGCCAAGGAGCGCCGGCAGCCACCAGAAACTTGAA[G/A]ACACGAGGAATGAATTCTCCCCCAGAGACTCCAGTGGCAGCATGGccatgctgacacctt	G	A	0.349
UNALM_VPA_113509	AX-468783849	1	ABRR03000004.1	8901148	TTCATGATAAGTCAAACTTTCCATCTACCCCGTAATGCCATTGTCTCCATCTTACCCAGG[C/T]GCCCCGCCATGTAAATGGTCACTCTCAACAGAATAGTAAATCTCTCTTTTCccactggct	C	T	0.09615
UNALM_VPA_3457901	AX-417268291	1	ABRR03000004.1	8936296	GGTGCCCGACACCCAGTAGGTACTCAATGAATATAAGTCGAACTGCATGGATGCAGGTGG[T/A]GAGCGGATAGCTTTCTCTGACAGGCAAAAAGGTGAGCTTATTCTTTGGCCAGAGAAACCT	T	A	0.05109
UNALM_VPA_113634	AX-468709618	1	ABRR03000004.1	8958300	ACCCTGTTCTTCGTAATTCCGGGCCCTAGACAGGGGCCAGCAAGTTTTTTCTCTGG[G/A]TCAGATAGTGTTTTCAACTTTGTGATCCATACTGAGTCAGGCAACTATTCAAATCT	G	A	0.4135
UNALM_VPA_113664	AX-417266526	1	ABRR03000004.1	8969338	AATGCAGCTTCAATGCCAGGTGTGGTTTCATTGCTTGAGCAAACTAACACACAACC[T/C]GGTACCTGGTATGCAGCTGTCAGTCTCATAAACGCTTTTTTCTTGAAACATGTATT	T	C	0.18
UNALM_VPA_113728	AX-432728321	1	ABRR03000004.1	8991156	GTGGGgttgagtggcagagctggtaccAGGGGACC[C/T]AGAGCCCCTACCCTGTAGAAGTGTGCTGCTGTGGC	C	T	0.1379
UNALM_VPA_113810	AX-417266527	1	ABRR03000004.1	9029878	CTTGGTGGCCAAGTTCTAGAGGCCAAGGCAGATGGTGCTAGTC[C/T]TCTTAAAGGTTAAGGCCAGAGCCAGCATAGCATCACTTCCACC	C	T	0.4857
UNALM_VPA_3457975	AX-417266528	1	ABRR03000004.1	9066233	TCTGACACTCAAGAAAGCTGAGCTTTGTGGAGTCAGGTACCTGCCGAGGCC[C/T]CTGGAAAGCAGGTGGCACTGTGGGGGGCTGAACCTCAGGTGGCCTCAAACC	C	T	0.2587
UNALM_VPA_113993	AX-417266529	1	ABRR03000004.1	9097668	GACATCCAGCACAAGGCTGCAGAGTGACATTTTATCTCCTCGACCCTTGAAGAACGTGTG[G/T]TAGTAATTGATCAGGCTTGTTGTCGGTCTTGTCTTCAAGGATGACTTCAGATTGGGATCC	G	T	0.1078
UNALM_VPA_114042	AX-468811983	1	ABRR03000004.1	9115402	AGTGAACGTGGACAAAAGGAAGCCCCTTCGGTCCAAGTGCA[G/A]CCCTCAGCCCCCGCACGTCCTAATGAATGTGCCCAGCTGAC	G	A	0.05068
UNALM_VPA_114096	AX-417268301	1	ABRR03000004.1	9136972	GCTTAACCTCACCTGCCGGCCTGGCTCTGCGCCCACCTGG[A/C]ACCTCTAGTTCCAGGTAGCCCCCTTGCACGTATTAGTAGG	A	C	0.14
UNALM_VPA_114187	AX-417266532	1	ABRR03000004.1	9182507	GAGGGCAAGTGGTCCAGGCCTGTGAAAAGATATAAGAAGAGCTTGGTGGATCTGAGAAAC[G/A]gaagggaggctgaggcagAGCAAGCTGGCAGATACAGATGCTCTGAGAGGTCAGAGAGGC	G	A	0.2143
UNALM_VPA_114277	AX-417268307	1	ABRR03000004.1	9223423	GCTTCCTGTGGCAGCGCTACCGGAGTAAAAAGGCTGCTGGGCAGACATGAGGACCTTGAC[G/T]CTGTCTTCCCATCGAAATGCCTACTGCTCAGGCCTCTCTGCCGCAGCACCACGTGGCCTT	G	T	0.1486	RUNX1
UNALM_VPA_114304		1	ABRR03000004.1	9232475	GAATGAACCCCAGAAATGCTAGCAATTCCCCATAGAGCCTCTCTGGCTGCTGTTCCCCCC[G/A]GGGCCAGTCCTCCAGGGGACCCTCCCATCAGGGTGGTGCTGAGGGGGGCTCTAGGGGCAG	G	A	0.03061	RUNX1
UNALM_VPA_114364	AX-417267976	1	ABRR03000004.1	9254655	CACTTACTGAGTCAGATTTGCTTTGTAGCAAGATCCCCAGA[C/T]TGAGAGGCACTGCTGCACAGGATACTGAGAGGATACGGACA	C	T	0.2137	RUNX1
UNALM_VPA_114423	AX-468753940	1	ABRR03000004.1	9271449	AGACTAATACAAGTGCAGCTAACTCATTATTTTAAGTGATGTGAGCAGGAGAGGGAATGG[T/C]GCTTTCCATAAAAGGGTTTAAAATCAGCACGTTGGTGGCAGCCACTCGGCAGTTCGAGGT	T	C	0.1957	RUNX1
UNALM_VPA_114491	AX-432728323	1	ABRR03000004.1	9290590	CTGTGAAATGTACATGCATAATCCTAACAAAATGAGTTTTGCAGACCACCT[C/T]TGCCATACCTGGTGAAACTTCATGTGCAGAAATGGAGCACATAAATCACAG	C	T	0.06897	RUNX1
UNALM_VPA_114531	AX-417266408	1	ABRR03000004.1	9304972	TGACCACGAAGAAGTCAGCATGAGCTGAGGCGTATGAAGTCTTGACT[T/A]AGAGTGAAGAACCTACTTTCTAGATGACTCACTCCCAAGCTGCTGGC	T	A	0.07241
UNALM_VPA_114571	AX-417266534	1	ABRR03000004.1	9325435	CCCGGCACAGGTCTGACGCTGTCCAAGAGCAAGCCTTTCCAA[C/G]CAACTCCCCAAGTGACCCAAATGCTCTCCCGGAAAGTCCAGG	C	G	0.05102
UNALM_VPA_114757	AX-417268311	1	ABRR03000004.1	9380540	CCCACTGTGCGCAGCACAGTCTTCCACACAGAGGGGAGCACAGGAGAAGGGCAGGGCCCT[C/T]GCTGTCGGAGACCTAGAGGCCAAGTCTCTCCTTCTGGCTGTCACTGTCCAGCCTGCCATC	C	T	0.5	CLIC6
UNALM_VPA_114810	AX-432727901	1	ABRR03000004.1	9396234	TCCCCTCAAATCCCTCCAATGACTTCACCATATACTGAGAACTAAAT[C/A]CAAGATCTTCTAGCAGCCCTGAAGGTCTATGGAACTTGGGGtcacct	C	A	0.1087
UNALM_VPA_114874	AX-468801831	1	ABRR03000004.1	9412969	AAGTAAAGTGGCCTAGAATTGGCCACCCATTCACCAGCTCACATGTTTC[G/A]CCAGGGGCTGCTAATTCTGCTGTCTCGCAGACCTAAAGGGAAGTCAGGG	G	A	0.0625
UNALM_VPA_114915	AX-417266536	1	ABRR03000004.1	9425199	ACTCATTCTACTCTAAAACCTTTTGTCTTCTTGAGGCTTAGGTCTAGCAGCATATCAAGT[C/T]TCTTTCTTAAGGGTCCTGGGTTGTCATTCTAAAGGAGCAAGATGAGATCATGTAAGATGC	C	T	0.411
UNALM_VPA_115035	AX-468781711	1	ABRR03000004.1	9451165	gctctccacacagcagccagtggtgtttttaaaacagaagtccAATCTGGTCACTCTCTT[C/T]GGTCAGAATTCTCCAGCTGCATCCCAGCACAGGCAGCACAAGCTCCAGAATGCTTTCCTG	C	T	0.09667
UNALM_VPA_115075	AX-417268315	1	ABRR03000004.1	9464714	CAGCAGCAAGAAGTAGGAAATTCCAGTGAAGCCAATACTTGCTAGAGATTTCTTGGGT[G/T]GTAGGTTTAAACCTCACAAAGATTTCCCTAAGCATTTCCCCTGTCAGTAACTGGGCTG	G	T	0.3614
UNALM_VPA_115152	AX-417266538	1	ABRR03000004.1	9501212	aataagaaaTTGGCCATGGTGAGGTCAGTTAGAAAGGTATTGTAGTTGCAGAAGGCTGCT[T/G]GAAGCAGTGTGCAGTAATGCAGAGTGAGGGTGGTACACGGACCCTCCAGGCCTCTCCATG	T	G	0.1354
UNALM_VPA_3458380	AX-432727903	1	ABRR03000004.1	9519921	AAAAGGTTATCCCCTTGGGGTCAGGAGGGCCCCCCAGTGTTTGACTTTGA[T/C]CTGCAGTGTGGAACCACTGCAGCCACGTGATTCTGAAGGCACAGTAGTGA	T	C	0.1655
UNALM_VPA_3458388		1	ABRR03000004.1	9538165	AGTTTGCCCCTGGCTACCCGAAAGGCTGTTCCCACGGCCCCAAGGACTTAGGAACAGGGT[T/C]CCCAAATCGCGGGGGGCTCCACAGACTGCCACTGCACACTGGGACCATCACTTGTCTGGT	T	C	0.2099
UNALM_VPA_115395	AX-417266540	1	ABRR03000004.1	9577759	GAAATTGTGTAGTGTGCCAACCGGTTTCAGTCCACCAGAACAGTCCACAGGGAGCCATCT[A/T]CCCAGCAGCAGATGTGGTCCAGATGGTGGCTGAACAGGATGTTCCCTTCCTGTTTCCTGA	A	T	0.1264
UNALM_VPA_115487	AX-432728329	1	ABRR03000004.1	9595312	ATACAACTTCCCAACTCCCCAGAGCCCCAAAGAGCAGCGGGGCCTCGGCTCACGATCCCG[T/C]TGACACGGACGCCACCCACTTACAACTCCAGGCCGCGAAGGATCCTGCTTCCGGCCGGCA	T	C	0.175	SMIM11A
UNALM_VPA_115543	AX-417268323	1	ABRR03000004.1	9616403	TCTCAGGCAGAGCTGTCTCCTTTCTGACGTCCCTGGAAACTTGTCAAAGGTTGGGCAGGA[C/T]CTAAGAGCTTTGTTCAAGCCTCAGGAAAAGTGTCAGCCATGAAATTCAACCTTGTGCTTT	C	T	0.05405
UNALM_VPA_115598	AX-468773084	1	ABRR03000004.1	9638629	CAAGTTTGACCAGACtcagaatatatatattgaaaagcCAACATGGAGAAGATTTGGCGC[C/T]ATTTGGGGGTCCTGGAGAAATTTTGCCATCATGATCCTTCAAATCCAGGATGGGCAGCTA	C	T	0.1212
UNALM_VPA_115631	AX-417268325	1	ABRR03000004.1	9656296	AGGAGTCAAACTCAAGTCCAGGAGGCCAGAGAAACTGAGTCTAGA[G/C]AGCTGATCTGAAATTGAGTCTTTTGGTCTAAGGCAGAGTTCAGGA	G	C	0.1139	LOC116284941
UNALM_VPA_115669	AX-468718487	1	ABRR03000004.1	9675621	TGCTCTCGTTACTACTGGAAACCCAAGCACTAGGTCCACGCC[G/A]GCCCTGTGATCTCACCGGAGAGAGGCGGCCCCACGGAGGCCC	G	A	0.3577	LOC116284941
UNALM_VPA_115700	AX-432728331	1	ABRR03000004.1	9688470	AGTAACATGCCTCCGTTACAGGCTCTTCCCAGCAAAGCAGCTCATACTGCTCCCATTTTC[C/T]CCCATGATTATTGTACCACACCCAGCCATCTGACAGGGAGAATAAAACTGCATAAGactt	C	T	0.25	LOC116284941
UNALM_VPA_115716	AX-417268327	1	ABRR03000004.1	9706617	CACAGCCAtccccttttctctgtgtctatgtctcctcttctgcctcttaCAAGAACACTG[G/T]TGACTGAACGTGAAGCCCATCTGGGTAATCCTGGATGATCTGACCTCCCGCTGCCTACTT	G	T	0.06863	LOC116284941
UNALM_VPA_3458515	AX-417266544	1	ABRR03000004.1	9741272	AGCGAGAAGCCCAGGTCAGAGACACCCTGCAGTGATGAATC[T/C]TGCGATTTCAGAATGGACCCCTGCCCCCTAAGCTAGGAGGG	T	C	0.06081	LOC116284941
UNALM_VPA_115816	AX-468785063	1	ABRR03000004.1	9757280	GGTCCCTCTTCAAAGTCCTGTTAAGCATGTGGGTGGTGTTAACAGCA[T/A]CCTTCTGGCAAGTAAAATGGACCAAGAGAACGGCCTAATGGTTAGAG	T	A	0.08824	LOC116284941
UNALM_VPA_115871	AX-417268332	1	ABRR03000004.1	9779656	GCACAGCCCGAAAAGTTCCCTCCCCTAGTCTCCAGTCCCCT[G/C]CTAGAGCCTTGATCTCCCCACAGCTGCGTGGCATCCCTGCC	G	C	0.2626
UNALM_VPA_115927	AX-468747402	1	ABRR03000004.1	9793302	AGCGTGTAAATTAGCATAACCAGAGGCTTGACTTAGTAAATGGCACTTT[T/C]CATCCTCTGGGCTGCTGACAGACACCCTGGGCGGGGCCCCGCTTGGGGA	T	C	0.2143
UNALM_VPA_115976	AX-417266546	1	ABRR03000004.1	9819448	CAACTGGCTGCTCTGCCCCTTGGGAATCAGAGGGAAAACTGGAATCTAGT[G/C]GAAGACAGAAGCCCAGAGATCTCTGTTTCTAGAATCAGGGCAACCAAAGA	G	C	0.2658	MRPS6
UNALM_VPA_115994	AX-468744503	1	ABRR03000004.1	9835655	CTCATTATTCTCACTGCATCTCAGAATGCTCTTCTCTTGCATTTTGTATGGTTCGTCTTT[T/C]GGGGAGCAGCTCTCCTTCGTCACCAGGATCTTCTTAGACCAAAAGGTGGTGGTACGAATC	T	C	0.2268	MRPS6 SLC5A3
UNALM_VPA_116072	AX-417266547	1	ABRR03000004.1	9861686	CTACGTACGGTTCTCGAACCAGCTGGAACTTTCCATGCCTTCCGTTTCATCCTGGGCGGC[G/A]GGCGAGCGTGCGCCCCCATGTGCGCGTGCGCTGCGGTGCGGTCTGGTCTGTGCGCGCACC	G	A	0.1959	MRPS6
UNALM_VPA_116119	AX-468729139	1	ABRR03000004.1	9889676	GCTCCTGGAAGCCACTCCACCCTGCACCTCACCCAGGGTATCATATAAAAAGGGAGTTCC[G/A]ACACCCACTCCCTGCCTGTTCCAGGCTGCCTGCCTTGGCCCATTCCTCCTACCTCATTCC	G	A	0.3015
UNALM_VPA_116137	AX-417266548	1	ABRR03000004.1	9905463	CTAGGTGGCCTCAACACTTGACCAAGCACAGCCCTTCACAAGGTCTCCTCTGACCCTCGC[C/A]ACCCCCCTGGGAGGAAGTGAGAGCAGCaccctccactttacagatgaggaagttagGACT	C	A	0.1875
UNALM_VPA_116217	AX-417268341	1	ABRR03000004.1	9937069	TCCTTCGTAAAAATAACTAGTTTCTGAAGACAAGAGGAAAATTGGGAGGCAGGTGGCAGC[G/C]TCGGCCACAGTGAAAACACACATCCCTTCATCACAAATCTCTGAAGATGGGTGGACACGA	G	C	0.05172	LOC116284962
UNALM_VPA_116280		1	ABRR03000004.1	9959489	GGGCCTCCTGGCTGCTCCCATGGAATTCCCAACACACCTCCACGTCTGAGCACCGGC[C/T]GCTCTCccccagaggctggaggatggTGACAATTCCAGGGAAGTGGCTGCACCCACT	C	T	0.23
UNALM_VPA_116336	AX-417268342	1	ABRR03000004.1	9981438	AAGGTTAAGGTCTGTGCAACATGCAGCCGTATTTGAGCAGGGAGAGACTGACCAGAGGGA[C/G]GAGAACAAGTGCAAAAAAAAGGTCAGGTGAAGAGAATGCTGGGTTTCAGGTCCAGCTCAG	C	G	0.1884
UNALM_VPA_116361	AX-468725995	1	ABRR03000004.1	9996224	GAGCAGAGCATGCTGGGCAGGAAAATTAGTCGGGGTGCAGCGGCTTC[G/A]TGACAATAGAGAACCGACAAAGAAAGACCGGGAGGCTACAGgggaaa	G	A	0.3288	ATP5PO
UNALM_VPA_3445869	AX-417268344	1	ABRR03000004.1	10017189	GGCCCGGGGACAGACCAGACTCCCAACCAAACAGAGCCGGGGGCTATGG[T/G]GTTTCAAAGACCCTAGAAGCCACGATGAGACCTGCAGTGAGTTTTGTTT	T	G	0.255	ITSN1
UNALM_VPA_66438	AX-468716841	1	ABRR03000004.1	10039598	TCAGATGCCGCCGCCCCTGAGGACCAGGGAGGTGATGGCACTTTCTCTGCGGCATCAAC[T/C]AGTTGGTGGCCGAGCAGCAAGTTCTCTGAGTGGAGCCTGACTCCCACTGCACAGCCCGC	T	C	0.3664	ITSN1
UNALM_VPA_66505	AX-417268346	1	ABRR03000004.1	10058913	AAATGCCACCCAAGAATTGATGGCTTGAAGACCTAAAGCACAAATCTGCCCCCCTAACCT[T/C]ACCCATCTTAAATATTGCCAAAGCATCTAATTTGGTCTCTTTAATCAGAAACTAGCCAAC	T	C	0.2571	ITSN1
UNALM_VPA_66524	AX-468762092	1	ABRR03000004.1	10077189	ATTGGATCCACAGCAAAACAAACTCCTGGAAAACAT[A/G]GTGTTTGCCTTCTATTTTAGCCTAAGCTTTAGTTTA	A	G	0.1633	ITSN1
UNALM_VPA_66541	AX-417268348	1	ABRR03000004.1	10088323	GTAGTTCAGAAATTCCCAGAGAACGTTAACAAACCAGAGAAGCAGCAGGTTCTGTTTTGC[G/A]GGAAAGGTTATGACCTCCATTTGGAACACAGATGTATGAATGGGGCTTGGTAAATGAAAG	G	A	0.2838	ITSN1
UNALM_VPA_66574	AX-417268350	1	ABRR03000004.1	10128463	CAGAGTTCACCTTTGTGCACGACGGCACCCAGAGGCGGCACC[G/A]TTCcattctcctttccctctctaATCGAGCACATCCTCAAAA	G	A	0.1571	ITSN1
UNALM_VPA_3445933	AX-468768641	1	ABRR03000004.1	10150317	TCATCGTCACTGGAGTGCTAGGTCTCCTCAAATGAATTCACCAAAATAACTGCAGACTAC[G/A]TAGGTAGAAAGCTTCCAAAAGTTCAGACATTTTCCAAAAAGGTGGGAAGAGGCAATATGT	G	A	0.1333	ITSN1
UNALM_VPA_66657	AX-432728333	1	ABRR03000004.1	10171970	tccaacaaacatttactaagcagTTACCATGTATTAAATCCACTGTCTGCTGAGATCCCC[C/A]AAAATGGTGATGAAGGTACACTAGTAAATTCTCACTACCAAGGTACTTGGAAACATAGGC	C	A	0.3684
UNALM_VPA_66692	AX-417266555	1	ABRR03000004.1	10187519	CAGGATGAATAAATCCTGAAGTGAAAAATGATGATGGCCTGGACTAAG[G/A]CAGAAgcaacagggagagagagaaagagatgaattcAAAAGATGTTGC	G	A	0.4474
UNALM_VPA_66736		1	ABRR03000004.1	10233651	TGCAAGCAGAAGCTCAAGTGTGATGTTTCCTTTCACCTTGGCGCCCTGCCCCGGGCTCAT[T/C]ACACCCTGCTGCGGATTTAAATAGCGNNNNNNNNNNNNNNNNNNNNNNNNNNNNNNNNNN	T	C	0.1844
UNALM_VPA_66760	AX-417268354	1	ABRR03000004.1	10266151	GCTCTGGGGCAGCCACGGCTGGTGGCGCTGGGATAGCCACGGCTGGTGGCTCTGGGACAG[T/C]TACAGCTGGCGGCTCTGAGACTGCCATGGCTGGCAGCTCTAGAGTACTCTGGGATGGCTC	T	C	0.3767	SON
UNALM_VPA_66823	AX-417268357	1	ABRR03000004.1	10299631	ATCACTGCCTCTGGTGCTAGTAGGCTTCCCCAGGCAGCTGGCC[G/T]ACGTTACCCTACCTCTTGTTGACTGCGTCAGCAACTGCCATCA	G	T	0.3716	GART
UNALM_VPA_66854	AX-468712906	1	ABRR03000004.1	10315803	CCTCACCAACGCCTGACTAGGCGAGCTGCTCACTAAGTACTTGAACTAATGAAAGAGTAG[G/A]CTTCTAGCCTGGGTTAGCTAGCTCTTTCTGGATTAAGTGGAACTTTCATGTTTCTGAGCT	G	A	0.3854
UNALM_VPA_66912	AX-417266559	1	ABRR03000004.1	10337334	GAATCTGGGCCAAACTCGTGGGGCATTCAGTCCTCAGGTTAAAAAGCTGGCAGAGCACTG[C/G]GACATGTTACACTGCTTCAGTCCGGCCTGGTTGCCCTCCTTGTCTGGGGGCAGCTGGTTC	C	G	0.3971
UNALM_VPA_66995	AX-468787572	1	ABRR03000004.1	10373558	GgcaggctttttaaaaacactatggACAGAAATAAGTGatggtaaatgaaataaaagtca[C/G]AAAGGCAGATGCTCCAAGCATGGGCTAGGACCTGAGCTGTTCTCCACGCTGGCGATTTCA	C	G	0.08333
UNALM_VPA_67027	AX-417266560	1	ABRR03000004.1	10384920	CACTTGCAGCTCCCCAAATGTGCGGTGCCTTCTCGAACCTACTGGTCCTTCTCCCTAGAA[C/T]gctctctctccttccagtaACTGAACTTGTCACCTATTCACATCACACTCTTTGCAAACT	C	T	0.4074	IFNGR2
UNALM_VPA_67107	AX-417268363	1	ABRR03000004.1	10418139	ACCTACTGAcgctgggttgtggtgaagggaagtgcaaTGTTTACTGTGAGGCGCTGGACC[G/A]GAGCGATGCTCTTGTCTCCCAAATAGACCTTACTCACATTGTCTGGGAAATGAATAGTCC	G	A	0.1822
UNALM_VPA_67159	AX-417268365	1	ABRR03000004.1	10462561	AAACGGGGGAACCTCATGCCACTGAGAAGTGCTGTTTCCCTTTTCTGCTCTTATGCGCAA[T/G]TTAATATTTTCGTAAACACTTCTTAAGTGGAGTGAAGAAAAGCTGCATTCCGTACGAGTA	T	G	0.3602	IFNAR1
UNALM_VPA_67236	AX-417268367	1	ABRR03000004.1	10501244	AACTTTCATACCTGCTCTGACAGAGTAGTGGTCTGTACCTTGGCTGCA[C/A]ACTGGGAATAACCTGGGAGAGCTTTCAAACATAGTGATGCTTGAATCC	C	A	0.2716
UNALM_VPA_67290	AX-432728335	1	ABRR03000004.1	10512410	AGACTCTCAGGCCAAACCCTGAGCCCACCCAGCGCCCCCCTGAGCTCCTG[T/C]CTGGAAAAACCCAAGGCTGCCAAAAGATCTCACCTTTGTTCTGCGAACCT	T	C	0.06452	IL10RB
UNALM_VPA_67366	AX-417268369	1	ABRR03000004.1	10555910	TGCAAGTGTTCTCTCAGAGGGAGGGCGGAAGACCTGGA[G/A]CCGGAGACCCGAGCCAGTAACCCAGTTTTGCAAGGCGT	G	A	0.4783
UNALM_VPA_67456	AX-417268371	1	ABRR03000004.1	10586729	CTGGGGGTGGCATGTGGGAGCTCAAATCCAGCTCTGGGGGAGT[G/A]GGTTGTATCCAGTTCCCACGGAGGCACCACACCTGGGCTGCAC	G	A	0.07333
UNALM_VPA_67576	AX-417268373	1	ABRR03000004.1	10619109	GACAGTTTCTGGAAAAGCTGCTGGCTCGCTGCTCTCCCACCCTCAGCACCTACAC[C/A]CTCTTTCTTGAAGAGCTCTTGCAGGGTTTTAACAAAGGAGAGAGACCCACTTTGA	C	A	0.1824
UNALM_VPA_67637	AX-468734888	1	ABRR03000004.1	10635197	CcttggagggtgggcagggcgaGGCCTTGGAGGCAGCCTCTCTCAGTCCTC[A/C]CAGGGTCCTTTCCCAGTGAGGGTGACCAGCACTTACTACAGAATAACCCTT	A	C	0.2712
UNALM_VPA_67696	AX-417268375	1	ABRR03000004.1	10659538	ccagccccgcctGCGCCCTGGCGCCCGCAAGCCTGAGCGCTGCAGCCGCGCTGGCGGTTA[G/T]TGGCTGGGAGGTTTCCTAACGCCTGATCTTGATGGGACCTCTTGTTGGATGAAATTTATG	G	T	0.1081
UNALM_VPA_67744	AX-468752681	1	ABRR03000004.1	10674583	GTGGTGGTGAGCTGACCATGTGGGCTCGCCAGAACGCGTGTGCACTGCCTCTCATCCCAG[C/T]TCCACGTTCTCCGACATCACATCAGCAGCTTGGAATTGGCCATGGATGATGGGAGTATTA	C	T	0.2
UNALM_VPA_67855	AX-417268377	1	ABRR03000004.1	10699596	GCAGCCAGCCTTCCTTTATTACCGGATGCCAAATCCCATGAGGGGTCAACTCCAGCCTGC[C/T]GTGAGGGCAGCCAAACCTTCCACTTTGCTCTGCTGGACTTGTGCAGGTCCCACTGAGAGG	C	T	0.11
UNALM_VPA_3446272	AX-468772212	1	ABRR03000004.1	10717476	ATGGAGGTGGCTGGCCAAGCCTTTTTGGTTTAACAGATTTCTGAGTT[C/G]CCTGCCCCTGCTGCAGCCTTTGCCAGCGCCCGGGCTGCGCTAggtca	C	G	0.1233
UNALM_VPA_68006	AX-417268379	1	ABRR03000004.1	10735678	CAGTTGCTGGTTCTCCTTTGAGGAGCCTCTTTCTTCCCCCAG[G/A]TGCAGTAAGAAAGATTGGCTCCCATTTTGGGGAGTCAGATGT	G	A	0.3826
UNALM_VPA_68089	AX-417266570	1	ABRR03000004.1	10772782	catttaaaaaatgtattatcacAACCAACAAAGAAAATTGAACAACCAAGAAAA[C/T]GGACTTTTTAGTAAGTCTTAAAGTCATTTAGCAATTCTATCTTTGAAAATATCC	C	T	0.05189
UNALM_VPA_3446321	AX-468814178	1	ABRR03000004.1	10784484	CTGAGTGAAGGAAGTGGCTCTGTGTGCATTAAGGTGAAGAAGAAATTTG[C/T]GTCGGAAAGTTCAGTTCTGAAACTTACACGGCTGCAGAGGTACCGAGCC	C	T	0.04444
UNALM_VPA_68213	AX-417266571	1	ABRR03000004.1	10812991	CACTCTGGGGCACCAGCAGTGCCaccatttcttaaaaagagaTTAGGAAGCAGCATTAAG[G/A]AAACTCTGGATCCTTCATGGAAATCAGCACCTTCCATCTCCCAGATGTTGCAGGTCTGTC	G	A	0.43
UNALM_VPA_68261	AX-432728337	1	ABRR03000004.1	10828172	CAGATAATTTTTGTTGAGACAGACCACACTGTCATGGGCCCGTGAGTG[C/T]CTGATGATCTGGTTTCCTGCATGCTGTTCAACCAAGGAATTCAGGCAG	C	T	0.125
UNALM_VPA_68335		1	ABRR03000004.1	10856282	CCCCCCTCGAGACACTTGACCTAATGCTTTGGCCCCCCTAATCCTCTGATCTGCATGCTG[A/C]GGCCTCACGAGCCTCAGCCCCCAACTGCTGGCCAAATTGCCTGCAACACTTGTCCCAACA	A	C	0.068
UNALM_VPA_3446369	AX-432728339	1	ABRR03000004.1	10873939	CAGGAGAGGATATGTGTGAACAGCAGAGGAGAGGGCTGTGGTCTCTGGAGTTTTGCAAAC[T/G]GTGGCCCTCTGTCAGTTGTATTTAGCACCTTTGCAAATCCATTGAACAAgcagggaaata	T	G	0.2875
UNALM_VPA_68413	AX-417268387	1	ABRR03000004.1	10894696	CTAGCTTGACGGACGGTTTTTAATAGCTTCAGAATTTCTGC[T/A]GCATGGCAGGAAAAGTTCTGTGACAGTTTGAAGAGCCACCA	T	A	0.07377	C1H21orf62
UNALM_VPA_68436	AX-468816893	1	ABRR03000004.1	10911670	GATCCTTTAGGAGAAGAAGGAATTCCAGGTAATTTGTAAATGTCAGCACACTCTCTCACT[T/G]TTTTATTCATTGCTTTAAATAGCACTGTGTGGGTCAAACTATGTCAGTGGTCTGCAGCTA	T	G	0.04348
UNALM_VPA_68467	AX-468823151	1	ABRR03000004.1	10942189	CAAGAATATGTTTCAGATCCCAGGGGCAGCCCCATGCAGC[C/T]TGTATGGTCTAGAAAGTTAGGGCACTCAGCCCTAAAGGAG	C	T	0.03279	PAXBP1
UNALM_VPA_68477	AX-417268390	1	ABRR03000004.1	10954852	GTTGAGACGTGAGTGTGGACTTGGTTATTGGGTGAATGGGGAACTTTCCTTCCTTGAATA[G/A]CATTACAGTCAAATGCAGGTTTAACATGAGCTCTAAGTGGTACATGCAACATAGGTTTTT	G	A	0.1982	PAXBP1
UNALM_VPA_68514	AX-417268392	1	ABRR03000004.1	10966196	TATGGGGTCAGGAATGAGTTTGCTTGAAACCCGCAGCCTGAACCACATGCTACCATTCCC[G/A]TAGCACTTTTAGTCTAGTGCTTTCGCAGAATGTGAAACTGTGTTCGGGTCTCTGTGTCTG	G	A	0.4396	SYNJ1
UNALM_VPA_68533	AX-432728341	1	ABRR03000004.1	10978332	GAGTTTTGTACATTTTACTTAGTTGTCATGTCTTTTTGGTCTCCTTAAATTTGGAGAAGT[A/T]TCTCAGTCTTTGACATTTATAACCTTAAAACTTTTGAAGATGAAAGTCAGTTGTTTTGTA	A	T	0.3947	SYNJ1
UNALM_VPA_68596	AX-417268394	1	ABRR03000004.1	11016624	CATGACCTGTCATGCTCATGTggcttctgtgttttgttttattctgacc[G/A]CAGCTGAAGATTTAGATCTTCTAAATGCTAGTTTTCAAGATGGAAGCAA	G	A	0.04054	SYNJ1
UNALM_VPA_3446480	AX-417266578	1	ABRR03000004.1	11061916	AGTGCACTTGGCACCTCAGCCCACGCTACCTAACCtggtctgtttttttctcttggctcA[G/T]TGAGAGAGGCCACGGTACTGCAGGTGCCAGGTGGCCTCAGCACCTGGATGTGAGACCCAT	G	T	0.1481
UNALM_VPA_68821	AX-468783906	1	ABRR03000004.1	11077252	CCACGAAGAAGGGCAGGGGCAGACTGAACGAGGGCCCTTGTGGGCGCC[A/G]CCTTCTGAGACTCACCAGATGCCGGATGTGTGAACGGCTGGCTGCTCC	A	G	0.09589
UNALM_VPA_68939	AX-417268398	1	ABRR03000004.1	11099071	TAAACACAGGACTGAAAACTTAGCTTGCAGCCAAACAATACTCAGTGAACTTGCATCACA[T/A]AAATTGCACACCCATAAATCTTACAGCCTCCTAAGAACCCAGATTAAAATCCTTCTTCTC	T	A	0.1263	EVA1C
UNALM_VPA_69008		1	ABRR03000004.1	11113660	GCAAGGACACTCAAGAGGCCCCGGTGGGGAGAACCAAGG[T/C]CTCCCGCTGACAACCAGCACCCGCTTGGCCGCCACAGGA	T	C	0.4521	EVA1C
UNALM_VPA_69136	AX-417266580	1	ABRR03000004.1	11135072	GATCGGTCGCAAGATGCTAAGAGGTCAGGAAAGACAATCAGAACTTCC[T/C]GCTGCTTTCAGCACCACGGAGACCATCAAGGACCATTTAGAGAGGCAT	T	C	0.257	EVA1C
UNALM_VPA_69157	AX-468710568	1	ABRR03000004.1	11145979	aatttagaacaacactgaagagcaaataaaaaacacaatgaCAAG[T/A]ACTTGGTATTTTAATGCCTTTAACAGCTCCTTCCGCCCCTGATTT	T	A	0.4082	EVA1C
UNALM_VPA_69237	AX-417266581	1	ABRR03000004.1	11174046	ATGTCCTTCAGCTTAGCAAATTTGCAAGCAATGTGAGCTGAGTGACCATCTCACACAGGT[G/A]TGTAGCCAGTGCTGATTTGGCCTGGAGAGTTCAGAATAGTCAGGAAGTCAGCTGCTTCCA	G	A	0.09783
UNALM_VPA_69304	AX-468786058	1	ABRR03000004.1	11191501	CTGCTGGTCATGGCCTTTGGGCCCTGGTTGAGGATGCCCACTGTCCTGGGTCA[C/T]GGCTGATGCCTGTGGGACAGCGCAGactgcagcccagggagggctATGCCAGC	C	T	0.08667	URB1
UNALM_VPA_69434	AX-417268405	1	ABRR03000004.1	11221888	GCGTAGCCTCCCCACTGCCAGCATCCCAGCAGCCCTTTTCTTCAACTAAGGTGTAATTTT[T/C]ATCTTGTGAAGTGCAGGGTCTTGAGTGTATAGTTTCATGTTGATGAATACCCCTGTGCCC	T	C	0.3151	URB1
UNALM_VPA_69509	AX-468786065	1	ABRR03000004.1	11239460	TCTTTCTGTCCTCCTTCCCAGGTGGTAGAATTGAGGTGATGAAATGAGCCTTCAGCAGCT[C/T]GTGGCTGGGCTAGAGATGGGTCCGCATTCTCTCCCCACTCAGGCTGCTGGGGATGCAGGC	C	T	0.08667	URB1
UNALM_VPA_69605	AX-417268407	1	ABRR03000004.1	11256174	GCAGCCCCTCTGTGTGTGACCTGGTCCTCAACAAGCTACAGCTGGCC[C/T]AGGGGCTTTGGTTACTGTGTTGAGATGGCCACAGAGAGATTACCACC	C	T	0.06081	MRAP
UNALM_VPA_69652		1	ABRR03000004.1	11279236	CTGGGCGATTCTCTGAGCTGGGTGACGAGCCAGGAGGACACCAACTGCATCCTGCTGCGC[T/A]GTGAGTTCCGGCCGCGGAGGCCCTAAGCCTTGGGGCCGCCTTCTTTCCAGGTGTGCCGCA	T	A	0.2074	MIS18A
UNALM_VPA_69689	AX-417266584	1	ABRR03000004.1	11298078	AAGTTCCTTGATAAGGTAAGAAGGTGTCAGGGGCTTTGACTTCTCAAGACATTCTTTCCT[G/T]GGGAGGAAAGGCTGCCTTAGAGCTTGGGGAGAGAGGCCCTTTAGCttgaagaagcaaaag	G	T	0.4286
UNALM_VPA_69753	AX-468787578	1	ABRR03000004.1	11316543	TACTCAGGTAGATTTGAGAAGTGGCAGCCTGTGGAAGCTTTATCATCCTTCCTCTTGAAG[C/T]GGCTCCTGGTGGGAAACCAGTCAGTCTCAGGCTATTCCTTGCTGCTGTGAAGAGTTATTT	C	T	0.08333
UNALM_VPA_69780	AX-468785249	1	ABRR03000004.1	11331907	AGCTAATTCTGTATCGGAGTGTACAGTGCTGAGTCTTGTTTTTAATGGCAGCA[T/C]GATTTCCTTTGCATGTAGGTATCGTCATTTTGACAACCAGTCATTTAGTggtg	T	C	0.09302
UNALM_VPA_3446759	AX-417266585	1	ABRR03000004.1	11347193	TTTCAGTGTTAGGTTTTAGGTAGAGGTGAGGCCACACCCAGATGCTCTCGGGTTGGTCAC[G/A]CTGAGGGAGTCGAGCTGTGCGGTTGAAATGAGCCCACCGACCGAGCTGCAGATGGTGAGC	G	A	0.05333	LOC116280275
UNALM_VPA_69919	AX-417266587	1	ABRR03000004.1	11379916	CTTGATTTTAGTCCAATAACCTATGTTGTATTTCAAGCCTACAGAACTCTAAGATAATCA[G/A]TTtggttgttttaagtcactacatttgtgatcatttgttatagcagccataggaaactaa	G	A	0.3037
UNALM_VPA_70068	AX-417266588	1	ABRR03000004.1	11417716	AGATAAATGGTGTGGCAGGCAAGCACTTCCCTGAAAGGTGAGATCCTG[G/C]GGGtaacacacatcacttctgcagCATCCTATTTGCTGGAACTTAGTC	G	C	0.0566
UNALM_VPA_70109	AX-468797628	1	ABRR03000004.1	11438859	GCCTCCTCTGAGCCCCTCCTGCGAGAGCAGCCTCCCGGGTGCAGAAGGCTGC[C/T]GCTCTGCTGAAGTTTTGAATGATCATGCAGGGAGAGGGCGGCCATCCCCCTG	C	T	0.06818
UNALM_VPA_70181	AX-417266589	1	ABRR03000004.1	11459662	GACAGTGCTGAAAGCATCAGAGAAGCTCAATAGACGCTTATGAAAGAAACATA[C/G]GCGATGGATGCGAAGAAATGCAACAAAATACATGCACGCTTTAGATCAAATAG	C	G	0.08219
UNALM_VPA_70249	AX-468801040	1	ABRR03000004.1	11477009	GTGCAGCAGAGCTGAAAGATGGGGGTGACAAGACATGAACTAAATAGAAAGAGCATCTCA[G/A]AGAAGAGCTTGGGCCTCAGTAAACTGGCCTAGTCAACAGCTGCATGGGTGGAGGGGGAGC	G	A	0.06419
UNALM_VPA_70350	AX-417268421	1	ABRR03000004.1	11499437	ACCAAGACTCAGCCCAACAGCTTCAGGCAAACGTCTCTTACATGGGAGGAGCC[G/C]CGTGATTGCTTAAGGGCACGAGCAGCCAAAGTTTGCATCTGTAGATGTGGAGG	G	C	0.07563	HUNK
UNALM_VPA_70374	AX-468750705	1	ABRR03000004.1	11517877	CATTAATAGTCACACAACCACAGGAGATTTTAAAAGGGAAACCAG[A/G]TTGAGCATCTCAATTCCCCGCTCCGGGAGTTTTCATTACACGTTT	A	G	0.2	HUNK
UNALM_VPA_70415	AX-468745008	1	ABRR03000004.1	11532457	CGTCAGAAGAGctgaggcagaagggagcagCTTCTAGGACCGTGGTAGCCCAGGAGAGCA[C/T]GAAGTGTCCCATCTAACGGGGACAGCAGCTCACAGCTCGGTCTCAGCACTGCCACCTCCT	C	T	0.2333	HUNK
UNALM_VPA_3446929	AX-417268422	1	ABRR03000004.1	11545892	CCCAGAACGCTCAGTTACGCTCCAAGCTTGTGCTCACACCACC[C/G]CTTCACCCATTCAAATCCCCCTCCTGCAGAGGCTAACCCCAGT	C	G	0.3605
UNALM_VPA_70521	AX-417268424	1	ABRR03000004.1	11581189	CTACTCACTCTAACCCCACTTACTCAAAACAAAGGAGCACCCCACCCAGAG[T/C]AGCTGCAGGAACAGAGGACAAATGAGACCTGCACTCAAATGCAAGCGGCTC	T	C	0.438
UNALM_VPA_70552	AX-468762336	1	ABRR03000004.1	11593882	tggtgggtggggttgTGTCCCTGCCCAGCTAGTAGG[T/C]TGGCCTCCCCGTACTGGTGCAGAAAAGCTGGTGGAT	T	C	0.1625
UNALM_VPA_70607	AX-417268426	1	ABRR03000004.1	11622188	TCAGGCTCCTGAGAACACAGGTAGCCTTTGCTTTCTCCAGCAGTGGGTCTGTGTCCTGTC[G/A]TCACCATCCTCACCTGGATGGCTGCAAATGGCCCCCGTGGCTGGCTCCCTGATTATGGAA	G	A	0.1268
UNALM_VPA_70630	AX-468764312	1	ABRR03000004.1	11639856	GGAATCGAGAAGAGATAAGGGCTGATGGAGGGGCA[G/A]AAACGTGAATTTTTGAAGGTGGCTCTAGCTGCTTA	G	A	0.1548
UNALM_VPA_3447008	AX-417266594	1	ABRR03000004.1	11662448	ACAGCCCGGACCCAGACCTGGGGTGAGTGAGCTCTTGAAGAGCCCATCAGTTAATGCTCA[G/C]CCTCTGGTGTGCAGTGAGGCCCGTGCAGCAcccactgggggctgggggctctccTGCAGG	G	C	0.1867
UNALM_VPA_70745	AX-417266595	1	ABRR03000004.1	11698466	AAGCCCTGATGAGAGAGGCAGCCTGGCTTCTAAAGTGAAAAGTTTGAGTGAAGGATAGAC[C/T]TCTGGAAATTTTAAGGGAGTTAGTCTTAGGTGAAGAATAAATTAGGGCATACTTTATAGA	C	T	0.407
UNALM_VPA_70757	AX-468750238	1	ABRR03000004.1	11714562	TAATCAGGTAGACTGTGTGGCCCTGTCTATgccattctgtttcttctttttcgtATTACT[A/G]GTATATTCTTGAGCAAGCAGCATATGGACATTTTTCTGTAGGCATTTAAAATGATTAGAT	A	G	0.2105	SCAF4
UNALM_VPA_3447037	AX-417268432	1	ABRR03000004.1	11740008	CGCTGAACCTCCCCTTAGCCAAGTGGGAACCGTAGACACTGTTTCAGAACTTGGCAAGGG[C/G]GAGTCCGAGTCTGCAGTCGTAAGACCTTCTGAAGAGTTGCCTGCTGAGGCTACCTCATCC	C	G	0.3869	SCAF4
UNALM_VPA_70807	AX-468726532	1	ABRR03000004.1	11753332	TCCATGATCCAATGGCTTTGGGGTGCTCCTGCCCAATAATCTAGTCATGGAGTTCACGT[A/G]TGTGACCAGAGAACTCAGGTAATTTTGAAAAGTTCAAATCCCATTGAGAGTCATTATCT	A	G	0.3257
UNALM_VPA_3447066	AX-417266598	1	ABRR03000004.1	11783866	CGACCCCTTTTAAGATCAAGCAGGTATGTTATCTTTAAGGAGAGGTCTTGTTGCTGCAGG[A/G]GAATgctgctctttatggttgagcgGGTATTTCTGCTGATGGGGAGGTCTAGTCGATGCG	A	G	0.2051
UNALM_VPA_70873	AX-468741112	1	ABRR03000004.1	11797630	TGCTGCGTACAATTAATCCACAGGGATACAGGGAGAACCAACAAGA[T/C]AGCAGGGGCTGAATGTGTATTTCAGGGGCTTGGGGAGGCAGAGGTA	T	C	0.2413
UNALM_VPA_3447103	AX-417266599	1	ABRR03000004.1	11819163	CATTATGGGATGTGCTGTATACTTGAGTGAACATGCACGCTCTGCAGGATGGTCAGTTAC[A/G]CTGAGTGGTGCTGTGGAAATAATGCTGGATGTTACCACTCTGCTCCGGGCACTGCTGCCT	A	G	0.2248
UNALM_VPA_70971	AX-432727919	1	ABRR03000004.1	11838732	CATATAACCTTAACTGGATACAGGAGGTTTCCACCGTCTAC[A/G]GGACTGTCTGCTGCAGTTGGAGTTTGGCAAGAGTCTATTGC	A	G	0.4435
UNALM_VPA_71003		1	ABRR03000004.1	11860124	gagaggctgaTTCCACTCCCCATCCCAGTAGTCACCCCCTTTCAAGGCTGCTGCATTCCC[C/T]AGCCCCCTTCTCATTTCATCCCCTCCTCGGAGCAGCCCAGGGTGTCCACGTGACCCTGCT	C	T	0.06383
UNALM_VPA_3447151	AX-432728345	1	ABRR03000004.1	11876676	CTGCAGCCCCGGGAAACGCGCGCCACGCGCTGCCAGCTCAGCAAGCAGCAAGAGA[A/T]CCTGAAGACCCAAGACTGAGAAGCAGCAGTGGAAGGAGCAGCTGGACCCACCGCC	A	T	0.3964
UNALM_VPA_71152		1	ABRR03000004.1	11899545	TAATACGGGGCGTTATTATAAAACGTCTGCACTGAGGCTCCTGGTGC[A/T]GCGGCGGCTGCTCGTCCAGTACAGAGAATAATGTCCTTAGAAGTTTG	A	T	0.442
UNALM_VPA_3447180	AX-468823815	1	ABRR03000004.1	11912165	ACCAATGAGGAGATTGGGGCCCTCAGTGGATGGGGGACTGGCAG[G/A]GCTCTGTGTGGGATGGAGGCTTTTGTCCCTGTTAGGTGACCTTG	G	A	0.03053
UNALM_VPA_3447202	AX-468717482	1	ABRR03000004.1	11930012	GCAGAAACATTACCTACATAGAATTGTCTGTAGCAAAAGCAG[C/T]AGTTGTGTCTGCCTTCTCTCATTCTTGGAAAGGGTTGctgat	C	T	0.3629
UNALM_VPA_71269	AX-417268443	1	ABRR03000004.1	11944654	tgcattttctgaAGATCCCTGGCTGCTTCTGGGCCCAGTTCGGTCTGAGAC[G/T]CTCTGTCCTGGAGAAAGCTGTCTGTCCTGCTGTGAGCCCATTGCCGGCTAC	G	T	0.08108
UNALM_VPA_71327	AX-468788791	1	ABRR03000004.1	11970031	CTCTGCTGCTCTTGGGAAAGCCCTCCTTACTGTCACATTGCTGCAGAGGTGTGCATCCCC[G/T]TCCCTAATGGGTGGCTTCTCTCTGGAGGCAAATAGAGATCTCTATGTCGGGCCGTTTGTT	G	T	0.08108
UNALM_VPA_71355	AX-417268445	1	ABRR03000004.1	11985599	GCAGCTTGACTACCCATATGTTTCCAATCACTGCTTCGTGTTA[A/C]TAGAAACTAAATCTCTCCAAGCGCTTGTCTTGAAGTTATTGTC	A	C	0.1855
UNALM_VPA_71440	AX-417266604	1	ABRR03000004.1	12016326	ATCCCATCTGGAAGAAAAATCAAGGGTTGACAGTCTGCGACAGTCCAATAGTTCTGTGT[G/T]GGTTTAGCTTTGGAAGGAATATGGGAGGTAATTGCAGCTGGCTGCATGCAAACCAAGCA	G	T	0.3459	TIAM1
UNALM_VPA_71480	AX-468722785	1	ABRR03000004.1	12032615	CTGTGCTAACTTCAGAGATTCCCTGACATTCATCTTTGTACCTTGCTTTGTCCCGAGTTT[T/A]CAGGGTTAGAAGGCCACATCGTTGGGTTTCCTCATTTGAGAAGCAGCTCTCTTGACTTCC	T	A	0.3333	TIAM1
UNALM_VPA_71516		1	ABRR03000004.1	12048826	TGTCTTTGCTGCATCTCTGTGTCCCCATGGCCATGTGCCCCACTCCCAGC[C/T]GCCCCTGTCCCGGTCACTCACGGAGCGTAACTAACTCAACGCATCGCCTG	C	T	0.06667	TIAM1
UNALM_VPA_71549	AX-417266605	1	ABRR03000004.1	12066524	CAGCATCGTCCTCACGGCAGCCTCTGTGCAGAGCATGCCAGAC[T/C]CGGAGGAGAGCAGGCTTTACGGGGATGACGCTACATACTTGGC	T	C	0.11	TIAM1
UNALM_VPA_71648	AX-417268451	1	ABRR03000004.1	12101273	GACCACCAGCCAGACAGAGCTGGAGAACTGGATCACCGCCATCCACTCTGCCTGTGCAGC[C/T]GCTGTCGCAAGACACCACCACAAAGAAGACACGCTCCGACTCCTGAAGTCAGAAATCAAA	C	T	0.09274	TIAM1
UNALM_VPA_71704	AX-468711767	1	ABRR03000004.1	12113919	TTCCTCTCCCTGGGGAGTCCCCTCTGTCCTTCACCGCTGCAGGCACGTCTGCCCAGGGCC[T/C]TTTTCCTAGGAACGGATAATCCTTGTGTCCCATCTGGGGAGCTAGGATCCTGAGAGACTG	T	C	0.402	TIAM1
UNALM_VPA_71764	AX-417266607	1	ABRR03000004.1	12139228	CTGAGCTTCTAGTGGAAATGGCAAAGGGGTCGGGAACTTTTGTGCTGGTGGAAATTGCTG[T/A]TTTGCTGCAGATCCACCTGTCATTTGGACGTCTTTGTCATGCTGCTGCTGTTTCTCATCT	T	A	0.09615	TIAM1
UNALM_VPA_3447376	AX-417268455	1	ABRR03000004.1	12172771	GCGCCTCAGCCCAGCTGGGACGCAGGTAACAGCCCGGCTGGTGAGGGAAGTGC[T/C]CCCTGAGTTAACTTAGGCCCAATATATGTTTCCTTCTGAGATGAGTCATACTC	T	C	0.3691	TIAM1
UNALM_VPA_71886	AX-468697716	1	ABRR03000004.1	12188813	TAATCACTTAATTGAAATGATTCAACCAAATGGGCTGTGCAGCTAAAAA[T/C]GGTCAATTCTGCAATCCATATGATTGACTGATTGTCCTTTTAGACCTTC	T	C	0.4677	TIAM1
UNALM_VPA_71972	AX-417266609	1	ABRR03000004.1	12221882	GAATAATGAAACATCTGCAAGGTGATGAGGACGGCGGTAGTTTACTATGATTGCACCGGC[C/T]GTGTGCAAAGATGAAAACCAGCAGCACGAGATAGAGCAGGTGGGCTTTGATCCTAGGAAT	C	T	0.05068
UNALM_VPA_72038	AX-468755987	1	ABRR03000004.1	12239603	ACGGATGCTCCTTAGAAAGCGGCACCCTTAGGCAGCAGCTTGTACAGTGCGCAGCCCAAC[C/T]CCCTccagggaaagactgggagatgGGTGTTGCCCCGCTCCCTCTATGCTGAGTCCCGGG	C	T	0.1794
UNALM_VPA_72051	AX-417268459	1	ABRR03000004.1	12242010	CTGTGGAGGAAGGATATGGATCCTCCAGCTTCTACGGAAGAGTGAATTCATTCTTCTAAC[C/G]TTTGGAATCATCATATCCTCCTGACTTAGTTCTGCTTTCAGGTCCTTTTATCCCCTATGT	C	G	0.076
UNALM_VPA_72154	AX-417268461	1	ABRR03000004.1	12302299	CAAAGGAGAGTTTACTGCACCTTGTGTTCATTTACTGCTTGAAA[T/C]GCAACCCTGGAGTATTATTCCATCCATGGAACTTTCCAGAGCAG	T	C	0.4909
UNALM_VPA_72184	AX-432728349	1	ABRR03000004.1	12315015	AGGCAGCTGTTGTTTTTGGTGTTTCCTTAGTCACCCTGGTTAAAAGTGCATTCATTCCCT[A/T]TGCAATTTCAGTCTTTCAAAGTGCAAACCAAAGACTTGAGATTAGGCATTGTCATTTAAT	A	T	0.4478
UNALM_VPA_72211	AX-417266612	1	ABRR03000004.1	12330862	CAAAGCAAGAGGAATGAGACCTTGGGTCTTACCAACCACCAAATCCAGCCACAAATGCCA[G/T]CAAGAGCAGCACAACCAGGTGGACAAGGGCCATCAGCCCAGAGCATAGGAGCTGGAAGAC	G	T	0.1919
UNALM_VPA_72225	AX-468763898	1	ABRR03000004.1	12345556	TCaggggcagaggaaacagcaagacaCGATGTCCTCTGTACTGCTGCTGCC[C/G]TTTTCCCATGGTCTTCATCTCTCCCTTTAATGTGAATGTTGCTGAGAGCAG	C	G	0.1562
UNALM_VPA_3447477	AX-417268466	1	ABRR03000004.1	12393586	TCTGGATAGGCTTGTTGACTGCCTTGACAACTGAGGTCTGCAGGAAGTCACACTAGGC[G/A]ACTTCTGAGACAGGTTATAAAAGACCTTGCTCTTTCATCCTGGAACTCGTGCTCCCCA	G	A	0.1404
UNALM_VPA_72368	AX-417266614	1	ABRR03000004.1	12418398	CAGGGCTCTGAGGGGTTTCCGAGGAAGCTGCCCAGACTCAC[C/T]CTCGGAGGGTGAGGAGGTGGCCTGTCTCTGCAGCTGTGCAG	C	T	0.0604
UNALM_VPA_72394	AX-432728351	1	ABRR03000004.1	12436103	GGCTACAACGGCTGTGGGGCTTTCGGCTACCGAAGATCCT[G/A]CCCATTCTTTTTCTAGTGATTTGCTGAAATCCCCAAGGAG	G	A	0.4211	LOC116280298
UNALM_VPA_72415		1	ABRR03000004.1	12456637	AGACTGGTGCTCTAGtgagtaaaatgtttctctgggTTCT[A/G]TGAGCTGCTCTAGTAAATTAAGTGAACACAAGTAGAGGGT	A	G	0.1757
UNALM_VPA_72434	AX-468822120	1	ABRR03000004.1	12472798	GTGGGTCAGATTGTGGGAACAGGGAGGGCCCTCTGGAGAAGGTGAC[G/A]TTTGTGTTGAATCTCAAATATGAGTTGGCTTTTGCCAGACATTACT	G	A	0.03488
UNALM_VPA_72441	AX-417268471	1	ABRR03000004.1	12482355	TTACATCGACACTTTCACCTCCTAATCCCCATGAGTTGCTCCCGCTGTGGT[C/A]ATTTCCATGGAGTGTGTAGATGCAGCGCTGACGCGGGCTAAGTCCAGGGAT	C	A	0.4866
UNALM_VPA_3447525	AX-417266617	1	ABRR03000004.1	12521315	TATTAAAAGGCTTTATTGACTAAGAAGTCTGGTTTCTTTA[G/A]GTCAGAGTCATCACTGACTTTAGAATTTGTGGCCTCCTGG	G	A	0.3267
UNALM_VPA_72519	AX-417268475	1	ABRR03000004.1	12568450	ACATGATCTGAATTTTCAGTATTGCAGTTAATCTTTGTGCTTCTTTGGAAAGTGTGATGT[C/A]GAATGTGTGATAACATGGAGCAGATTCACCCAGATCCCACTTCAAGGAAAGACTTGTGGC	C	A	0.1897
UNALM_VPA_72584	AX-417268477	1	ABRR03000004.1	12611027	GACTGTCCTTCTGAGGTGGTGAACAGTGTGCAGATCCCT[C/T]CTGGAGGATCTGAACTTCAAACATGAGGAGTTGGTCAGC	C	T	0.1954
UNALM_VPA_72627	AX-417266620	1	ABRR03000004.1	12650946	gCCTTGATTCTGTAGCTTCCTGTGACAATGTGAGAATGACAAAAAGC[C/T]CCCTGTGCAGCTACAATGCATGAGATGGATTCAAGTGCATATTGTCA	C	T	0.2927
UNALM_VPA_72680	AX-468813998	1	ABRR03000004.1	12698756	GCATATATGCAGATAGAAGGAGGATATTGAATGAA[A/C]CTAAGATTTTCAACAGGTAGACTCTACTGGGGTTA	A	C	0.02431
UNALM_VPA_72719	AX-417266621	1	ABRR03000004.1	12717791	ACATTACCACAGGAAGATACAAAATTTGAGGTCTGTTTTAGTAAAATTTTGAC[G/A]GAATCAATTGCTGCTTGTGTTTTGGAAAGAGATCAGTTGTGTTTTATAATCAG	G	A	0.09821
UNALM_VPA_3447590	AX-417266623	1	ABRR03000004.1	12736520	ATACATCACTGGTGGGGGGATATCATAGAACTGCAGTTTTATGGGATGCACAAAAAGCTA[C/T]GCTAGTGATCTTATATTTGTAAACAATATACCACACATATATGTCTGATGTCTCACACGT	C	T	0.3582
UNALM_VPA_72794	AX-468729598	1	ABRR03000004.1	12755236	AGGCCCGGGCTGTGGCTATGGCTGGGGATGTGGCATCTTCCGCAGACTGGGCTATGGCTG[T/C]GGCTTCAGAGGCTATGGGTATGACTGCTGCGTGCCATGTTACTGTGGAAGATACTGGTCC	T	C	0.3095
UNALM_VPA_72822	AX-417268486	1	ABRR03000004.1	12782810	TAGCCCTAAACAAAACTATAGAATATGTTGTGTGGCCAACCTGGCAGTTAAGTTAATATG[G/C]TTCCCAACCATCAATTATTCTTTATTTGAACTCTGTGCTGCAACCACAATGTTTTGCTCC	G	C	0.1294
UNALM_VPA_72843		1	ABRR03000004.1	12800133	CTATGGCAGCTACTACGGAGGCCTGGGCTGTGGCCATGGCTGTGGAC[G/A]TGGCAGCTTCCGCAGACTGGGCTTCAGCTCTGGGTATGGAAACTACA	G	A	0.2233
UNALM_VPA_72930	AX-417268489	1	ABRR03000004.1	12858423	GTTCATTCATTGCCTGGGAGCAGCCCCGTGGAAAAGGGGGCTTCCATGCCAGTGTAGTGT[T/C]AGATTCTGAACCATAGCCTATGGGCCTTTGGTCAATCAAGTCTCCTGTAGATGAAGATCT	T	C	0.09655	LOC107034113
UNALM_VPA_72989	AX-468795115	1	ABRR03000004.1	12875136	GTAGGACATCTTGATAGGAGATGTGAGTTCAGCTGAATTACACTAAGAATGTCTTAAGTT[C/T]GTTTGTACCTCCTAGACTGTGGCATTTATATACTCTCAGCAATAGGTGTTAACAGCTACA	C	T	0.06977	LOC107034113
UNALM_VPA_73026	AX-468758970	1	ABRR03000004.1	12888170	ACTCCACAGCCCAGGGGTCTGAAGCCATGGGACCCAAAGCCCAGTGAGTAGC[A/G]GCTTCTGGACCCAGCGCCCAGGAAGCAGCCTCTTCCGGACCCAGAGCCTGGA	A	G	0.1681	LOC107034113
UNALM_VPA_73096	AX-417266628	1	ABRR03000004.1	12905490	CCCTGAGTTTTGGAGCCCATGTCTTCCCTTCCCTGAGCTATGGATCCAGACTTTGTCTTC[C/T]AACAAAAGTTTGGCTTCCAGGAGCTGCCAGCCTTCTTGCTATGGGCCAGTTTATAGATCA	C	T	0.2041
UNALM_VPA_73159	AX-468728472	1	ABRR03000004.1	12932242	TAACATGAGATTGACTCTACTGCTTGAAAAGTGTAAGAGAATTTTGAATTTCACCTCCAC[G/A]AGCTCCATAACCAGAGCAGCCAGAGATGTTTGAAAATGAGAAGTTCAGGTTCAGCATATT	G	A	0.3049
UNALM_VPA_73189	AX-417268493	1	ABRR03000004.1	12947628	AGCCACCTGGGAGCCCAGCCTCTGTGAGACTTCCAGCTGCCCTTCCACTGCTTGCTATGT[G/T]CCCAGACCCTGCCAAGGGACCAACCTTCTTCCTGCTTCTTACAtctctggctcctgcctc	G	T	0.2746	LOC107034115
UNALM_VPA_73255	AX-417268495	1	ABRR03000004.1	12980054	TGGCTTCATACCAAATGGCTTCTCACCCTCATCTTGTATTG[C/T]CAACAGCTGCCGATTCCaaaattatttaagaagaaattGCC	C	T	0.1039	LOC102532787
UNALM_VPA_73289	AX-468696215	1	ABRR03000004.1	12999792	ATGATGAAGTCTTACAGACCAAGGATAGAATGAAA[A/G]CTTAGAGAAAAGGGCCCTAAGAAGGCTTGGGGTCT	A	G	0.475
UNALM_VPA_73320	AX-417268497	1	ABRR03000004.1	13007915	TaagtaacaaagaaaaacagattttgagAAGAGCTTGGC[G/A]TGAGCTTTGGGAACATTACATCTGCTAAGCTGCTCAGAG	G	A	0.1597
UNALM_VPA_3447675	AX-417268499	1	ABRR03000004.1	13041256	GTCACACTGCCCTGTAAATTTTTGTTTAGAAACATCAGCCATTTGTATAGACCCAGGACT[C/G]TTGTACCATCTGCAGAATTCTAGTTGCTTCAGTCTAAGAAGACAGAGCAGCCACAGAATA	C	G	0.2692
UNALM_VPA_73479	AX-417266636	1	ABRR03000004.1	13082062	AACAACCAGACAAAGCAAACATAGGTCAGGGCATCTATTGGAAGAAAATGCTGAGGAGAA[A/G]TAGTAAACAGGACAATATAACAaaggcaaaaagacaaatattgcagcAAGCCTTTCCTGG	A	G	0.3826
UNALM_VPA_73575	AX-417268503	1	ABRR03000004.1	13139990	TGCCATGTTCTCTCACTCCAAGTTGAATCCTGTAACAGGATTAC[C/T]GTCTTTCCTGCTACCACACATTTTCAGAGTCCATCTCTGACTCA	C	T	0.4833
UNALM_VPA_73599	AX-417268505	1	ABRR03000004.1	13180962	tgtatttttcccagTGGTGAATTTTGCCTTGATGAGGAATAGAGCAGCTACCTGCTGAGG[C/T]GCCAGGCAAATCCATGGTATACTTTCTTCATAAATCAAAAGCCACACCTAGAGGACTAGG	C	T	0.2258
UNALM_VPA_3447730	AX-468731368	1	ABRR03000004.1	13193240	GTATTCAGGTTACCACAGGAGACCTTTTGAGCAGAGTT[C/G]CCTTTCTGGGTACAAGCCTCTGAGCACCTGCTTCTGCA	C	G	0.2886
UNALM_VPA_73640	AX-417266641	1	ABRR03000004.1	13213931	GACTTTCATGTTTGTGTACATAATAAATATGTTCACA[T/G]GTCTACACTTACTTTGGCTCATTCCATATATTAATTG	T	G	0.1
UNALM_VPA_73683	AX-417266643	1	ABRR03000004.1	13248171	accCCCACTGATCCTCTGGCAACACAATGATCTAATCTAAGGGATACAAA[G/A]TAGCTGTGCAGTTGTCAGAGTGTTCTTTGCACACTGGCTGCTGGTTGGCC	G	A	0.1111
UNALM_VPA_73721	AX-468830066	1	ABRR03000004.1	13269476	TCAGAATAGAACAAACATTGGTAAATGAATGGATTCATGAATAAAACTGTGTTTAAGAGC[A/T]GCACGATGTAGCTGGTGAAGTTATGCACCAGCAGAGGAAATCTTTGCAATTTGGAACAAA	A	T	0.01333
UNALM_VPA_73734	AX-417266644	1	ABRR03000004.1	13283423	GCTTTGGGTACTTGCGGGCATGCCCAGATCTCAGGAGGAGAATTTGGGGACCGCTAGGGA[T/C]GCGGGGACTCCCCAGAGCCTGCTAGCCCCGATCCTCCAAGTTTTCATCCTTAAGTTGGGT	T	C	0.4476	GRIK1
UNALM_VPA_73771	AX-432727930	1	ABRR03000004.1	13303523	ATTCCATTTTAGAAGGTGTTTCATTTTCACAAAACCTAATTTAGGGAAGAAAGTTGTGAA[G/C]ccatttgaaaataaagtaactTTGAGTAAGAAGGTCTAATCCTAGTTACTCGGAAGTTCT	G	C	0.08929	GRIK1
UNALM_VPA_73838	AX-417268513	1	ABRR03000004.1	13339024	AACATTTGCTACAAGCTCACACACGGGCCTGAGCCCATCTGCTGCCCCTGGATCTACCAC[C/T]AAGACATCTCTGAGCTCGAGGAGCCTGCAGCATTGTCCTGATTGTCACAAATCACCATTA	C	T	0.1735	GRIK1
UNALM_VPA_3447791	AX-432728356	1	ABRR03000004.1	13357429	CTCTTGTCTTGAGCCAAAAGACAGCAAGAGACAGA[C/A]CAATTGTGCTGTTGCTTCCCCAAGTTGGCAGTGAC	C	A	0.09677	GRIK1
UNALM_VPA_3447804	AX-417268514	1	ABRR03000004.1	13369536	GATTTCTGCATTCTGAAAAATGTTTCTGGTGGGGCCCCGGTTCTTTCATTCCACTCAAGT[A/G]TATAATAGCATCTCCAGTAGTCTGGACAACCTGCAGGTTGGTTCTCCCTTCCAGTCACTG	A	G	0.43	GRIK1
UNALM_VPA_74011	AX-417268516	1	ABRR03000004.1	13434587	GTCCTCAGCACGGCCGTCACAGATTTCCCGACTCCTCAGTTCCTCC[A/G]TCGTTTAAGGCTGCCCATTGTCAAAGCAACTACAGGTTTCAACGGA	A	G	0.3557	GRIK1
UNALM_VPA_74053	AX-432727933	1	ABRR03000004.1	13462036	tacattcttttttagTACATTCATATATTTTGGTAGGTTACAGTCAAGTCCTGCAGCATC[A/G]CGCACTCTTGTCTAAGGTACCTGTGATTCTTCACTTTTATTCATAGTTTAATTCCCAGGG	A	G	0.05455	GRIK1
UNALM_VPA_74070	AX-417266652	1	ABRR03000004.1	13474711	TGCAGCTGTTCAATGCTTAGTGTTGCATAAATGATGCTGGATGTAACAAAGTAACAAATA[G/C]TACAGCATGATTGGTGCCTGGCTTGTGTCCCTCCTGCATGAAATTCTTGAGCAGTGACCT	G	C	0.3095	GRIK1
UNALM_VPA_74115	AX-417268519	1	ABRR03000004.1	13505924	TGCCTGTGACATTCGTGGGCTGGACCAAATGTTTTCTAAGATCCCTTTAAGCTGTGCTGC[T/A]CCATTCTTCTGTCATTAGTTAGGTATCAGCATCACTTAACATTCTTCAGCAATTTTTTAA	T	A	0.4082	GRIK1
UNALM_VPA_74187	AX-417266656	1	ABRR03000004.1	13535962	GTGGCTGCCATTTCTGTTTCAATCTATTTGTTGCTTCTACCATTATTAGTTCTCTTTTAC[A/G]TAAAGAGCACTGAAAATGTTAACTCTTTctacttttatcatttttaatactgCGCAGGAC	A	G	0.4483	GRIK1
UNALM_VPA_74203	AX-432727935	1	ABRR03000004.1	13551913	ACCATTCATCCTAGCATCTTCTCACATTTAGGACTTTTAGATCTAAAGGAAGAGTGAATT[T/C]TTCTGGTCCTTCCTTCAATTCCCTATGCAGCTCTGGACAAAGAAATAATACCAGTTCCTA	T	C	0.1892	GRIK1
UNALM_VPA_74258	AX-417268523	1	ABRR03000004.1	13586409	gtctctctctctccccttccttctctctcagcctTCTTCACTCTGATTTCCTTGTCTGTC[A/C]GTTTACATGCTCTAAGTACAAGACGTACACCTGCCTCCATAATGGGAGATGGGACTTGGG	A	C	0.04255	GRIK1
UNALM_VPA_3447935	AX-417268525	1	ABRR03000004.1	13663017	CTACTAGGGAGTCACTACCTGGTTTCAAAACAAAATCATTCCAAAGAAAGTGGGCAACCA[T/G]GTAGTTCCATGGCCAGCTCAAAGTCAAACTGCAGTGTTCAGTGGCTAAAGGACCTGCAGA	T	G	0.4748
UNALM_VPA_74404	AX-432728362	1	ABRR03000004.1	13674564	AGACATCTGTTTAGCCAGGCAATTCTCAGTGCAGCCACCTAGCA[A/G]GGGAAAGCACAGCGATCTTGCCCTGAAATCTTGCTGCAAACCAG	A	G	0.2021
UNALM_VPA_74447	AX-417268527	1	ABRR03000004.1	13703648	ccttgGAAACCAAACTCCGGTTCTGATGTTAGAGGACCTGGCCATAAAATTTGGGGAGCT[G/A]TTCTTCCATAATGAAAGAGAAATCCAAATAATTGAATAAGGCAACTGAAGAAAGCAATTA	G	A	0.0641
UNALM_VPA_74504	AX-417268529	1	ABRR03000004.1	13734891	TACAGGCCATTAGTAAACACTCAACAGATTCCAGTTTTGAATATACTGCTGCTGTTTTTC[C/T]AGCCTCTATTGTTCCCTTCAGTTTGTTCCTCCATTTGCTAATTGCTCGCTTGTTTCTTCA	C	T	0.05747
UNALM_VPA_74589	AX-432727939	1	ABRR03000004.1	13768608	GAAATAGTGAGCAGAAGTTACATGGAGACAGATTTATATGCCATTAAGCTAAAGCT[T/C]TCTGACAATTAGAATTATTAACCATGGAATGAGCTGCAGTGGGAGGAAGAGAATTC	T	C	0.08148
UNALM_VPA_74625	AX-417268530	1	ABRR03000004.1	13790627	GTACCTTAGTGAGCCCAGATGAGAGCTGCAGAGCCTGCCCAGCAGACCAGCAAA[T/G]GTGTGAGCTAAATAAATGCTCACAGTTTTAAGCCACTTCAATTTTGTGGatatt	T	G	0.1092
UNALM_VPA_74707	AX-417266667	1	ABRR03000004.1	13820291	aatcAGCACCCACTTCTCTGTATGGCCCTTCAGCAGCCAATC[C/T]AAATGAGGATGGAAACAAAGCTTCCAGAAGTAAATGAGAAAC	C	T	0.4773	BACH1
UNALM_VPA_74767	AX-417268534	1	ABRR03000004.1	13858436	CGCGGCGCCCCTTTGCGAGCACAGTCCGCTATCTGAACCGTAAAGCCACCTGAGGACCAC[G/C]TCCTTCTTTCCTGCTGAGGGCAGAAAGGAGAAGCCTGACGGCCTGCTCGCTCTAAGTGGT	G	C	0.1268
UNALM_VPA_74871	AX-417266671	1	ABRR03000004.1	13901520	GTTCTACCCAAAAGTGCCAACGTGGAGTAATAAAAGGTGAGGGTGTCATTGCTTGGATCT[G/A]AGAGTGGAAAATGCAGGGAGTCCTAGCATGGTAGCTGCAGCTCCAGGAGGTATCTGAGCA	G	A	0.3514
UNALM_VPA_74890	AX-468824629	1	ABRR03000004.1	13919552	CCTTTAGTTCCAAGCTGCATTTACAGGTCCAAGGAACACTCATATAGACTAA[C/A]CAGAGTTCCAAACTTGGATACCCCTGCAAACACCAGCAGAGCCCCAGAAGCT	C	A	0.02381
UNALM_VPA_74912	AX-417268538	1	ABRR03000004.1	13930152	TGAAAATCCCCATTCTCAGGGCTTATCTTTATGTAA[A/C]CTGACTCAGAACATGCTCTGTGCCAACAGCCCCAAC	A	C	0.07059
UNALM_VPA_3448046	AX-417268540	1	ABRR03000004.1	13983476	CCTAAACTGCATGGTTATCttaaagattagaaataatataaa[C/T]GAAGACCTAACGCAAAGACAAGCACAGTTAACGGTAGTTGTG	C	T	0.3882	MAP3K7CL
UNALM_VPA_3448069	AX-417266677	1	ABRR03000004.1	14018918	CCCCCGGAGGATGGCCCAGGGAGTAGCCAAGGCATTAAAAGACTGCAGGAAGGATACC[A/G]TTGGGAAGACGGTACAGGCAGAAAGAGCATCTCCACCTCGGTTAGTAAAGATTAGCCA	A	G	0.4701	MAP3K7CL
UNALM_VPA_75175	AX-417266679	1	ABRR03000004.1	14061522	ACCCATCAGCAGCCCTGCCACCACATCCAATTCATCAAATAACCCAACCCTGAATCCTAC[A/T]GTGCACTTTCCCCAACCCAGGAGACAGCAGCTACTGCTGCTACATGCAGACCAGTAAATT	A	T	0.1141	USP16
UNALM_VPA_75205	AX-468720132	1	ABRR03000004.1	14079169	TCTCCAGCTGCCAGGAATGTGGCCTGGTGACAGCTCACAGCGA[C/T]GTCTGTCCATCCCCAGGAATTATCCTCAGTGGAAGGAAGCAGC	C	T	0.3591	USP16
UNALM_VPA_75219	AX-417268546	1	ABRR03000004.1	14087833	GCGGCGCCGCGAGCGCGCATGCGCCAGCCGGCAGTGCGCTGTCTCACGTTCCCCAGGCCG[T/C]CGGCCAGAGCGGTTTGTAGGCGCCTGGTTGCCTAGGCCTAGAGTTGTGAGGCTCCCTGCG	T	C	0.1331	RWDD2B
UNALM_VPA_75283	AX-432728367	1	ABRR03000004.1	14132483	ATGTCCTCTGTCAGGACTTAAGAGGGCTTTGGGATTGCCTTGGGATGAGAGCCCAGTACC[A/G]GTTATGAAGGGTGTTGGAAGCCTAAGTTCCCAATCCTTTTGGTAACAGCAGCTGTTTGGA	A	G	0.4253	LTN1
UNALM_VPA_75291	AX-417268548	1	ABRR03000004.1	14145160	TGTATTCCTGTTGGACAGATAGTTACTATTAAGCCACTGAGTGAAGACTTCTGCTATGTT[C/T]TGGGATATCTCCTCACTTGGAAATTAATACTTACGTTCTTCAAAGCTGCTTCATCTCAGG	C	T	0.05	LTN1
UNALM_VPA_75309	AX-432727942	1	ABRR03000004.1	14170487	TAACAGACTGCAGCTTCTATCTTGGTCTCTCTTGCTCAGATCATTTGTTCTGGGAGAAGC[T/C]GTGATGTGAGCAGCCTATGGAGAAGCCCACATGCTCAGAACTAAATCCTCCTGCTAACAG	T	C	0.4933
UNALM_VPA_75319	AX-417266685	1	ABRR03000004.1	14184373	GTTTTTACCTGCCCAGGACTCATTCAGCCTTTCTTCTGATTACG[T/C]CTCCTTGACTTTCACTGGGGAAACTACATCCTCTCATTCTCAAT	T	C	0.1324	N6AMT1
UNALM_VPA_75360	AX-417266687	1	ABRR03000004.1	14213314	GGTGATTCAGAGACCATCAGGACTGTCACTCCCACCACCAGCCCACGTGACGAGGCTGCT[C/T]CCTCCTTGGTTCCAGAGTGTTGGTCCCCCTCCTTGGTTTCAGCAGGCCAAAATGTGGGAC	C	T	0.0614
UNALM_VPA_75421	AX-417268554	1	ABRR03000004.1	14255439	GAGGTTCTTCGCGGCTAATCCCACAGTTCCTCAGTGGTTACTCGTCAGCTCTGTAGTCAA[C/T]GAATAATTTAAAACAGACATCTTCATGCATTATTCAGCAAAATCAAACCTGTAATACAAT	C	T	0.05634
UNALM_VPA_75494	AX-417268555	1	ABRR03000004.1	14302901	TGCTCCAGGGTCCTTGCGGACACCATGGATAATTTGAAGGGGTGAGAAAAGTTACCCTAC[G/T]GGTCTCTTTCCGTATCTTAAAATTCCCTTTCGTTACCGTTGCTAGGAAGAGGTGTGTCAT	G	T	0.08261
UNALM_VPA_75528	AX-468695195	1	ABRR03000004.1	14315773	aGGCCGCTATCTTGTCCTTGTCATTTGCTCCCATCAAAACCTCTGCACGCAAAGCCTAAA[T/C]CTTCGGAGTAGAAATCTCAAGTTCTCATGAAGCCAGTGTGGGAGGGATCTGGGGGCTTAA	T	C	0.4811
UNALM_VPA_75569	AX-432727944	1	ABRR03000004.1	14339097	ATCGTAGTTGTAACCAGCTGCTGTTGCATGCTCAGAGATACACACCAAGGAACTCTTCTG[T/G]GTGAAAATAGGCAGCATTTAGAGATGGCTTTGAATTCCTATGAGATTTActgcaaagaaa	T	G	0.1702
UNALM_VPA_75599	AX-417268557	1	ABRR03000004.1	14355551	AGACATGGAGGAGCAGCCATTGTTTTGAAGCACTTGGTAAATGGGCTAAAGTCACACACC[A/T]AGTGCAAGCTTCCTATAATTTCTCAGTGCATTCCAGCTCCCAGGGGCCTGTGTCATTACT	A	T	0.471
UNALM_VPA_75631	AX-417268560	1	ABRR03000004.1	14374001	TGAATTAGCTTCCAGGTGAATTCAACAAACTCTAAAGATGGATATTCAAGCAGCATGAGT[T/C]GAGTGATGAGAGTAAAAGACAATGTTTTCAGCAAGTTCATATCTTCTACATACATGGGCC	T	C	0.3973
UNALM_VPA_3448161	AX-468740464	1	ABRR03000004.1	14391641	TGTTCTAAATGGACAAAGCCAAGTCATTTCACTGAATAGCTACTGAACTACTTAAACAAA[G/T]CTATTTCGGTCCTGCATGCTATGCGTGCATATCCTGACTCGCCCTTTCCTTGGGGAAAAT	G	T	0.2541
UNALM_VPA_75695	AX-417266698	1	ABRR03000004.1	14410839	ggggggagggcgCTTTCTTAATCATCAGCTAATGGCTGCCTCTAA[G/A]GGATGAAAACTCCCCAGTCCTTGGGAAGACTGTAGGCAAGCCTGC	G	A	0.08389
UNALM_VPA_75753	AX-417266700	1	ABRR03000004.1	14469366	CTTGTGTACTGGGAGTTCCTGTCCCTGTGCTAGGACAGAGACTTAATAGCTGTGCAGATG[C/T]TGTGGGGAGGAGCTCCAGGAATGGTCAGGCCAGCTGCTTTCCCACTGAAGGTTCTTCCCC	C	T	0.05882
UNALM_VPA_75778	AX-417268565	1	ABRR03000004.1	14483366	TGCAGCATTATTGTGGCAGTAGCTGACACACCCATGATCATTTTCTCATGTGGTAT[C/T]TGCAGCACACTATCTCTGGGCCATATTGTGTAATGAAAGTCTCCATTGGTTTTCCT	C	T	0.04211
UNALM_VPA_75871	AX-417266705	1	ABRR03000004.1	14546810	CTGTATCCCCGCTGATTAAAGGAACCACCACTTGCTCTGTTTGACATAGAAAAGGCTGAC[A/G]GTCTTCCTAGACCCCAATGCCCCAGTTCAGCCTACACTTCTAGTCCAGTGTCAAAACATC	A	G	0.05882
UNALM_VPA_75890	AX-417266707	1	ABRR03000004.1	14564370	AGAGATAGTAGGGCTACTGCATGAAGGGCTAATGAGGATGCAGTACATCAATGTGGAGAT[G/A]AACCACAGAAGGATTTTAGGATTGAGCAGCATAAAAGCAATATTTGATAAGATATAGTTC	G	A	0.1304
UNALM_VPA_75946	AX-417268571	1	ABRR03000004.1	14618229	agagccaccatagagaaaagaaaagaatatattgttGCGATCAGATCACACATAATTGTG[G/A]GAGCTGCCAAAGGATTCTACTGAATACTGTTGCCATTGTATCTGGTGGTGGACCTGAAGT	G	A	0.1739
UNALM_VPA_75961	AX-432728373	1	ABRR03000004.1	14637089	TTGGACATAGGAATAGAATTCTGGTGTTCTGATTC[C/T]GTGATCTAGCTACGAGCTTGTGCTGCTTGGACACC	C	T	0.1156
UNALM_VPA_75980	AX-417268573	1	ABRR03000004.1	14655446	CACAGTGCCTAGCAGTGGCTAGCACTGGGTCATTCCACTCAGCTGATGGACCTTTGTGCC[A/G]ATCACACAGCAAGCCTAAGGTAATCCCTTTGAATTTATCTAAAGGGATTGTGCAGCAAAC	A	G	0.05882
UNALM_VPA_76031	AX-417266713	1	ABRR03000004.1	14719591	AGAAGTAGGCACTGGGATTTATGGGGTAGGCTAAAC[G/A]CACTGTTTTGTGGAGTTGGATGCAGTTGGATTTATG	G	A	0.06897
UNALM_VPA_76068	AX-417268577	1	ABRR03000004.1	14741209	CATCCAATCAGAATAACATCATGCCTGCCACATGCTTCACAACTGTACACACACAAACTG[T/C]TCTGATGGTGACTGCATCAGGGACATGGCAGCAAGAGTTtccagatttaaattttttatt	T	C	0.4184
UNALM_VPA_76147	AX-417268579	1	ABRR03000004.1	14786292	AAGTTCCCTCTATCAGGTGGCACTCTATTACCCCCTAGGATGCTGTA[C/T]TTACCTTCAGGGTTGATCATGGACCAGCGAGAAGAGAAAAGGCTGCC	C	T	0.4154
UNALM_VPA_76191	AX-417266719	1	ABRR03000004.1	14856572	ACAATCAGGCAAAAGAAAGCCTTGTTAATGTCTGGGGGCAGCTGA[T/A]GGGCGATCAGCTCTCCTTCACGATACTGGAGGCATCTAGGCACAA	T	A	0.08264
UNALM_VPA_76252	AX-417268583	1	ABRR03000004.1	14887640	GGTCGGGCTCAGACATGCCCAGGCAGGCCAGGGGAGTTTCACATGGCTGCTTTGGCTCCC[T/G]CTTTGACTCCTCCAAAATTCTCAAGGTCTAGTAATCCCCTGGTCATGAACTCCATGGAAG	T	G	0.1587
UNALM_VPA_76328	AX-417266723	1	ABRR03000004.1	14927445	cttttaaaagatgTGTGGCAGGGCAGCAGAGTGCAACATGGGACAGGAATTATAGTTATC[G/A]TTTCAGATGAGGTGTGTTGAAAGAGTTCAGGATGACGCAGTTGGCAGCTTTCAGGGCTTG	G	A	0.05743
UNALM_VPA_3448309	AX-417266725	1	ABRR03000004.1	14999367	CCCTGGGCACTGAGCTGCAGGTGGCACCGTCCTGTCCTTGCTGCTGAACAGAAGTCACCC[C/T]GCAGTCACTGCAGGAACTGCTGACGGTGCTGGCACCCACAATCCCAGCTACTGCACATGC	C	T	0.3228
UNALM_VPA_76512	AX-417266727	1	ABRR03000004.1	15035411	CACCACACTCTTTCTAGTAGCCTAGGATCCCATGATGACTGTGGTAGCAGCACTATTGAT[C/T]AATCAAGGTCATAGTTTCAGGGAAAGGCAACGAATTCTTGCCCATCAGCTGTGATAGCCT	C	T	0.0678
UNALM_VPA_76536	AX-417268591	1	ABRR03000004.1	15046003	taaacacatgaaattaaGTGAGCAAAAGCAGCCAAATCAATGTCTTTTTGTAATGGTTTA[C/T]TATCAAATACAGTCAACACATATTAACACATAAATTCATAGACATACAGACACAcgtatg	C	T	0.4677
UNALM_VPA_76615	AX-417266732	1	ABRR03000004.1	15103925	CCTGTAAGCTTTGACCATACTTCACCCCTATTCTCTTTGGCCCTCTTAACCCACTCCAA[C/A]CCCCTTACACTTTGCCCCTGAACATTCCTTTGTCCATTTCTTGGCTGCCCACCAGCCTG	C	A	0.383
UNALM_VPA_76701	AX-417268595	1	ABRR03000004.1	15191781	TTCTGCAGcagatcaaagaaatagaaatggagaCTCAGT[A/T]ACTAATGAATGACCACATCTCTTCCTCGGCTGCCCCTTC	A	T	0.1781
UNALM_VPA_76724	AX-417266597	1	ABRR03000004.1	15204383	ggATCTGGTAGTGAGAGCCTCAAGTTGCAATGCAGCTCTGCAAAAGTCTTGT[G/A]CAACCTGCTGGGAAGCCCCAAAGCAAATACTGCTACTCCAGGAATCATTAGT	G	A	0.06923
UNALM_VPA_76841	AX-417268597	1	ABRR03000004.1	15278994	ACTGATCAAGAAGGTAGAACCTGGCCACTCTGTGCTTCCA[G/T]TCCTGTGAATAAGTGGACCAATGGAAGAGGTGTGACATCA	G	T	0.1364
UNALM_VPA_3448407	AX-417268599	1	ABRR03000004.1	15302491	CCGAGCGAGTGTGTGTTTTCAGGAAAGCCCCCAGTCTCAGCCTGATCCTGCAGAGGGATT[T/C]TGGACTTTAACCTTATCTCAGTTTACCACGAGGTAAGAATTTCTCCTTCTCAGGACCATC	T	C	0.1176
UNALM_VPA_76929	AX-417268601	1	ABRR03000004.1	15345546	TGTCACGTTGTGCCAGTTTTAAGCTGAGGCCTCAAGAGGCCTTA[T/C]ATAATTCTACTCAGTCTTTTGAAACTCTGCCTATGCTCTGAGTA	T	C	0.4176
UNALM_VPA_76976	AX-417266741	1	ABRR03000004.1	15367372	AAGCAGATCCCTCCTACACAGGGCTGGCAAAGAACCTATTATACAAACA[C/T]AGAGTAGGCCAGGGCCCTGGTATAAATCTCTCCATCTTTAGCCATCAGC	C	T	0.4902	LOC116280358
UNALM_VPA_77022	AX-417268605	1	ABRR03000004.1	15428767	GGCCAGCCAGGATATGTTCTTCTAATTGAAGtggcagaaatgaaagaggaggcaTCAGTG[T/C]GTAATGCTGCTAAAGCCTAGATTTGGAATTGCTGTTGTCATCTGTACTCATATTCCAGTG	T	C	0.2231
UNALM_VPA_77088	AX-417266746	1	ABRR03000004.1	15536715	cttagCAGATATTCCTGGATGCAGCTTGCTGGACACAGTTTCTAAAGATCATAGAATATC[G/A]CTATGTATTTCCTCAACTGGAAAAGTACAAGGGTAAGTTACCCCCAGGAAATGAATGACT	G	A	0.1724	LOC116277460
UNALM_VPA_77120	AX-417268608	1	ABRR03000004.1	15577151	GGCATCATTTTTGTCTTCTCGCTCTAACCTGATAATAACGTCAGGTGAGCAGCCCCCAAC[C/A]CTTGCCCATACCACTTGCATGTAAATTAACAGATGCAGAGGGCAAACAGCCCCATGTCCT	C	A	0.2254	LOC116277460
UNALM_VPA_77134	AX-468707411	1	ABRR03000004.1	15594841	tattttaggtttttattatAGCAGCTCACACTGAATACAACATTTCTATA[A/C]AACTTAGAGAAATGCTAGCGACTTTACAAATGAACCACATAATCTCAGTG	A	C	0.4143	LOC116280364
UNALM_VPA_77178	AX-417268610	1	ABRR03000004.1	15613206	GAGAGCTTGTGTTCTTGCCAAAATTTACATAGCTGGTTTATGACAGAGGCAGG[C/A]AAAAGACCCATGGTCCTTAGTCTTAGTGCTCCTTTGGCTGCCTTCTTTCCTGA	C	A	0.2083
UNALM_VPA_77193	AX-432728375	1	ABRR03000004.1	15628910	TCAGAAGTGACTTCTTGTTACTTTGGCCATATTCTATTCATTAGGTGCCAATATGTCCAT[C/T]GAGCTTTCTGTTGCACAATGGAAATTGCACAATGGTATGACTGTCAGGAGATGGAGATCA	C	T	0.1
UNALM_VPA_77232	AX-417266753	1	ABRR03000004.1	15674788	aGGTAGCGGTGTGGAGGCTGGATGGGGGACAGGGAGAGATGGACACAAGGAGTCATGTTC[A/G]AAGAGCCATGCTGAGTGATGGGAGAACCATAGCAGCAGAGTGGTGATGGGGTAGAGGTCT	A	G	0.2963
UNALM_VPA_77273	AX-417268614	1	ABRR03000004.1	15700846	caacaaagaaaagttCGCACGCTGGCACCGCGGCCGGGACAGGCTGGCGCTGCTGCCGGG[T/C]CCCCCTCCCTCCGACACTTGACTCAACCTTGCAAGCAAGCAAGTGTATGTGTGTTCCCAT	T	C	0.2804	ADAMTS5
UNALM_VPA_77300	AX-468748346	1	ABRR03000004.1	15714958	ACATGAATGAGTGGGAGAAACCCAAGAAGCCTCCAAGACA[A/G]CATTCCAATTTTGCAGCGAAGCTAAGAATTAGTTCAAATA	A	G	0.2188	ADAMTS5
UNALM_VPA_3448511	AX-417266757	1	ABRR03000004.1	15737777	AGTGGTGTAGTGGCAGTCCCGTTTTATAGTGAATTATCCTGGTTCATGTCGAT[G/A]AAGAGTCATGTCTGtttcctgcttcccctcctgGTCTTTGATTACACACTTGC	G	A	0.3007	ADAMTS5
UNALM_VPA_77347	AX-468794391	1	ABRR03000004.1	15758211	AGATGCTGCAATGCACAAAACAGGCCCCTGCAACAAGGAACTGTCCCATCCAAAATGTCA[A/G]TAACGTTGAGGCTGAGAAGCAGCACCTCAGTAGATCACGCCTGTCCCGCTCTGCCTATGG	A	G	0.07095
UNALM_VPA_77368	AX-417266759	1	ABRR03000004.1	15775216	TCTCTTCAGATTCATCTCTCACCACCCTGTGCTGCAGGTGCTGGGCACCTTACAGGTGCT[T/C]GTGGCACCAGCATCTCATCTCCTGGCCTGGGCACCAGCTGCTCCTCAAATGCCCTTCTTG	T	C	0.396
UNALM_VPA_77399	AX-468731544	1	ABRR03000004.1	15788606	GGCCACGGGAAAGGAGGTGGAATTCTCTCTCGAGA[T/C]GACGCAGAAGCATTGTTTTAAGCAGCAAAGGGGCA	T	C	0.25
UNALM_VPA_77447	AX-417268620	1	ABRR03000004.1	15813453	ACCACGGCATTGGCTTGCCACCTTTTTTTGCAGCCTCCGT[G/T]GTACTctctttaatttatatattaaggTGTTCACTTTCAA	G	T	0.3989	ADAMTS1
UNALM_VPA_77473	AX-468757148	1	ABRR03000004.1	15827517	AATAAAATCCTCCCTTCAAAGAGACATCTGCCACCACAGGAGATATTCAAAGAATGAGCT[G/A]CAGGCTCTCAAGGTAATTCCAAGGGATCCATTCCAGAAATATTAAAGTCATGGCAGCAAT	G	A	0.1828
UNALM_VPA_77518	AX-432728377	1	ABRR03000004.1	15863198	TAGGCATCAACTATTTCTAATTCCCATGTTATTAGTCTCCCCTTAACCTAAAAATTGGGA[T/C]CTGGGTTGGACTGCTCTGAAGTTTTCCCTGAAGCATTCTCACCAGCCGCCCAAGGAGCCC	T	C	0.1778
UNALM_VPA_77549	AX-417266764	1	ABRR03000004.1	15873428	ACCTTCACCAACTATATAGCTTTGTGGGCTGTCTGTAACTCTGTTGACTCAGAAACACTT[G/A]CACTTGAGCAGTGCTGCCCCCCAGTGGCTGCAGAGTGCGTTTCCTCCAAGGGCCGGGATC	G	A	0.2131
UNALM_VPA_77569	AX-417266766	1	ABRR03000004.1	15896738	gagaCAAGACCTAGCCACGCCCTCTAGAGCACAGCTGCCGTCAAACAAAGCTGGGTTTAT[T/C]GGCTCATTGCTATGAGAGAGAACACACACCAGGGGGAGCCATGGAGCAGCTCAGTGACAG	T	C	0.2838
UNALM_VPA_77617	AX-468794648	1	ABRR03000004.1	15915069	TGGAGGTGGGAACCACAGTGGGCTGGTCCCGAAGGAGCTGAAGCCAGGGAGGAGATGAAG[C/T]GAATGCAGGGGATGCTGCCCCAGACGAGAGGCGGATGGGTCTCTCCCACTGTCACTCACA	C	T	0.07047
UNALM_VPA_77641	AX-432728379	1	ABRR03000004.1	15928965	ATCCAGAGCCTTCTACCTTCCATGGATCTTCTGCC[C/T]AATATTAACAAAATGTGAGAGAGATACATGCATAT	C	T	0.1503
UNALM_VPA_77673	AX-417266769	1	ABRR03000004.1	15951321	ACAAGCATTGCTGATGGCCTATTATGAGCACTAGCAGCTAAAGATAATGCACCAGCCAAT[G/T]TCGGACAATGCTACCACTGGTCATCTCTGCTGAACTGGGAAGGTAGTCACAGCTTCAGCC	G	T	0.1448
UNALM_VPA_77705	AX-417266771	1	ABRR03000004.1	15976555	GAGtgagacagaaacagaggaggaagatTGCAGAGAGCAAGGCACAGAGCAAAGACTTAT[T/C]TTCCCCTCGTTCAAAATACTGTCTCAGGGACATCTGTTTCAGATGCATTTTCCCATGCTG	T	C	0.1899
UNALM_VPA_77784	AX-417266773	1	ABRR03000004.1	16025157	ggcAAAGGGAGTCAGAACAGTGGAAACAGAATTACAGTCTT[T/C]AGCCAAAAAGAGCAAGACCCTTAGTTTAAATGCTGCACAGG	T	C	0.2963	CYYR1
UNALM_VPA_3448639	AX-417266775	1	ABRR03000004.1	16063695	TAATATCCTAAATAAATGAAGTCCCtgaatattttctccttcatAACAGTATCTCCAAAT[T/G]CTTTCAATGGTGATGAAATTACCCTACTGAAATTAGAATTAATGCCATAGAGACTGATTA	T	G	0.1071	CYYR1
UNALM_VPA_77937	AX-417268636	1	ABRR03000004.1	16101982	TTCTGAGTCTAATCAACTTTGCAGCCACCCCACTCAGCTCTA[A/G]AAGCCATTACAGGGACGTCCAGAGCCACCCGCATCGTCCTAA	A	G	0.3967
UNALM_VPA_77959	AX-468807975	1	ABRR03000004.1	16116900	CCCTGCTGCAGCCCTACATAATCTGTGGATGCAGATTTGTAGCACT[G/A]AGACTAGCTCTAGAAATGATGCCCTAAATCAGGATTTCCCTACGTG	G	A	0.05645
UNALM_VPA_78001	AX-417266779	1	ABRR03000004.1	16143110	AGTTATGAGAAACAATGCAAAAATTTGCTGCTCCTTTCATTCCTGACTTTTAGC[A/G]tatcagagaagggagagaaacgTTGATGAGCTGGAGAAGTTAGAGATTTCAGAG	A	G	0.375	LOC107034621
UNALM_VPA_78023	AX-468799121	1	ABRR03000004.1	16155047	AGTAGCCAAGAGCGTGGGGGTGGAAATGGCAAAGATGCTGCTGGTTTTCAGAAATATCAA[G/A]ACCATCTGCTGTGTCAACAACATTTCTGCCACAGTCAAAACCAGCTGGGGAGAATGAAGT	G	A	0.06643	LOC107034621
UNALM_VPA_78090	AX-417266781	1	ABRR03000004.1	16186796	CTTAGCAGTCTTGGTGTAATCATTACATAAATCTCTTTCC[A/G]TCTTTAACCTTTGTTGTGTATCTGAAACGGATTTCAGGGc	A	G	0.06207	LOC107034621
UNALM_VPA_3448694	AX-417266783	1	ABRR03000004.1	16226827	TGCAAATCTGCAGAAACTTGAAGCACCTTACTCAGAAACTTCTGGCAA[A/C]CGTACAAATCTACCATTTCATTGTGATGTGATTAATCAGCATCACCGG	A	C	0.35	LOC107034621
UNALM_VPA_78248	AX-417268644	1	ABRR03000004.1	16256528	CGTTCATGGAAGTAATTACTCCACTGAGTGCCAGCGTGGC[C/A]CCTGCTCCACCCAAATGGTATGAGATGCAGAGACTGTGCA	C	A	0.3087	LOC107034621
UNALM_VPA_78313	AX-468810654	1	ABRR03000004.1	16278967	GCTCGACGGCAGCTAATAAGAGCATCACACTCGAGGGTTAGGTGAGGGTTAGGGAACCGA[G/T]AGTAAGTGCAGTTAAGTCCTTGACCCAAAGAACACAGCCAGCCCTTGTCACTCGGTTTCA	G	T	0.05282	LOC107034621
UNALM_VPA_78327	AX-417268646	1	ABRR03000004.1	16290516	CCCCCGGGCAACTTCCAGTTAGATGGCCTCCATCTATGGAAGTCAGTTCTCTAGCAACTG[C/G]GGCAGCTGTGGCCTTTCAAAGCTAACACACACCAAGTagctaggggtggggagggtgaag	C	G	0.1884	LOC107034621
UNALM_VPA_78389	AX-432727954	1	ABRR03000004.1	16309445	TGACCAACCTGAACCCGTCCAATCCAATGCAACACTAACCTGCAGAGTGAGGT[A/G]GACAAGAGACTCCTCCACGCTGCAGTGGCCACAGCACTCTTGGaggactgtaa	A	G	0.2297	LOC107034621
UNALM_VPA_78457	AX-417268648	1	ABRR03000004.1	16363659	TTACCGGCCTTGTTATGAGTTGGGAGGAATTTGGGGTCAGC[G/A]TTAGAATATCCtttaggcagaaagaaaagcTTGCTATTGTC	G	A	0.3924	APP
UNALM_VPA_78574	AX-417268649	1	ABRR03000004.1	16417481	CTGGGCGGGCCCCTTGACCTGGGTGCTTTTCCTCCCATCTGCGGAAGGA[G/T]GTAATTTGAGCAAGACAGTCCTCTCAAAGACCACCAAAGAGCCGGTGGA	G	T	0.05594	APP
UNALM_VPA_78593	AX-432727955	1	ABRR03000004.1	16435200	CAGTGGATGAGTCAAGAAAGACCAGATTTGATGAAA[C/T]AGTTTATGGCTTTGAGAAATAACTGTCACAGCGCTG	C	T	0.381	APP
UNALM_VPA_78634	AX-417268651	1	ABRR03000004.1	16459473	TGCTCACATTTGTTTTTGGAGTACCTCTTTGTTTTGGAGTACCAAGCCATTTTGCTGGG[C/A]TCAGTGGATCGATCAAACTGAGAAGACACAGGGCAGCAGACCCTCATGAGTGTTCATGT	C	A	0.1301	APP
UNALM_VPA_78650	AX-468806840	1	ABRR03000004.1	16472349	AGCCTGTGGGCCTGTGGCAGGCAAGTAGCAGGGGACACGTGTTTGGTGCT[G/A]TAACAGGTGTGAAATGTGAGGAGCAGCATGAATGGTGGAGACACCGTGAG	G	A	0.05769	APP
UNALM_VPA_78699	AX-417268654	1	ABRR03000004.1	16496002	GCTTCCCTGCGCAGCTCAGGGCACAGCACAGACAACAGGTGTGGGGGTTCTGGGGACTGA[G/A]CCCATAAGAAAGAAATCTGGAGAAATGCCAGGAGCACCGTTATTCACAGGTTCAACCTCA	G	A	0.38	APP
UNALM_VPA_78750	AX-468750606	1	ABRR03000004.1	16515140	GAAGTTTAAAGCAGCTCCAAagttaaagaacaaaaaatgagaacacagaaaaataaagac[G/A]CTCTTACAGGTTCAAAGTTCCAGAAGCATTTTGTCAGTTCTATTGGGGAAGTTTGTATCT	G	A	0.209	APP
UNALM_VPA_78810	AX-417266796	1	ABRR03000004.1	16537570	CCACCTTGTTAGTTTTCTACTCCTTCAAGGGTGCTGCTCAGACAGGACCACTGATTCCAG[T/C]GTGCAGGTCGGACAGGACCCATCCCGCAGACTCCCTCCCTTGTCAGGTGCAGCTGGGAGT	T	C	0.3933	APP
UNALM_VPA_78864	AX-468697558	1	ABRR03000004.1	16556942	GGCTCATGTTACATCTGCCTCCAACCACAATCACTGATGAGAAATTCAGAATCTGCCTTG[C/T]GGCGTCTTCATGCCTCTGCGCTGTAATTAACAGGGCAGCAAGGACAATGGAGTGACACAT	C	T	0.4787	APP
UNALM_VPA_78936	AX-417268657	1	ABRR03000004.1	16573299	GCCGCTGTGACCCCGGAGGAGCGCCACCTCTCCAAGATGCAGCAGAACGGCTA[C/T]GAAAACCCGACTTACAAGTTCTTCGAGCAGATGCAGAACTAGACCACCGCCAC	C	T	0.11	APP
UNALM_VPA_79028	AX-468825468	1	ABRR03000004.1	16615603	ATCTTTTATCGGATCAAAAGAGAATCATTTGCAGCAGACAGAATCAGAC[A/C]GCCTCGATCCTAAAATTGACCCGCCATTCCCTGCCCCAGAGAATCTCTC	A	C	0.02239
UNALM_VPA_79048	AX-417268659	1	ABRR03000004.1	16626593	GGGGGGCTGCAGGCCCGAGGCCCGCCCACGGAGAACATTTGGCTCTTTCATT[A/G]CTTCCTAGAGACAACCTACAGCAAGAGCCTTGAAGAAATGGTGTGTGAATGT	A	G	0.31
UNALM_VPA_79094	AX-417268661	1	ABRR03000004.1	16660741	ACAAATGCCATGTAAGCACTGCCAGAGTAACAGtccatatttacattttttttatgcAGC[G/A]AAATAAAACAAAACGTATGTAACACATACCAGATGATAATGCACAAGTACCTGTCCTGTT	G	A	0.0813	GABPA
UNALM_VPA_79117	AX-417268663	1	ABRR03000004.1	16690434	CACCCTGACTTTAGGAATGTTCGCTGCTGTGGAGGGCTG[A/G]TATTTCAGGAAGCTCTGGTGTGACTGTGAGTGTGTACAG	A	G	0.05556
UNALM_VPA_79132	AX-432728385	1	ABRR03000004.1	16704966	AGCAAAGAGTGAAATTCACTTACTTGAAAAGTAGCCTTTCCTCTGAGCATAGCACACGCC[G/A]AGGCCACAGACAGAAATCACTAAGGCCCCAACTACTACGGCTGCTATGATGCCACTTATG	G	A	0.24	JAM2
UNALM_VPA_3448946	AX-417268665	1	ABRR03000004.1	16759756	GTGATGTGCACCTCTCACTGTCACCTCCACCTCAGCTGGTCAAGG[C/A]CTCTTCACCCTTCTGTCTCTGCTAAACTGCAGTTTCCTTAGGAAA	C	A	0.1275	LOC116277984
UNALM_VPA_79262	AX-417268667	1	ABRR03000004.1	16785141	TGGCTTTAAACACCTTTTTGTATATttagaatgaaaacattttttttttctttgctgcct[T/C]TTAGGTACAAATTAGATTTCATAGAAGAGAAGGCATCTCAGAACCCTGAGAGAATAGTCA	T	C	0.4928	MRPL39
UNALM_VPA_79310	AX-417266809	1	ABRR03000004.1	16815772	GCACATTAATCCAGATGTGTGTCCAAGGCTGCCCTGCTTGGCGTCCTTGTCCCTCCTCCC[G/A]ACGCTGCATGTCCACCAGAGGCTGAGCAGCTCAGACCAGCGACCTCCCAGATCAGAGAGG	G	A	0.05369
UNALM_VPA_79327	AX-432727959	1	ABRR03000004.1	16831485	CTAGTTTgcggtaatttgttatggcagctacAGAAAAGAATGTG[T/C]GAGGCTCTTGTGATAATCTTGGTGTGAGAAGTTGCTAGCTCAGC	T	C	0.4764
UNALM_VPA_79409	AX-417266811	1	ABRR03000004.1	16876428	tagtattccgggtccatccatgttactgatGTGATCTAACAACTCTCA[C/T]GTAATGCTGTTGCCGCTGCTGTTTTGTGGACCCACTCTGTATAGCAAG	C	T	0.08562
UNALM_VPA_79434	AX-417268673	1	ABRR03000004.1	16910027	GGATGGTGACCACCATGAGTTTCAGCTGTGTGGGTGTGGAGTCTGCTG[C/T]GAAGACAATGCTTAATCATTTTGTGATACATGTTTAGGGGCAGCTAAG	C	T	0.25
UNALM_VPA_79492	AX-417266815	1	ABRR03000004.1	16938456	AGTGAAGAGACTAACCCTGTCTGAGACTATGCTTT[T/A]TGACGGGGCCCATGTAAGAAATGCGATAAGGTTAT	T	A	0.1154
UNALM_VPA_3449039	AX-417268677	1	ABRR03000004.1	16962338	TGCCCACGGACCAAATACATCCAGTCTTGCTCTACCAGTGAAAGAC[C/T]GTGGACTCTGCAGTGAGATAGTTTACCTGCAGCTTACCAGCTTTCT	C	T	0.07143
UNALM_VPA_79622	AX-417268680	1	ABRR03000004.1	17012599	atttcctctttattcctctGACTTTCTCACTTGATTTCAcgctccatgagagcaggagcT[A/G]TGTCTCCCTTAACTCTGTTGCATCCCCAGCAGCATGCACGCTCAGTGCCTGgctctcagt	A	G	0.1179
UNALM_VPA_79640	AX-432727961	1	ABRR03000004.1	17026681	TTATACAAATGATtccaaacaaaaaatagaaagttcACTCTGTCTCAATATAGCATTATT[C/T]CCCCAGAGTACCCACCTAGACACTTCTTGCTTGGTCTGTAACTAATTTTAAGCTTATGCT	C	T	0.2632
UNALM_VPA_79658	AX-417266821	1	ABRR03000004.1	17042570	GGTGTGTGAAATTGGGGTGTGATGGAGGTTACACCAA[A/G]CCAGCAGCCAACACCCAGTGTAGGCAGTATTTTGACT	A	G	0.02143
UNALM_VPA_79773	AX-417266822	1	ABRR03000004.1	17089614	aatcTGTGAGGGAACTGCAACACTCTGTCACTAAAGGCAAGGATTGGC[A/G]GAGCTGCAGTCTATGGAGTTGACCCTCCAAAGAGTGCTCATTTGGGTC	A	G	0.08889
UNALM_VPA_3449109	AX-417266824	1	ABRR03000004.1	17121692	GGGAAGGCAGGAACTAAGCAGAACAGAAGCCATCAACCATTTCAAGTGGGAAGAGAGTGT[A/C]AGGAGGAGACACGGGGAGCCTGCAGTGAGGCTGGGGAAAGAGCTGTTTCCATCCCAGACG	A	C	0.2047
UNALM_VPA_3449138	AX-417268688	1	ABRR03000004.1	17217693	CCAGGCTGCAGATTTTCACCAAAGACCACCTCAGAGCTGGAGAGTGGGGGGTACTATCAG[G/A]GCAAACTACATCACCATAGTGCTTGTTGTTCTTGCCAGGATTTCATTATGGTTCTTGAAT	G	A	0.2919
UNALM_VPA_79943	AX-417268689	1	ABRR03000004.1	17244370	GACTGGCTGCTACACGCTGGCCTCATCTGGACTCT[G/A]CTCTGtgtgtctttcctcctctttgtgGGATCAAC	G	A	0.3576
UNALM_VPA_80013	AX-417266830	1	ABRR03000004.1	17301979	CCAAATATCAGAAAATGTCGGCTGCACCCATTAACT[T/C]ACTTTgtagaattaatttcttttttccttagaaacA	T	C	0.1724
UNALM_VPA_80060	AX-432727963	1	ABRR03000004.1	17332075	AACTTGGGAGATGGTTATGGAAGAAGGCAGCAAATGTTCAGAAGGCACCCAGGCCAGCTT[T/C]TCATGTCTTATGGTCCAGGAAGACATCTGAGCAAATATCCAGGCAGCAACCAGCACCAAA	T	C	0.1477
UNALM_VPA_80094	AX-417268693	1	ABRR03000004.1	17346048	CATGACCCAAGTTTAAGTACTCTCAAGGCAATATCAGAAGCATGTACTCATTCCTCATGC[C/T]TTGAAATGCTGCTGATctacagggaaggaaaagggaatcTTGTCCTATTGGATACTTAGC	C	T	0.08642
UNALM_VPA_3449192	AX-417268696	1	ABRR03000004.1	17384650	aaatgtcacttcctcattGAGACCATTCATCAACTCAACTTAAAATTTCTAACATCTCTA[A/C]ATTTACTGCAGTCCAACTCTAAACCATCACACTACCATATTTTATCCAGAGTATTAATCC	A	C	0.4889
UNALM_VPA_80209	AX-417266836	1	ABRR03000004.1	17407106	AGTCCAGGGAGCCTTGACAGCAACCTTGCTCAACA[G/A]TGGAACAGATtcttcagcccctccctcctgaggAG	G	A	0.2667
UNALM_VPA_3449246	AX-417266838	1	ABRR03000004.1	17526212	AAAATACTGTGATATTTTAGACTGCAGGTGCCAACTAAGTAGATTGACA[G/A]CCTGAAATTCTGAGAACGCTTCACTTTTTTCCTGCAGAAATTGATGCCA	G	A	0.05814
UNALM_VPA_80491	AX-417268702	1	ABRR03000004.1	17580367	TGCTGGAAATGGCTAGAATTGCTGAAGCAGCAGTAGCAGTTAGGTAATTCTGGAATCCAG[C/G]AGCCCAGCAAACACACCATTTGGCAATGCTGGCCTTGGCTGACATAGAAACCCTTCTACA	C	G	0.08824
UNALM_VPA_3449272	AX-417268705	1	ABRR03000004.1	17613447	TCTCGTAATATTGTAGGGGCCCCTGTGACGAGGTCCCCCTCTTGTTTTGGCTCTGGGAGT[T/C]GTCTGCATGGAGCCTCCTGTAATTCATCCATTTCAGTTCTGTCCTGTTGTTGCCAGTGAC	T	C	0.07143
UNALM_VPA_80639	AX-417268707	1	ABRR03000004.1	17655877	AGCCCTAACACAGAGACTTTGGcgggagaaagagaacaaagaaagagacacTGG[G/A]GGATGGCCTTGGGAATCAATGCAGCAGTTGTAGAACATAAAATGTCTTGTTGCA	G	A	0.07792
UNALM_VPA_80678	AX-417268709	1	ABRR03000004.1	17701718	TGGTCTTGATACATGGTTAAGGAGAGGATGGTGCTGACTCCCCTGAGGGCTCTAGCACAT[G/A]TAATGACGGGGCTGCCATTCACATATTATATGAATTCTCTTTGATATTCAGTCAGTTAAT	G	A	0.2957
UNALM_VPA_80702	AX-468704649	1	ABRR03000004.1	17713620	ATGATCAACAGAAGCAAAACAATGTTTGCTGCCAATTACCCTCCAGCAACAATTGCCCAA[G/C]CAGAGTCCTGGCACTCTGTTTATTCGCATTTTGCAGTTTGCATTAAGGAACCTGAGTCCC	G	C	0.44
UNALM_VPA_80741	AX-432727965	1	ABRR03000004.1	17737372	AAGCTCAGGGCACCTCATCTACAGCTAAATATTAAGCCAATGCTTTTAGTGTTAGTAAAC[G/C]CAATGCCAGTCCACTCTGGACTCCTAAGCAGCAAAGAAAATCTACTGACAGTGGGTCTTG	G	C	0.07273
UNALM_VPA_80749	AX-417266847	1	ABRR03000004.1	17753353	actGAGGATGCCTTGGGGATGTTTAGAGAATACAAGAAATA[C/T]TGAAATGTTAGAACTTACGACCTTAAAGATCTTGTCCTTGT	C	T	0.2889
UNALM_VPA_80803	AX-417268713	1	ABRR03000004.1	17807644	TTAACCAAGGACAAAACTGCCAACATTTATGCTGATAGTAGATGTACTTTCGG[G/A]GTAGCTCATTATTTTGGAATACTGTGGAAGCAGCATGGCTTCCTTACTTCTat	G	A	0.4167
UNALM_VPA_3449329	AX-468701636	1	ABRR03000004.1	17820437	TCTGCTTCCATGGAAACTACCTTGGTGTGCTTTGGTTTTAAATGACTTCCTGCAGGCTGA[A/C]ACTTAGAAGCACCTGCTCAAAGAAACAGCTTTCTTAGCAATGAAGCTCCACACTGGGAGG	A	C	0.4571
UNALM_VPA_80840	AX-417266850	1	ABRR03000004.1	17862282	CAGTGTGTAGAGATAAGGACATAAATGACGTGTTGGCAATTTGTACTATGATCTGAGAAT[G/A]GTGTGAGGGAAAAATAAAcccaatgtttttatttataagatCGATTGCATTTAGGAGCAG	G	A	0.1064
UNALM_VPA_80901	AX-417266852	1	ABRR03000004.1	17902627	AAGCCTGGACTTGAAGAGTTGAGGTCAGTGAAAGGAATCCAGAAAGAATAGCTACA[C/T]GGCGAGGGCTGCCTCACAGGAGATGGAATTTTCGGTACAGGGATGCAGCTGCCcca	C	T	0.2188
UNALM_VPA_80940	AX-417266854	1	ABRR03000004.1	17943639	AACGTCTCTTGTTTCAAAGTCAGGTTGCAGGACTTGAGACTACCTGGGCATATTCTTCTC[G/A]GTTAGTGTAAGAGAGGAAGCTGCCCAGGAAAGCATTTGTGAAATCTTTTATTAGAAAGAG	G	A	0.0219
UNALM_VPA_3449367	AX-417268722	1	ABRR03000004.1	17988757	AAGTGCTTTACTGACAAAGGAGGCTAGGATAACTCCAGGGTTCAGGTTATTTTCTCCTGG[G/A]TACACCCAAGTATTTACATTTCCAATCTCAGAATCTGCAGtagttagttttatgtgtcaa	G	A	0.3165
UNALM_VPA_81028	AX-417268724	1	ABRR03000004.1	18014456	TCTGGGATTGTACACGCTTACTGAGCTGACCCATTTTTGATGCCAGCTTGATTTTTTTGC[G/A]TCTTCCATCACCTGGTCAGCAGAAAACCCCTACAAAGCCATGGATTCTGGACTGAAAACT	G	A	0.1667
UNALM_VPA_3449381	AX-417268725	1	ABRR03000004.1	18060466	GCCCCCTTAAAGGGATTGTGGATATTGAATCTGCAGAAGAGAAGACTCAAGGGGAACTGG[A/G]GAGTGCCTCTCAAACAGACCAAGAGCTTTCCTGCTCAAGAGGCATTTGATTTGTTCCTGT	A	G	0.119
UNALM_VPA_81126	AX-432728395	1	ABRR03000004.1	18078344	TTAGCTCTATTTTCTCACACcattcctctctgctccagggaTCTAGTAC[G/A]TGTGCGTGTAAATCTCTCCAAAGAATAGATAGGTAAATATCCGCTGCAC	G	A	0.3618
UNALM_VPA_81171	AX-417268728	1	ABRR03000004.1	18133303	TTATTCGTAGAAATTGGATCCTGGAGTAAAATGGCAATCCCTAAGGTGCCAATGGAAGTC[G/A]ATGCCAGTATGCAAATTTCCCTAAGTAGCTGCACTGTGAGTaccaaataaaatgtatttt	G	A	0.2222
UNALM_VPA_81222	AX-417268730	1	ABRR03000004.1	18197800	TTCagttctagaagagaacataagttAAGAACTGAAGAGAATAAGCAGCGACAGGCTACC[T/C]GGACCTGTTTAAGCTACTCCATTTATTACTTCTTCTTCTATTGATCTAAGGCAGCAACCT	T	C	0.2883
UNALM_VPA_81245	AX-417268732	1	ABRR03000004.1	18228933	ATCTCTATGGAAACCAGCAGAAGAGGTGCAGTCTGGCAGCTGAGGCAAGCGC[T/C]GCAACAGGTAATTGAGTGGGAGCGCAGCTTTGTAATCCTTCCCAGACAGAGG	T	C	0.1143	LOC116280387
UNALM_VPA_81278	AX-417268734	1	ABRR03000004.1	18241009	TCAGTTTCTTAGCCACCTTCCTACTGCTCATCTTCAGATT[T/G]CTTTGGCTTTGCTAACAAGAACCTGTGCAATGTGCCATGG	T	G	0.4653
UNALM_VPA_81352	AX-417266870	1	ABRR03000004.1	18312051	CAAGTGGTTTTAGCAGTTTATGAACACTGGCAAAACACATTTTTCACAGCTTTGTGCTAT[G/A]TAGGGTTTTTACTGAGTGGCTAAAGTCAACTAGGCAGCATGCATTTTCCACCTCACCTCC	G	A	0.325
UNALM_VPA_3449474	AX-417268739	1	ABRR03000004.1	18383225	AGCCCTGCAGGATCTGGTAGAGACCAGTTCTCTAGCTGTGAAGGAGCCCACCGAGCCCAA[T/G]GATTTTCTCCCCTTGATCTTTTCTCATTCCCTCCTTTATCGTTCTATCTCTTTGGACGTG	T	G	0.2734
UNALM_VPA_81497	AX-417268744	1	ABRR03000004.1	18420137	GAGGGCATCAGTTCCTTCTTGGCTGCCAGACAGAGACCAGCTTCC[G/A]GTTATTTTCACATGAGCATCTTGTttcaacatggcagctggcttc	G	A	0.1007
UNALM_VPA_81536	AX-417266877	1	ABRR03000004.1	18452995	AGCCTTCCTGAATGGTATTAGTGCCCTACCagaagagacctcagagagctgCCA[T/C]CTCCCTTCTGCTATGTGGGGACCCAGTGGGAAGACAACTGCTGCTGAACCAGGA	T	C	0.2388
UNALM_VPA_81554	AX-468716757	1	ABRR03000004.1	18466096	GCTGCATTCCACTGACCAAAGCAGGTCACAAGTCCA[A/G]CTTACATTAAAAGAATAGTAAACTAGAGTAAAATCC	A	G	0.376
UNALM_VPA_81583	AX-417266880	1	ABRR03000004.1	18488212	GTGGGAGGCAGTATTTTTAATACACTGAACCATAAGCAGACCTGCCCTTTGGAAGCAACA[C/G]TCTGTCTTCCCTGTCTATAAACAAACCTGTCATGTGGGAGACCTCTGTATTCTGAACAAC	C	G	0.1667
UNALM_VPA_81654	AX-417266881	1	ABRR03000004.1	18530188	aaataaagtaagaaaaaattacattttcttattttaactgcTGCTAAGAAAAGTGACTAC[A/G]TTAACAGAAATAATAGCAATGTATTGCATTTTGTAGTTTATGTAAGAATAAAATGTggca	A	G	0.07692
UNALM_VPA_81718	AX-468813854	1	ABRR03000004.1	18579617	ATGTGAAGTTGGCTTCTATCCCAGTGAGTTCAGCAGCAAAGGACAGACAGTGAAAGTACC[G/A]TGGTTTCAGCACAAGTCTTGACGGATGTCTTATGAATTCATAATTTTGGCTGGAAACTCT	G	A	0.04762
UNALM_VPA_81738	AX-417268752	1	ABRR03000004.1	18597852	CACCAAAGTCTTGCAGCATAGATGTTATTTTTAGCATTAAGCTCCTATGGACTGTGTAGC[T/C]TCTTTTGCACCAGGTTCCTGCATTAAGGGAAGAATTTCCATTACCAAGCCCTTAGCATGT	T	C	0.4927
UNALM_VPA_81768	AX-417266885	1	ABRR03000004.1	18608542	tccaacagcattatttttaattaaagtatatacATTGGCTTTATCAGACATTATGCTATT[T/G]CACACTTACTAGACTGCAGCATAGCATAAACATGTCTTTAACATGCATTGgtaaaccaaa	T	G	0.2059
UNALM_VPA_81790	AX-468831494	1	ABRR03000004.1	18626729	AAGCACTGTGATGGCTGACGCTGTGGGCCTCACCA[A/G]TGCCTCTTCAGTGTCCCTGACTCAAACCACAGCTG	A	G	0.01379
UNALM_VPA_81845	AX-417268756	1	ABRR03000004.1	18662004	AGGAGATGTATGCATTGTTCATGTGGGAGAGATGTGAAATTATGTGG[C/T]TGAGGGTACACTGTGGAAGGTTATATTTTTCAAGGATGGCTGCCACA	C	T	0.45
UNALM_VPA_81859	AX-417268758	1	ABRR03000004.1	18694678	TAACATCCATACAAACGGTGACAGGGAGAAATgctgctgaaattttaaaattttgcaccA[G/C]AGCCATCTCTGATTGGAGACTAAGCCAATGGACCTGATTTAGTATCTGTCTTTGGGAAAA	G	C	0.1
UNALM_VPA_81903	AX-417268760	1	ABRR03000004.1	18733404	TGTGGGCTCTAGAGGACTACAAGTTACAATTGACTTGCTGCTTCTCTTCCTGATCATTCA[A/G]ATTAATGCCTGTAATAAGTCATAtctcattcacatttttttcttttcaagtctaCCTCAT	A	G	0.4125
UNALM_VPA_3449615	AX-468736193	1	ABRR03000004.1	18746965	TACGTGCTTCCCTGTTTGCATGAACTGAATGAACC[G/A]AAGATGCACAGTGATCAGTTGTCCTCTGACTCTGC	G	A	0.265
UNALM_VPA_81938	AX-417266894	1	ABRR03000004.1	18765277	AACATGGTGGTCGTTGGTCTCACTGTGTAGCCCGCCCTGGA[T/C]GACTGCAGCAGGTTCACAGCTGGTCTGCCTTCTTCCACTCT	T	C	0.3196
UNALM_VPA_3449639	AX-432727969	1	ABRR03000004.1	18810489	ACCAAAAGTGTTAACTGAGTCCATTTATCAAGCGAAACTAATTTCTGATATTAGAAGCCA[T/C]AGTAGTGGTTACAATTTGAGACTTCTGTAATAATTCAACAGAGTGGCTGCAGTTTGAGGA	T	C	0.4694
UNALM_VPA_82021	AX-417266896	1	ABRR03000004.1	18824503	AATTCTCAGTATTTAGAAATTAAGCAACTCACTGCTAATACATATTCGTGG[G/A]ATAAAgaagaaagcacaaagaaaactggaaaatattacAACATGACTGAAG	G	A	0.1892
UNALM_VPA_82047	AX-417268766	1	ABRR03000004.1	18853932	TCTGGTTGTTCATCTTACCTAGAACAAGAGAAGGTAAAGATTATAATCTAT[A/G]TTGATTTGTAAGTAGCAGCTAATAGTTTGGCTACAGggtccaagacatgga	A	G	0.2885
UNALM_VPA_82096	AX-417268769	1	ABRR03000004.1	18898310	AGAGTCTTGAAATGATAACCCAGCCTGGTGTGACACCTT[G/A]ATTGCAGCATTTTAGAGGACAAGCTACATTGTTCCTAGA	G	A	0.09722
UNALM_VPA_3449680	AX-417268770	1	ABRR03000004.1	18924862	TTTTGGTGGTGTTCTTTTCGATTTTGGGGGTCttagaggaaatggaaagaatttcCTTAG[G/A]GTCAGTATTTTGGCAAGACAATCTGCAGATTTATGTGACTCAGATTCACTTCTAAAGTGA	G	A	0.3692
UNALM_VPA_82285	AX-432727971	1	ABRR03000004.1	18980190	TTAGCCACTTAATCAACTCGCAGTTGTGAGTCTGC[T/C]GATTCTGAGAGAGCTCAGCTGAAGGCTGCTGGACT	T	C	0.4536
UNALM_VPA_82307	AX-417268774	1	ABRR03000004.1	18992881	TATGACTGACGGAGCTGCCTGTGTCTGTCCAGACTGCACATCTAGGCTGAACTGGGCAGC[G/A]TCCTTGGAACAAACTACTTCTCTATACTCTCCACCCAAGCCCAGGATAACCATGCCACCA	G	A	0.281
UNALM_VPA_82339	AX-417266906	1	ABRR03000004.1	19013461	CATGATTAAATCCTAACAAGAGTCTCTAAATATAAAATCA[T/C]ACTACTTTTAAATATTGCTGCAGTCTTAGTTTAATGTTTT	T	C	0.1111
UNALM_VPA_82411	AX-417266908	1	ABRR03000004.1	19110202	gattctccagagaaatagaaccaacaTAATGTATATATAGACAGAAGGAGATTTATCTTG[G/A]AAAATTCGCTCATATCATCATGGGGGCTTGATAAGGCCAAAAACTGTGGGGGAGACCAGA	G	A	0.4545
UNALM_VPA_82471	AX-417268780	1	ABRR03000004.1	19186291	gtgagaatgcaaaatgatacagccactttgaaagacagtttggcagtttcataCGCAGCT[T/A]ATTATACTGTTACCATACAGCCCAGCAGTTTTGCTCATTGGTATCTACCTAAAGGATTTG	T	A	0.4322
UNALM_VPA_82518	AX-417266912	1	ABRR03000004.1	19221505	TAGTAAATAACTTAGTAAATAAACAACCATAAATAGTAATTGAAACATGAAACTCAGGGC[T/A]GCCTGACAGAACTCAATCTAACTGTGTATGACCAGGGTCCTTTAAAAGGGATCTTGCTTC	T	A	0.3103
UNALM_VPA_3449778	AX-417266914	1	ABRR03000004.1	19264095	ATCAGATGCTGCAGTAGTGCACCTTAAACTGTTCATTTCC[T/C]TGCATTCACATTTTCAGTTGGTCATACCCAAACTGACGAG	T	C	0.4435
UNALM_VPA_82584	AX-417266916	1	ABRR03000004.1	19300604	CTTGCTGCTACCACTCATCCACCTGTGCTGGCAGGTTAGGCAGGGAGCACAA[C/T]AAAACTgtctgctgctgcctcctctgggAGCATTTCCATCTTTCCCTGTCCC	C	T	0.2752
UNALM_VPA_82624	AX-417266918	1	ABRR03000004.1	19325483	TCTAAACCTATCCGGTCATGATCAGAGAGATGTAGGCGGCCTGTAAGGACTGTTAA[C/T]AGCAGCTGTATTTGAGTCagtaaaaaagaaagtgaatatgGGTGGCAAACACCACT	C	T	0.4242
UNALM_VPA_82679	AX-417266920	1	ABRR03000004.1	19382358	TCTCTGCAGCTTTAGCTGGTCAGAGGCTAGACCTGGTATATATCACCCTCCTATTCTCCT[G/A]AAATTTAGACTCCCCCTTTCCATGCACCTAACCCTTCTCCTGAAATCACTGCAGAGCTGC	G	A	0.273
UNALM_VPA_82694	AX-417266922	1	ABRR03000004.1	19401228	TCCTAATCTGCCAATGTCTTAATAATTTCACCAACAGAGCACATGGTAAATTCGATGGCT[T/C]CTTTCCGTCATTACTCCTGGAATCCAAAATCAAGCCTGCTAACACCAATCAAGAAACTGC	T	C	0.1176
UNALM_VPA_82756	AX-417266924	1	ABRR03000004.1	19461194	TGAGAGAAGGTATGTGTGGCTGCAGCAATCCCTTCCATCCTGGTGATTCATTTAGCTTAG[G/A]CAAGTTGACTCAAAGAAACCATCAAAGGTAATGACTTATTACCAAATACCTTAGTGTTTA	G	A	0.3804
UNALM_VPA_82821	AX-417266926	1	ABRR03000004.1	19531157	TTCTTTCCATCGTCCAGGGGGCCTGCTTTCCCCACATGATGAGTGGTTTATAAATGCTGC[A/G]CTCTGTGATTTCTGGCTTTGCTACCTGCCCACTTAGAAATAATCATCATTCATTCAAATG	A	G	0.05882
UNALM_VPA_82846	AX-432728402	1	ABRR03000004.1	19545815	TCCTCAAATTTGCAATCTCTGGTGACCAATGCAACTACTCCA[T/A]CTTTTCAGTTGAATCAACTGACAGCTGCTATGACTTCTTTTT	T	A	0.2308
UNALM_VPA_82876	AX-417266928	1	ABRR03000004.1	19565375	ttttgttggcTTAGAATGTTGGCTTGTTCACAGGCTAGCTCTTTATAAGGCCAAGGGAAC[C/G]CTGCAGTGGTTCCAGCCAACATTTCCAGccagaaatgaaaaaggccaGCAAATGTgaagg	C	G	0.1807
UNALM_VPA_82921	AX-417266930	1	ABRR03000004.1	19622375	AAGAAGTAGTCACATACCTATTTAAACATTGCCTCTTTTTTAAGCATGGTCCTGTGGAAC[A/T]CATGAATGCccagccccactggctttcaGAGGTAGGTAATATGGGAGGTTATTCCTCTAG	A	T	0.4417
UNALM_VPA_83023	AX-417268802	1	ABRR03000004.1	19734407	CTGTGTAATGGAAATATTTAGGAacaggcagaagaaaataaaccttTAACAGAGGCTGTA[C/A]AGAGTGTTCTCAGTTACGTCAAATGCTGCAGAGATGGCCAGTAAGAACAGGATCTCAAAT	C	A	0.05634
UNALM_VPA_83050	AX-417268804	1	ABRR03000004.1	19769366	caaccaaccacatcccctccccttttagtatgaAAG[C/A]AGCCTGATTCTGCCTTGGGTAGGATGGTTCTCTAGA	C	A	0.07143
UNALM_VPA_83095	AX-417266936	1	ABRR03000004.1	19803654	AATGAAGGCCACTAATCAAGCAGCCTTATTATATAGAATACTAGTTTCAATGTGATTATA[C/T]ACAGTTAAATAAAACCCTACATGGCATTTTCCTACCACAATCATGAAAAGAAGCTATTTC	C	T	0.04762
UNALM_VPA_83140	AX-417266938	1	ABRR03000004.1	19864758	CTCTTTCAATTGAATTTTGTTGACCTCTCGGCAGCATCAGAAGGGTCAAACGTGATTTAC[A/G]CCTTGGCTTCTGGAAATATGACTGTCTCTTAACTCCCAAGATACTGCAGTCTTGTATTTT	A	G	0.3889	NCAM2
UNALM_VPA_83169	AX-417266940	1	ABRR03000004.1	19906873	GACTCCGAGCAAGTTAGACTTACTGGGTCTCTGTTTCTTT[A/G]tatgcaaaatgttaataataacaataccaTTAAAATTGCT	A	G	0.06957	NCAM2
UNALM_VPA_83202	AX-417268812	1	ABRR03000004.1	19957307	CTTTAGTTTATGACTACTTTGGCCATACTACGAAAGCAGCGTTCCTCAGTATTCCAG[T/C]GGTTCTTTCTATGGCCTTGGATATTCTCCTCAGACACATACACTCATCAGTACTCGA	T	C	0.07692	NCAM2
UNALM_VPA_3449936	AX-417266943	1	ABRR03000004.1	19984927	AACAATGTTATCCTTTGAGACAAAATGATAGTATTGTAAGTATTTTTCCTGAAGCCTGAT[C/T]ATGGACACAGCCAGAGAGACATGGTGCATAACCTACCTGTACCAGGAGATGGTGGGCTCG	C	T	0.3108	NCAM2
UNALM_VPA_3449947	AX-417268816	1	ABRR03000004.1	20016498	GTCACAGCTGCTCAATTTTGATCCCAAAGCAGCTGCAGACA[A/T]TATGCAACTATTGTGTTTGGCTGTATTCTCAGAGCACCTTA	A	T	0.1071	NCAM2
UNALM_VPA_83271	AX-468831431	1	ABRR03000004.1	20032980	TGGAATATGGTAACTGGATGCTGCCCACATCCACCAACCTGGCCCTAAACCCCTTCCGGC[T/G]AGGAGTCTGGGTGCACTTAAAATCCTGGAAAACCAGCAGCCTGCAAGGTTAGCTCCTCCT	T	G	0.01389	NCAM2
UNALM_VPA_83301	AX-417266947	1	ABRR03000004.1	20064093	AACATAACGTGGGAGCATTTTGGAGGATAACACAATTCAGTTTTGACAAAATTCTTAAAG[A/G]TAGATTGAGGCTAAGCAGCTTATGAGCAACAAAATTTTTACAAGGATAAATAAGACAGGA	A	G	0.1512	NCAM2 LOC116278020
UNALM_VPA_83330	AX-417268819	1	ABRR03000004.1	20092353	CTCTGAAACTGATGGAGAGCTGCTGTCCTCAACCA[G/A]TGAAACCAATGAGCTGAGGGCAATGTATCTCCTCA	G	A	0.3133	NCAM2
UNALM_VPA_83361	AX-417268822	1	ABRR03000004.1	20136493	TGGGAGGGACATCTTGTGGGGCCCCAAGGCCCTAACTAGTGGCGTCTGCACCACCTCCAG[C/A]TGGTTAGTGTCAGAATTACACTGCAGCACACCAACTGGGATGGAAACAGAACAGTGGACA	C	A	0.3859	NCAM2
UNALM_VPA_83376	AX-417266953	1	ABRR03000004.1	20163296	GTTCTTGGAAAAAGGTAGAATAACTCTTTTGGATGCAGCTCAATGAAGGTTCCTTTTCCC[T/C]TGAACCTGTCTCATCACTTCTGAAGCCCACAACAGTGCTATTAGCTTTGTGATTTGTCAT	T	C	0.191	NCAM2
UNALM_VPA_83388	AX-468794026	1	ABRR03000004.1	20179258	aattttctatattcttgttggttttttaaattgaggtatagttgatgtaa[C/T]CAAATGGGGCCTCAAGACAATAAGCACTTATTATTCCACCCCATTTCTGA	C	T	0.075	NCAM2
UNALM_VPA_3449975	AX-417266955	1	ABRR03000004.1	20210741	NNNNNNNNNNNNNNNNGCTTATCTGTAAGCCTCTGATTTCATTTGGGCATTAACAAACAC[G/A]GGTAGATACAAAGGTACCATACCCCGAACTGATTATGGATTAACAGTAACTGCCTTTGAA	G	A	0.06796	NCAM2
UNALM_VPA_83473	AX-417266957	1	ABRR03000004.1	20251754	GATGCTGGGAAGATGAAACACAACAGCAACAGCAGAGTGACCTCAACTATGACTCAGAAT[T/C]ACTTAGATTGAAGAGCTGCTTGGGAAACGTGAATCACTGTGTTTGGTTTTCCCTCAAAAG	T	C	0.4188	NCAM2
UNALM_VPA_83520	AX-417266959	1	ABRR03000004.1	20288187	TTGGTATGTTCTCGGAAAAGTCTGGCTTGGACGTTCACGAAGCAGATGCAGCCCTC[G/A]AGGCAATCCACGGGCCGCGGGCTGGCCTCTTACACCACGTAGCTGAAGAGCTGGTC	G	A	0.4926
UNALM_VPA_83596	AX-417266961	1	ABRR03000004.1	20353514	acaaaccACCACTGCCTGGCTGGCTCAAGCCACAGATGTTTGTTCTCTTACAGTTCTAAG[G/A]GTtacaagtccaagatcaaggtactgtAGGTTTACTTTCTCTGAGGCCTTTCTCCTTAGC	G	A	0.1884
UNALM_VPA_83673	AX-417266963	1	ABRR03000004.1	20384815	CGTCTTAAATTTCATCCTTGAGTCAAGTTATATGGCTGAGCATGAAAGACTGGCCTTTAT[A/G]ATAGGAAACCTGACAGAACTTTAATTATCCTGGTGTTATTTGAGGGCTACCATAGTTAAT	A	G	0.125
UNALM_VPA_83694	AX-417268835	1	ABRR03000004.1	20400355	GCAGCAacaggaaattaatacattgtcCCTCAGGGTTGCTATGA[G/A]GACTGAGTTCATACATGTAAAGCAGTTAAAAGATCCTGTCACAC	G	A	0.1364
UNALM_VPA_83717	AX-432728404	1	ABRR03000004.1	20422200	TCTAGGATTCTTCACAAAGTGCTCTTCCAGAAGCCCTA[T/C]AGCACTGACTTCAATAAACACTATTTTTTCCATATGGA	T	C	0.3667
UNALM_VPA_83951	AX-417266967	1	ABRR03000004.1	20610673	TGGGAAGGGACAATCAATATCTAGAGTTGCTACACTGTATTATCTAAAATGTCCACTTCT[C/G]ACCAAAAAGCTGCAAGTCATGCaagtaaacaacaaaataaaagcatgacacatacacagg	C	G	0.12
UNALM_VPA_84035	AX-417268839	1	ABRR03000004.1	20660343	tactgctgctgtaacaaactactaCTTAGTGGCAAATGTAGTATCTCACAG[C/T]TTGTAGATCAGTCTCTGTGTAAATTCGAGGTTTCAGTAGGGTGAGTTCCTC	C	T	0.06522
UNALM_VPA_84112	AX-417268841	1	ABRR03000004.1	20703362	TTGCAATAAAATAATCACCAGCAGGATGTGATGCAGCTCCAGCATACTGCAGCAACGATG[A/G]TTCTAAACAATTATTCCAATAGTCCTATTTGTGTCCACTTTGTCTACCTgtcctctcttt	A	G	0.2821
UNALM_VPA_84178	AX-417268843	1	ABRR03000004.1	20742349	GGATTCTGAGAGGGCTATGTCAAGACAGGGAGGCACGCTGCTAGAA[T/C]ATAGCCCTTGTAGAGTCAACAGAAGGCATAAGGCCAGAAAACTGAG	T	C	0.3824
UNALM_VPA_84282	AX-417266976	1	ABRR03000004.1	20815767	CAGAAGGTGATGGGAACTGAACTCAAGCCACAGAATC[A/G]AAACAGCACCTTCTTCACTTATTTCCTTCTCCAGCTG	A	G	0.369
UNALM_VPA_84401	AX-417268847	1	ABRR03000004.1	20911041	GGCGCTGCTTGGATTTGTCAGCCCTGGAGCCCTGCT[G/A]CCAGGACATTGAATCTAGCCTTCCTGGGTCCTAAAT	G	A	0.07071
UNALM_VPA_84443	AX-417268849	1	ABRR03000004.1	20940448	CCTTGTGAATCCTTGGTGGAGGACTATAGAAATGAGTTGGAGGATGGCTGCTGACTTTCC[T/G]TGTTCTCTAGTGCTTCCTGAGATTGTAAACTCTCATGCTAGCCTAGACTTTTAAGAACTT	T	G	0.4385
UNALM_VPA_3450217	AX-417266981	1	ABRR03000004.1	20994768	GGGCAGACAACAGTATTCCTTCAATTTCACACCTCAGTGTTACATCA[G/A]TTCTGCAGTCTGCCATAGACTAGCCTGCTTAAAGTTTGATCTTCTTT	G	A	0.1082
UNALM_VPA_84527	AX-417266983	1	ABRR03000004.1	21034160	AGCTGCTTTTAAAGCAACCAGTCCTCCTGCAGATAATTGTAAGTCCTGAGAAATATA[A/T]TAAATTGACATCATTGGAGAATGAACAAAAGCAGCAGATATTGGAGAAGTGTTGtcc	A	T	0.4722
UNALM_VPA_84574	AX-417266985	1	ABRR03000004.1	21100381	CCCAGTTTGCAGCAGTGTTAGTTTCAGCTTGTAGCAGTGTTAGTTCACAACCTTCTCAGG[A/C]GCTTCCCTTGTGTAATCTGAAACCTGTCCTGTACATGGAGTTTTAAGAAAGAGGCagcca	A	C	0.2986
UNALM_VPA_3450250	AX-468818111	1	ABRR03000004.1	21116883	AAGTTGCAGAAATAATCTAAGGTATTACCTTTATTACTGTT[A/G]AGTATTATCTAATTTGTCTATGTagttcattataaaataaa	A	G	0.04167
UNALM_VPA_3450253	AX-417266987	1	ABRR03000004.1	21138788	TACTTTATTATCCATATTCAGACACAACTCTGCAGTAATTGAG[A/G]TGCCACTCTTGCCTCTACATTCTGGTATCAACAGCACTGCAGT	A	G	0.03535
UNALM_VPA_84649	AX-417266989	1	ABRR03000004.1	21163562	GAATATATGGTTGGAGTCACATTTGAGCAGCTTTCCCAGGATGGA[A/G]TCACAACCTGGTGGCTCTACTGGTCTGAGGTTGAGGTGTTGGCCC	A	G	0.05556
UNALM_VPA_3450278	AX-417266991	1	ABRR03000004.1	21214300	CTAGACCCCTTACTAACAAATCTGGCGTGAGCGGCCTCGGG[C/A]GCCCAGACCACAGGTGTTTCCCATCCCCGCTCTGCCCTGCA	C	A	0.39
UNALM_VPA_84785	AX-468816087	1	ABRR03000004.1	21228179	aaatcaaagaagtgGAACATTGCAGACTTAAAACTGTCACCAGTTGTTCAAACTCAGACA[A/G]TGCTTCATAGGTAAATAAAGGGGGCTGCATACTGGAAGCTTCTTTAAATGatcctgtggt	A	G	0.04167
UNALM_VPA_84859	AX-417266993	1	ABRR03000004.1	21263275	TGGTTGGTGCCCCCGCCCTTTAAGTTTCTGGATGGTCTCATGCTCTCAGGGATTTTCC[C/T]TCTCATGCAATACTGTCTAAGCTGCCCAATAAAGCTTATTGTGAGTTATCGCCTCTTA	C	T	0.04762
UNALM_VPA_84923	AX-417266995	1	ABRR03000004.1	21349036	CAGCTTGATCCACTTagatattgcttttaaaatgttaggCAGGGACCAAAGTAGTGTTTA[G/C]TGTGAGACTCTATTTTTCCACTATGAAGGCAAAATATTGCTGGCTGCTCTATCCAAAAAC	G	C	0.2117
UNALM_VPA_84975	AX-417266996	1	ABRR03000004.1	21385997	AGGACCTTTGTAAGTGCTGCTCCCTTTGCCTGTCAG[T/A]CTCTGCTTCCAGGTGGCTAGTTGCGTTGCTCACTAT	T	A	0.2226
UNALM_VPA_85015	AX-417266998	1	ABRR03000004.1	21425372	TTTGTTCTTGACACTGGGCTAGCATTTTTAATAGTTCTTAATGACATGGTTAAGCC[G/A]AAACAAACTGATTGTGGGAGGCTGCTTACAAAACATCTCCCAGAGATTCACAACTA	G	A	0.4545
UNALM_VPA_85047	AX-417267000	1	ABRR03000004.1	21466707	TAGGCTGCATGGACCTTTCTGTTGTAGCAGGGCAGCTACTGTGGGTGTGCT[G/C]TGAGGCATGGCTGGCCCCCAGCCTTGTGGGTTGCCAGACCCTACCTCATAC	G	C	0.287
UNALM_VPA_85158	AX-417267002	1	ABRR03000004.1	21541495	TAAGATTAGAGTTGCTAAATACTGtgaaatttatataaagaaaaatttcgATAGCAAAAG[C/T]AACCACACCTTGCTTCAGAATACAAGAGAATGCTAGATAAAAGATACTAAATTCTCCTCA	C	T	0.2679
UNALM_VPA_85203	AX-417268878	1	ABRR03000004.1	21574358	AGAATACTTAGACAAAGAGCAGCACTGGTTCATCCAACGTG[G/A]TCTTCTGTGTTATCCAGGTACCAACAGCGGAAGGCTGGAGA	G	A	0.09836
UNALM_VPA_3450408	AX-417268880	1	ABRR03000004.1	21626031	AGATCCCTTGTGTAGGCACATGCTTCCAGGCAGCCTCTGGGCAGCCTGA[G/T]TCACCCAGAGCTCAGTGGCTGCTGGGACAACACTGGTGCTCAGATTGGC	G	T	0.4832
UNALM_VPA_85338	AX-417268882	1	ABRR03000004.1	21648284	CCAAGAGGAAGTCTGGCTGTGAATGCTAAGTGCTGCTGGCTACAGCTCTTTGGAGCAGTA[T/C]CTCTTGTCCTGTCAGATAAGTTCAACAAGGTAGAAAAGTTATGGTCTACCTCGAGGTTTC	T	C	0.4444
UNALM_VPA_85380	AX-417267009	1	ABRR03000004.1	21709293	ATTTGATGCTTTCTGTGGCTGCACAAAGGTGTCTTCATGGTGGCAGTGGAGTAG[C/A]ATTCCTGGCTGGGCAGGCTTCAGGCCTGGTGTTCACGTCTTAATGAAGACAAGT	C	A	0.3185
UNALM_VPA_85413	AX-417267011	1	ABRR03000004.1	21745757	TGAAAGAGTTGTCAAAAGAGTGATTATCTCTGAGAAGCCCATTCACCTCACA[T/C]GTGTCTCACATATGAGTAGATGATAACAAGGCAGAAGCTGCAAGTACTAAAC	T	C	0.125
UNALM_VPA_85444	AX-417268889	1	ABRR03000004.1	21778813	TAAAGATGAAAATGAGCATCAGGTGATGAAAGCTGGGTTTCATTTGCTGCTTCTGCTGGA[G/A]TGAAGGATCCTGGTGACATCTGTGTTTGTTAGTGTGTAGCTTTAATGTAGTTCACATCAA	G	A	0.4
UNALM_VPA_85483	AX-468767795	1	ABRR03000004.1	21795787	cTGCGATGCCACACAAGGGAAGGCAATGAAACTTGGAAA[T/A]TAGCAACAGCAGGAAGCTTCCACCCCATGGCTTGTGAGG	T	A	0.1364
UNALM_VPA_85523	AX-417268891	1	ABRR03000004.1	21819619	TGAACTGTGCTCACATTAGCAAAGTCCGTAGATATGATTTGGAATCA[T/C]GCTGCTCTAGAATTTGCATTCATTCTCACTATTCTTTCTGATCTTCT	T	C	0.4265
UNALM_VPA_85566	AX-417268893	1	ABRR03000004.1	21850459	TACATGCAGCAGGCATTTTCATTAAACAGGTTCCTTGgtaataaattgtatatttaCAAG[A/G]GCTTTGTTTGCAGTGTCCCTAAGAGATGATACATCAAGTTCAGAAGCATCAATAAAAGTG	A	G	0.1909
UNALM_VPA_85637	AX-417268895	1	ABRR03000004.1	21908186	AGAAACTATGCCATGATGGCTGCCAGAAGCTGTACTGTCCACTGAAAGAATGGATGTTGC[G/A]GCTGAAGTCCTTTAGTAACATTGCTGGGACTTCTTACACTCTATGTAAAGGgtgctgtgt	G	A	0.4224
UNALM_VPA_85664	AX-417268897	1	ABRR03000004.1	21934195	GAACCCCTGAGATGCCCACCCCTACCTGGCACACAGGAACCCGGTCACCAGGCCCCTATG[T/C]ACTGCAAGGGAAACTGAGACCTCGTGTCTTTGTATTAGCACTTTGCTGCCCCATCCAAGT	T	C	0.3152
UNALM_VPA_85717	AX-417268899	1	ABRR03000004.1	21969880	TTGTTTTACAGTAATCTCAGCTCTGCAGCTATGGGATGTAAGGGTTTCTTTCAGAGCA[A/G]ACATAGAAAACTTTCAGGTCCTTCATGATTGGTGCAGCACTTGAACTTGGAATTTGAA	A	G	0.1913
UNALM_VPA_85785	AX-417267023	1	ABRR03000004.1	22027713	GAAAGCTCTTGATGCAGGTAACCTGCAGGAGATGATGGTACCCTTTGCCAGGAAGCTGCA[T/C]ACATGTGGCCTAGGACTTTGAGAAGACAGAAGATCTggtgggagctggaggagctCCTGG	T	C	0.4358
UNALM_VPA_85834	AX-417267025	1	ABRR03000004.1	22055109	ggagagggagctCAGGGCCTCTGACTTGACAGCACCACCAATGGGTTTGATGAGATTACA[T/C]GGCTGCTTCTTGGTTCCTAAATTACACCCTGCTTCTCTGAGCCAGATGCACTGATAAGCC	T	C	0.2586
UNALM_VPA_85841	AX-468727226	1	ABRR03000004.1	22066529	GGTGGGTGCTTGCCCAGCAGAAACTCAAAAATGGCAGCTTCCTCAGTCCTTGACCCCTCA[T/G]TTTGATCCACAACAGCTCTCCAGTCTTTCAAAGACAGCAACCTTGGGGATCGTCttatct	T	G	0.3214
UNALM_VPA_85885	AX-417268904	1	ABRR03000004.1	22100792	ATGGAAATGGTTAAGCCATTGGGAGACTGGGAGAAACAGGCTGCC[A/C]TGTCTGTagcctctttctttggttttcacaaaaggaaactttcta	A	C	0.22
UNALM_VPA_85938	AX-417267029	1	ABRR03000004.1	22121954	AAATAACATTTGATCATAACCACCAAGTGCATATGATATATAATGATTAGTGAAATAAAC[C/G]TGGTGCACGCTTTTTCCCCACTGTTTCGCTGTAGTTATTAGTGGCTGCCTTCCTCCCTTG	C	G	0.05385
UNALM_VPA_86014	AX-417268909	1	ABRR03000004.1	22174043	TGTGACTCTGCTTCACAGTGTCTTCATTTTGTGGTCCAGG[T/A]TGACAGAGCAGCCCTATCTGGGAGATTGCTTTTCTCATTG	T	A	0.0495
UNALM_VPA_86092	AX-417267032	1	ABRR03000004.1	22277968	GCCCTGGGTGTGCAGAATGGAAGATGCAGCGGTAGTT[A/G]ATCAGGTTAAAAGACAAACTCTGGACAGACACAGACA	A	G	0.1324	TMPRSS15
UNALM_VPA_86112	AX-417267034	1	ABRR03000004.1	22293188	CGAAGAAGGAGGGGTAGATTCGTGCCAGGTAAATGGTAAAACTGCTCC[C/T]GCTGCATTTCCAGAAAGCACTGCTATATGATGCCTTTGTTGCTCAACA	C	T	0.06173	TMPRSS15
UNALM_VPA_86158	AX-417268915	1	ABRR03000004.1	22335301	GCTCGTGAGCACCTTTTCATGCCAAAGTAGACACCAGGGAACTGAAAACACAGCTGGGAT[A/G]CTTAGATTATGTGTGTGACAACCCCTCGAGGAACTGCCAGCCAGATGCCCATAGAAAAGG	A	G	0.425
UNALM_VPA_86171	AX-468728869	1	ABRR03000004.1	22346775	AGCTATGTGAATATTTAAAGGAAGAGTATTTCAGTCAGGGGTTAGAACAGGGTTGG[G/T]GGAATGAGAATCTAAGGCAAAGCAAGAGAACTATGCAGCTGGAACAGAATGCAATA	G	T	0.3125
UNALM_VPA_86188	AX-417267037	1	ABRR03000004.1	22366354	AGAGAAGTGTGTGTGGACTCAGGATACTCTTTAGGGATAGGTTGGGTTGGACTTGCTGTG[C/T]TGAATGGCAGCAGTAGAGTGAGGAAAGGGACTTCAACTTGTAAATCTGGTAAATGGCAAC	C	T	0.0906
UNALM_VPA_86271	AX-417268918	1	ABRR03000004.1	22423921	CAGTGAATCTTGGATGCAGCCAAGAGGTCATGGTCATTGGCTCAGGTTCTGCTCC[C/A]AGATAACCTGGGCTGTGAACCTTCATGTCTCAAATTCCAATAGTAAATTTTATAC	C	A	0.05344
UNALM_VPA_86322	AX-417268920	1	ABRR03000004.1	22462103	TTCCTAACAGCTCCATCAGTTCAACCACACAATTAGCTTTCCATCACTGAAGGCTGGATG[C/G]TGATGTCAGAGATGCTATAGAAGGATCCTTGCCTACTTTTGGGATGTGGACCTGAAAAAG	C	G	0.4781	LOC116278175
UNALM_VPA_86329	AX-432727977	1	ABRR03000004.1	22472974	TGAAGATTGATTTATAGTCTCAGAGAACAGTAGAAGCATGAGGTGAAGGAGAGCTTGAGT[G/T]TAAAAGGGGGAGATCGTCCAGAAAGAAGGAACGACCTTTAATGAGAAGCAGCCGATCACA	G	T	0.06075	LOC116278175
UNALM_VPA_86383	AX-417267042	1	ABRR03000004.1	22516939	CAGGGCACCACGTCTATGAAACCCACAGAATCTCCCGCAGCAAACCTGCTTT[A/C]CTGAAACGTCACTGTCTTTTGCTACCATCAACAGttttagagaaagaaggaa	A	C	0.04255	LOC116278175
UNALM_VPA_86414	AX-417268925	1	ABRR03000004.1	22532637	GTAGGAACCCTGCTGCTGGCttgctttttaataataataaccctGTCTTCTG[C/T]TGGCTGAGATTGGGCTAGTGGGAAGGAAACTTAATGGATCTTACTGTAAAAG	C	T	0.4128	LOC116278175
UNALM_VPA_86433	AX-468820006	1	ABRR03000004.1	22548807	CAGCAATAGAGGCTCCAAGGAGTTACTAAGAGGAGCTGATCACCTAA[G/T]GAATCACTGTGCTTGAGGTCCTTTTCTCCTCTCAGTAAAGCGAATTA	G	T	0.03488	LOC116278175
UNALM_VPA_86481	AX-417268927	1	ABRR03000004.1	22582323	TGAGGAACCAAAGGAGGAAGCAGTGTTACAGGAGCTGCATGGCTGGGTTACCCAGGAGAA[T/C]GGGAAGCCACAGCAAGCATCATCACAGACAGCAGGAGCCACAGAGGAGACACAGTCACTT	T	C	0.08824	LOC116278175
UNALM_VPA_3450718	AX-417267048	1	ABRR03000004.1	22616216	GTTGGGAGAGTATTCTGAAGGTAGAGCCAACAAGACTGGCTGACAGATCAGATG[C/T]GGGTTGGGACAGAGAGGAGTCAAGCATGACTCTGAGTTTTTGTCCTGAGCACCC	C	T	0.3571	LOC116278175
UNALM_VPA_86543	AX-468828010	1	ABRR03000004.1	22634224	GCATAACAAAACAACCCACAACTCAGTGCTTACAAGAACAAGCATCTATCAGGGGTCCAC[A/C]GGTCCACTGGGCCTCCCTAGCTTTAGGCTGCTGACTGGACCCAGGTCTGCTCCGCATGTT	A	C	0.01701	LOC116278175
UNALM_VPA_86576	AX-432727979	1	ABRR03000004.1	22651563	TGAATTATGGCTGAAATCTTATCTGAGCTCTGCTTTTCAAGCTGTGC[G/A]CCCTGGCAGGGATGGGTTTTCAATTTGCAAAGGCAAATTGGCCTGTG	G	A	0.2692	LOC116278175 C1H21orf91
UNALM_VPA_86600	AX-417267051	1	ABRR03000004.1	22670036	GAAAGTACTGGAAAGAGCACCGGACCATAGTTGAAGTTGTTCTCCTGTGTAGCTTTAACT[A/G]CCTTGTGATGTAAGGGAAATTCATCCCTTAAACTTTTCTAAGCCTGAATTCACTACGCTA	A	G	0.3067	LOC116278175 C1H21orf91
UNALM_VPA_86638	AX-417267053	1	ABRR03000004.1	22700463	CCTCTCTTCCCCCAGGCTTTCCGGCAGAAAGAAACTCTTCTTCACAAACAACTTGTTGAT[G/C]CAGAAGATGGAAAGGGCTGCAtttaaaaaccagacaaaaagtataaatatgaCCTGGATT	G	C	0.3275	LOC116278175
UNALM_VPA_86660	AX-432728411	1	ABRR03000004.1	22718611	CATGCTGGGTCCACAAACTCCCGAAATGCAGATTTG[C/T]TCCCCTGACTTGTCAGACACAAGCACTGGAGAAGCT	C	T	0.0875
UNALM_VPA_86720	AX-417267055	1	ABRR03000004.1	22773929	AGAAATTAGAGAGATTCCAAATGTGAGAATAATACCACACATTGTTGCTGGCTCTAAGAT[T/G]TAGGGTCCCCTCAACAAGGACCAGGGAGAGGCCTTAGGGAGCTAAAAGCAGCCCTAGcag	T	G	0.4316
UNALM_VPA_86757	AX-417267056	1	ABRR03000004.1	22821764	CGCGAGAGTCGGACTCTGAGGAGCGCGTTCAAAGTCTTCGCTCGGTACTTGGTTATACTG[A/C]GTCTTGGAGTACCCCTCCATGTTGGAAGGAGACATGGATCCCAGGGATGAGTGGTTGCTG	A	C	0.2891	CXADR
UNALM_VPA_86816	AX-417267058	1	ABRR03000004.1	22860274	GAATTGTCCCCCACTCACCAGCGACTCCGCACAGGAGCACGACGC[C/T]CAGCAGAAGCGCCATGCTGGCGGCCCGGCCGTGGGCGACGACTGC	C	T	0.3614	CXADR
UNALM_VPA_86846	AX-417267061	1	ABRR03000004.1	22897514	AGACACTAACAACAAGCCTCTGTTATGGTACACAGTTTCTGAGGATCCAGAAAATGGGAG[C/T]GGCTTagctgtgtggtttgggctcAGGGTCTCCAGGACAAGGCATTCAATCTGTGGGCTA	C	T	0.2073	LOC116278317
UNALM_VPA_86872	AX-468711913	1	ABRR03000004.1	22913198	CCATCCTAGCTGCCCTAAAATGCTCTACTTTGCCAAAATCCTTCCTAAAGTGATACATCA[G/C]AGTTCAGAAGTGAAACGAGTAGTTAGAAAGCAAGCAGTCTCTTACTGCTGCTTTTTTCTG	G	C	0.4
UNALM_VPA_86916	AX-417268943	1	ABRR03000004.1	22939660	AGCCCTGCCTCTGTAGCAGCACGGCATTTAGGATGCGTAGCC[G/A]GAGGAGGACCTTTGTAGTCTGCATAGGAAGAGCATGAGGACC	G	A	0.2483
UNALM_VPA_86996	AX-417268944	1	ABRR03000004.1	22980454	AAGTTACAGTGATGTATTTCAGTTCCAAAGGGCCAAATTAAATTGAATAAACAGATGGCT[C/A]ACAACTTCTAATATGCTTACTCTGGCTGCACAGCCACATCTCCCCTCAACTCTTATAGAG	C	A	0.1111
UNALM_VPA_3450817	AX-432727983	1	ABRR03000004.1	22996046	CCCAGTCTCCGGCAAAAGCATGCACTCTGCTTTTTGCATCTTCTCTATGTCTGCTTTATT[C/T]TGCTTTATTCATATGCACATTGCTGTGTGTCTGTTAGGTTTCTGCAGAacaaaattgttt	C	T	0.1208
UNALM_VPA_3450833	AX-417268947	1	ABRR03000004.1	23056477	TACTTAAGTTCCACATCTGCAGCTCACTGTGGGAACGAAGC[G/C]CATCTGTTGTCTTCTTAACTCTGCAGTATTCTACCCCATAA	G	C	0.09545
UNALM_VPA_87127	AX-432728415	1	ABRR03000004.1	23077504	ctttctctctgatcTTCTAAGGTTTTTTCATCAAACTATGTTTCATCCTAATTAAGACTT[T/C]CTATCATCTACAGAGAGCTGTTCATTAGCAGCTGCTATTAGAAATGGATTGGAAGGGAAT	T	C	0.1
UNALM_VPA_87156	AX-432728417	1	ABRR03000004.1	23097948	tGGGCTTCATTCTATTCCTGTTGGCTGTGGCTGTGCTGTGGCCACTGATGTCACCACA[T/G]TGGGCTGGTAGCTGCTATCCACATGTCTCTGTTGCATGGATCATTCTTATTCTAGAAT	T	G	0.3
UNALM_VPA_87194	AX-417267069	1	ABRR03000004.1	23119547	CCCTAAGACCAGCCACTTATATCACAGATCTTGCTTCACGCTGCAGTGAC[G/T]GAGGGCAGTGAGAGTGTGGTGGTGGTCCAAAGCAGGGAGAGAGTCCTTCC	G	T	0.3679
UNALM_VPA_3450860	AX-417267071	1	ABRR03000004.1	23121713	AACTAGTTAGTACTGAACATCCTTGTCTAACTGCAGGCTTTAAAGGAAAGTGTCTGAAGT[C/T]TctccattgagtatgatgtttaCTGCAGTTTAGATAATCTGTATCAAAACAGGGACATTG	C	T	0.2102
UNALM_VPA_87213	AX-432727989	1	ABRR03000004.1	23141592	ATCATATGACAATTTGTGAATGTTAGTATTACTCAAATTAAAGTGCCTGTCTGCTTTCTT[G/A]TGCTGAATCCTCACTGATCCCCTGCTGAGTCCAACAACTGGTCTGTGAAAAGTCCCCCCA	G	A	0.2857
UNALM_VPA_87263	AX-417267072	1	ABRR03000004.1	23188542	CTGGTAGCATCTGTAGAAGGGGAGGCTCCCTGATTGGACAAAGCTAGCAGGGACCTG[T/G]AGGGGCTGCAGTTTGGCAGGACTGAAAAAGCCACTGGTGGAGATTAAGGGGCCAGTT	T	G	0.4274
UNALM_VPA_87292	AX-417267074	1	ABRR03000004.1	23216797	TTGAAAAGCTTCTAAGGCTACTGCTGCTAATGGGCTCTGGTAGAAAATGGATGCTTGATC[T/C]TGTAAAATCCTGTGGTTATGCGAATTACACAGTCCAAGATAAACTGTATATTCTCTGATT	T	C	0.1616
UNALM_VPA_87322	AX-468710663	1	ABRR03000004.1	23236104	GGAAGGTGAAAGCAAAGGAGTAGGCTCTACTTCCTGAACGTCGCTGTAGGGCACCAGCCA[C/T]TGCTGCAGTTTTCTCCTGTTCCTGTGAATCTGCTAGTTCGTCTCGTTGCTGtgcagcagc	C	T	0.4078
UNALM_VPA_3450890	AX-417268956	1	ABRR03000004.1	23246594	CTGCAGCATTCCAGTCTGGGGCTCTTCAGCCATTCTAAAGTGTGATCTGGGGGTCCGCGG[A/G]ACCTTTGCAGGGACCCTTAAGGTCAGACTCTTTCTTTAGTAATGCCAGCATGTTATTTGC	A	G	0.4295
UNALM_VPA_3450902	AX-417268958	1	ABRR03000004.1	23286032	AGcgtttttgtggcttgataactCTACCCGGAAGAAAGGGCATTTACACCTGATGGAAGA[G/A]GAAAATTCTGCAGACAGATTTGTGCCTGTCTTCAAACCTTTCACCATCTGAATAACCCCT	G	A	0.3567
UNALM_VPA_3450917	AX-417268959	1	ABRR03000004.1	23359370	ATGTAGCCTGAGCTGACTGGCCATGAACCTAAAATTCAAATGGGCT[A/G]ACATGGTTTGGGATTATGATTATAGACTCACAGGGCAGACAGCCTG	A	G	0.1084
UNALM_VPA_87505	AX-417268961	1	ABRR03000004.1	23374617	TCTAAGTGAACCTGTAACATTAGAGAGAGGGCTGCTCTGTCCTGTTTC[T/C]GGGAATAGCCAGAGAAGTTTCAGGGAAAAGCTGAGTCATTAATAATAG	T	C	0.2829
UNALM_VPA_87533	AX-417267084	1	ABRR03000004.1	23417450	tctgtccaATCCCACTAACTTCTATTCTACCCTTAATATCAAGGACCCTTACCTATCATG[C/T]GTGCTCCTCTCGTGTGGGCTGCCATTTCTCCAGACACTAACAACAGCAACATAAAATGTA	C	T	0.1765
UNALM_VPA_87546	AX-468795742	1	ABRR03000004.1	23434071	cctctgtgagTACCTGGGTGCTAACAACCTGGAACTTTGAGTTAACTTCTCATGTTGAGG[A/G]TCCCCTGACCAATTCAGGTCATGTACATTAATGGGGCAGACCCATGCTAACCAGGTTCCG	A	G	0.07143
UNALM_VPA_87563	AX-468785743	1	ABRR03000004.1	23454391	attataggcTCATTGTAATACAGCAGCAGGCTAAATGACACATCCAAAGGCACCACGTCA[G/A]TTCCCAggtgtcctacagttcaactCAATTCAGCACATTCTCTATgtggagatagcatca	G	A	0.08696
UNALM_VPA_87574	AX-417267086	1	ABRR03000004.1	23464450	CCCGGTCTCACCCTGATCTCAGTGCTCGTCCCAGTACTTCTGATATCTCCCTACTAGGTC[T/C]GCTGTGGGTGAGCTCTGTGCTACACAATCACAGCCAATTTTCAATGACCGACAAGGGGGT	T	C	0.2821	LOC116278402
UNALM_VPA_87619	AX-468740706	1	ABRR03000004.1	23495159	GCTGCCATTCCTATAAGCATCTACAAACCTGCCACCCCCCA[A/G]GGTTCCAGGTGGGCAGGGCTCATAACCCCTCCGGTCCTGAT	A	G	0.2527	LOC116278402
UNALM_VPA_87629	AX-417267089	1	ABRR03000004.1	23504503	CCCTCTGGTGAATTTAAATAGGCTTCCCTATATATTTAGTACATTCAGGAATTCTTTGTT[G/C]CAGTGCCTCCTCTGCTTTATTATTAGAAGGCTGTCTCGGAAGTCCAGCAGCCAGTTTGTT	G	C	0.125	LOC116278402
UNALM_VPA_87652	AX-417268970	1	ABRR03000004.1	23527343	GATACATGAAAACCATGCCTTCTAGGATATGTTCCCAATCACTAACGCAGCCACCTGATA[A/G]CGGAAATCCTGCTACACTTGACCGGATAAATGTACCTCTGGTTCTACCCACGTGCAGGAT	A	G	0.05705	LOC116278402
UNALM_VPA_3450970	AX-468823328	1	ABRR03000004.1	23543836	GAGGCCTTCCGGAATAGGTGACTATGCAGATGGAAAATCTGAATCACACTGAGGACTTTT[T/A]CAAACTacacccacctcctgccccacttccccctcccccctgcagGTCCTCAAGCAACac	T	A	0.02703	LOC116278402
UNALM_VPA_87705	AX-417267092	1	ABRR03000004.1	23566353	CCTATTGGTTTATTTGGACTTGAAATTCCAGAGTGCTAGTTA[A/G]TAAACAAGGATTTCATGAGCTAGGAAAATTAGCTTGAGGAAA	A	G	0.102	LOC116278402
UNALM_VPA_87755	AX-417267095	1	ABRR03000004.1	23601701	TTAATCAGTGGTGTTCTGTCTCTTTTAGGCATGGAGCAGCTTTCCTGAATTAGAAAAGAG[G/A]TGCTGGAACGCGGGAGTGGGAGGTTGACCTACATCTGAACAATCTGCATATGATTCACCA	G	A	0.08681	LOC116278402
UNALM_VPA_87828	AX-417268976	1	ABRR03000004.1	23657748	ACTCACGTCGCTTATGATGAATCATTCTCACTGCCCAACTTTCCCCC[C/G]CAAAAAGTAGATTTGATACGCAGCCTTACCTAGATGTCTTCTGGCTT	C	G	0.475	LOC116278402
UNALM_VPA_87865		1	ABRR03000004.1	23690490	GGTGTCTGGTTAAGAAGCTCATCGGACGCTGGCATCTAGAGGGAAGG[T/A]AGCCTTCGGGGtgctgccccagcctctcctgtcACACGTAGGAAGGT	T	A	0.449	LOC116278402
UNALM_VPA_87909	AX-417268980	1	ABRR03000004.1	23739517	GGAGGCTTACCCAGCAGCCAGGTATCCTCCCACAGCCCAGCACCTGTGCCCAC[A/T]ATGCTATGCTGCTTTGGTGAAAGATTACCTGGAGGTTGCCAATCTGCTCTGTG	A	T	0.1	LOC116278402
UNALM_VPA_87948	AX-417268982	1	ABRR03000004.1	23778953	ATAGGAGTAACACCATTGACTTCAAAAGGTTGTAACCTGTAGGTGCTGCCAGTAACATGG[C/T]ACAAGTCCTCATCATGATTAtggtcatcatcaccatcataacAACTTTCTAGGCTGCCTA	C	T	0.05705	LOC116278402
UNALM_VPA_87969	AX-417268984	1	ABRR03000004.1	23804242	AACTCATCAGGCTGCTACTCCTGATACTGGAAAGAGCCCCAAGCGTAAATACAATCCCAA[A/G]TGGTTCCTTATTATTCTGATGAATGACTTAGCATTAGTTAATGACAATCAGATGAAGAGA	A	G	0.1028	LOC116278402
UNALM_VPA_88039	AX-468827497	1	ABRR03000004.1	23851626	ttgctaCGCTGAGCTGCTAGTGACTCTTTCACAGAACTTAGGAATGTAAAGGGAGGACGC[G/A]GAGAGGCCCCTCCAGACAAGCTTTTCTCAATCAATTAGCTTGCAGCCATTACTTGTGACC	G	A	0.01812	LOC116278402
UNALM_VPA_88050	AX-417268986	1	ABRR03000004.1	23866312	ACTAAAATGATAAACAATAGGTGGATAATATTTATGGAGCAGCTTCTGAGTTGCCTGTCA[C/G]TAATTCTACAAATTACCTTGGTATTTATGAGTTCAGTAAAGACTTTCTTTGCAATTTGCT	C	G	0.431	LOC116278402
UNALM_VPA_88118	AX-417267109	1	ABRR03000004.1	23917274	GCCggtacacttttctttttaaagagtattCATTGCATAATGACATGAAGGGATAACCTA[C/G]TTTCTTTTAGATGGTAGGTCACAAAGGGACTGGAAGTGGTTTACACTTCCCTGctgcttc	C	G	0.3376	LOC116278402
UNALM_VPA_88131	AX-417268989	1	ABRR03000004.1	23936672	GGACAGAAGGGAGCCACAGAAGCTCTGAGGACAAAGCAGCAGCCACTTGGCAGACAAAAC[G/A]GAGAGAAACTGGCACAGCTGAGCGTCCCTGCGATCCCTAGCCTGAAATGTGACCTGGCTG	G	A	0.12	LOC116278402
UNALM_VPA_3451088	AX-417268991	1	ABRR03000004.1	23978631	ACTGCAGCTCCCTGGGCCACTCTTAGAGATATGAGAGGTAACCAGAATCTGAGCAATGGC[A/C]CTATACACTGAGACCTGACATCACCCTTCCTTGTAGACACTgcagaaaaatttataaaat	A	C	0.2071
UNALM_VPA_88187	AX-417268993	1	ABRR03000004.1	24003593	ACAGTTACTGTGACAGACTAACCCAGCCTAATCCTTGGCCTTCCCAACAGTGTGACGCAA[C/G]TATTAAGAACATTAGAATCAGATGGGTTTGTAgaaatttgtcacagcagcaataggaaac	C	G	0.5
UNALM_VPA_88225	AX-417267119	1	ABRR03000004.1	24047739	GCCCCTGCCCACCAAGAATCTTCAAGTTTGTATAG[A/G]GACCCTATCTGGGTTCAGTCCTGTGTACTGTCCAG	A	G	0.4115
UNALM_VPA_88304	AX-417267121	1	ABRR03000004.1	24095117	AATTTGTTGAATAGAAGTTTGACGTGAATCATTAAATGAAGAATCATGGTCTTTCAACCA[A/T]TTCTAACACATGAGCCAGTTTGCAGCCCCAGAGCCActtgaaagaagaggaaactcaGTC	A	T	0.1538
UNALM_VPA_88386	AX-417268999	1	ABRR03000004.1	24178015	AGATTCACAAAATATAAAGCTTGGCCTATTTTTAGCTCTCAGTTAATCCTGGGTTTAAGC[C/T]CTTTAGGATTTAACTAAAAATCTCAGGTGTTTACTAGGGCTCCAAGTCTGTGAGAAACTT	C	T	0.1071	USP25
UNALM_VPA_3451155	AX-417269001	1	ABRR03000004.1	24218401	GCCAATCCTGCCCTCAAACCTGGTGCCACTCACCCCTCACAACCCACTTCCAGGCTGAAC[G/A]ACACCCACAAAAACCCAACAAATAAgaagtttcctcttcttttaaactcagtttaaaaca	G	A	0.1356
UNALM_VPA_88504	AX-417267126	1	ABRR03000004.1	24250374	TGTATTTACTCTGAAATTCCTCCTTGGTCACAGCCTTATTCAGCAGCACC[C/T]tgctcttccttttcaatctcttTAGGATTTCTTTAGAAGTAGAGAATAGG	C	T	0.09474
UNALM_VPA_88571	AX-417267129	1	ABRR03000004.1	24305541	TGAAGACAACTTAATCTAGTGCAGCAATGACCTTGATAAGAAAAATGAC[T/C]AATCTTCCCAAATAACTTGACCACTGAGCTTTCTTCCAACTCATGCagt	T	C	0.2391
UNALM_VPA_88635	AX-417267131	1	ABRR03000004.1	24341336	TCACACAGATCGCACTTCATTCCTGCAGCATCTAGTTGCGACAACACATGTAAAATGTTA[C/T]CAGCCGCGAAGCTCATTAGAGACCTGTTGCTCTGGGTTTTTGTTTGGGGCGGATCATGTA	C	T	0.3846
UNALM_VPA_88722	AX-417267133	1	ABRR03000004.1	24380584	CAACCTATAGAACTGTAAGATGATACATTTGTAGTTTTAAACCCCAGGTT[T/C]GTGGTAATTTCtgacagcagcaataggaaatggATACACACCCCGAGCTG	T	C	0.1528
UNALM_VPA_88744	AX-468703165	1	ABRR03000004.1	24397574	CAGTAACTAAGCAAATGTCTCTCAGCTCCAAACCACACTTCTATAGCTGCTTTGTGATGC[C/T]GAAGCCGGGACTCTGCTAACCTTATTTCTATTTTCCAGCTGACTCACTGTTAGACTCTGC	C	T	0.4375
UNALM_VPA_3451242	AX-417267135	1	ABRR03000004.1	24421568	TGGGAACTAAAGTGACTTAATCAAGTTTAAGCCAGAAATA[A/T]GGGTATttgagcagaaggaaaaatttcagtaGCTCATCAT	A	T	0.0931
UNALM_VPA_88835	AX-417269013	1	ABRR03000004.1	24461346	AAGGGGTCTTTAAAGGAACAGGTTACAAAGAAAACTGAGCTTGGC[A/G]TGTGTCATAGTTTCATTAATTTGCAATGATATGCCTGCAACATAG	A	G	0.1449
UNALM_VPA_88895	AX-432727991	1	ABRR03000004.1	24502888	CCTCTCCTGGAAATGACAGCTTGCCCTCACAGCCAACTGATGCTACTCA[C/T]GTGGCATTGCCATTATTTATCCCCATCTCAAAGGGAATGATTGAATGGC	C	T	0.4783
UNALM_VPA_3451261	AX-417269015	1	ABRR03000004.1	24519091	AGCCCTTTTCTGGTTGAGGACAGTTTGTCAAGACTCCTTCATTCAGGCCCTATCCCTGC[G/A]TGCAATTTTATATTTCCCATAGGTTACTTCCTACCACATCAACTGTTTCGCATAGTCAA	G	A	0.359
UNALM_VPA_88938	AX-417269017	1	ABRR03000004.1	24531916	AAATGAGTATGTCGGGGGAGGGCAGGCATGTATCTTAAGGC[A/G]TGAGCTTGGAGAGTCCTCTCACTTTCTGTGAACATTTCCCA	A	G	0.4054
UNALM_VPA_88970	AX-468706396	1	ABRR03000004.1	24550295	atgaactataaaaGATAGCCCGGTTGTGCTATACCTTACTGAAT[C/T]TGAACCTTAGAGCTCAAGAGGTAGTAATGACATGCAGCCCTTTA	C	T	0.4194
UNALM_VPA_3451281	AX-417267143	1	ABRR03000004.1	24565591	GGCCAGGCATGTTGGCGGAAGGTCTTACAGGAGACTCATGTTCTT[C/T]GGCGATCCTGCAGCCAGCTCCAAAGCCCTCTGCTGACTGCAAAGG	C	T	0.08235
UNALM_VPA_89099	AX-468813960	1	ABRR03000004.1	24614267	TGGTGATGATCATCCATTTTTCTAACACTTTCTTCGATTTTCAT[G/A]TCaaaatcttagaggaaatgttgGCAATAATTTCTCCTGTGGCA	G	A	0.04478
UNALM_VPA_89130	AX-417269021	1	ABRR03000004.1	24630675	GTTCTTTTTAAGATCTGCTCAGTCTCTATAAGAGGTAAGTGTGGCAGCCGGACAAGGAG[G/C]AGTCAAGACGAGCAGGCAGGAGCTTCTTACAGGCAGCGTTTGCTTTCTACCCAGAGTGA	G	C	0.2383
UNALM_VPA_89155	AX-417269023	1	ABRR03000004.1	24657923	ATAGGTGGGGTTCACTGCCCTCTATCTCCCAGGAGTGCTCTGAGGGCCTTGCA[A/G]AAAATAGGTGTTTAATTAAAGGTTTGCtgcatgaatgaatgcatgggCCCAGG	A	G	0.4722	LOC107034717
UNALM_VPA_89187	AX-468798238	1	ABRR03000004.1	24676971	CCCTGGGCCAACCTAACAACTGAAGAAGTGGAGTGGTGGCAGCATT[C/T]TGGACTAGCAACCACTGCTCCAAATGTGTAGAGTGGTCTTCAATTG	C	T	0.06723
UNALM_VPA_3451316	AX-417267149	1	ABRR03000004.1	24707169	GTCTGCAGATAGAACCACATGACCCCCGATGTGAGGAAGGAAGATTTGAGAAAGCATTGC[G/A]ctttttaaatgagatttttctttcatttcgcATCTGCAGCAAATCTCTATTAGAAAATCA	G	A	0.1591
UNALM_VPA_89266	AX-417269027	1	ABRR03000004.1	24732300	TTCTCTTGGAGCACACCAGCCCCACAGCCAGCTTTCCAATGCCT[C/A]TTCCCAAAATCCCGGATTAGGGCTGCACCTGTTTGAGATTTATT	C	A	0.05405
UNALM_VPA_89414	AX-417269029	1	ABRR03000004.1	24793475	TTATTGCTTACCTTAAGAAGCAGGATGTTTGCTGCCTGAGGCTATAATGTTCAGGGAAAC[C/T]GGAGAACAAATTCTTTGTATTGGTAAGTGGTGGCTCATTTTTGCTACTTTTAGCAAAATC	C	T	0.4074
UNALM_VPA_89458	AX-417267155	1	ABRR03000004.1	24811411	GCCCAGTCTCACTGAGAAGGCTCACTGTTTCCAGGAGCTGTTTCTGCAGGAGTTGCT[G/A]GCAGTTCTCAGAGAGCTGGTGTCCTGCTCCTGTGCTTACGGGAGGGAGATGCAGTCA	G	A	0.06643	NRIP1
UNALM_VPA_89499	AX-417269032	1	ABRR03000004.1	24851380	ATCTAAACAATAACGAAAAGAGCTTTAAGTTTTACATTCACTGCCCTAAAATA[T/A]GatctagaaaaaaatttgccCTGAATTCTGTAATCTCAATGGGAGGGTTTAGT	T	A	0.496	NRIP1
UNALM_VPA_89590	AX-417267159	1	ABRR03000004.1	24909901	TCAGTGGGACTGTATTATGGGATGCCTATTTCATACG[T/C]TCACAATCTTGCTGAGAAGTAGTTTAGCAAGTGATAG	T	C	0.09375
UNALM_VPA_89628	AX-417267161	1	ABRR03000004.1	24937845	TGTGCTCACGGCCAGGGTATTGTTCTCAGCAGCATGGAGGAAGGTGGGCAATA[T/C]TGTCCCCAGGCAACCATGGGTCAAGCTAGAACTTTATTTCTATAGAAGGGAAG	T	C	0.4552
UNALM_VPA_89672	AX-468785070	1	ABRR03000004.1	24952236	GAAAGGTACTTTAAAAGAACAAGAAGTACAAGTCTTGGCTTTGTTCCATTCAAATTAGGG[T/A]GGCTGCATCACTGctctgtattttttcctctggTGAAAgctgtttctctctgtttttccc	T	A	0.08824
UNALM_VPA_89723	AX-417269038	1	ABRR03000004.1	24973750	TTCTCAAAtctatttgttgtttgtttttttgctgggCTTGAAATGTAGGCATTCAGCCAG[G/A]AGGCTGCATGCTGACTAATGAGATAGAGATACAGATCTATTCCAGCAATATTCATACATT	G	A	0.3846
UNALM_VPA_89744	AX-468793770	1	ABRR03000004.1	24987137	TCAGCCTGTTCAGATGGTCTCCAACCTATCATGGTTCAGCTTA[C/T]AATTCTCGACTTCATAACATGAAAAtgatatgcattcagtaga	C	T	0.07576
UNALM_VPA_89771	AX-417269039	1	ABRR03000004.1	25017182	CAGAGCTGGATATGTGAATATTAGATGCTGCCGTCCAGCCTACAAGGAAAGGGAGTGTGC[C/A]CTCAAGACAAGTGTACTGAGGGAGTGATTGCCTTTAGGAAGCCAGAGGGAGAGTTCAGGT	C	A	0.1011
UNALM_VPA_3451447	AX-417267167	1	ABRR03000004.1	25043183	AGTATCACCACTGAAAAACTAAGTGTTGCCTAAACACATCTGTCAAGTCATCTGATTCTA[C/T]GGCATTTCTGCAGCTTTCATTGCCTTTAAGCTTTTGAACGACTCTGTAAATTGCCGAAAA	C	T	0.4394
UNALM_VPA_89857	AX-417267170	1	ABRR03000004.1	25107666	TTGAGCAGGGATTTGCTTTACATGGAGGATATCTATATTAAACCACAAAGCCCAC[G/A]GTCCATGGTGCTGCCTGTTTGTGGGTGGGCAACTAACAGGTCCAAAGCTTAGCCT	G	A	0.075
UNALM_VPA_89914	AX-417267172	1	ABRR03000004.1	25140823	GGTGTGTAAACTAGATCAAAGTAGGACTGCTTTTTCATGAGCTTAACTGAGGTCATAACA[G/T]CAGGTGACTGGGGAAGAATTTTAAGGTTATGCTGCGATCTGCTTGTTAAACAAACAGAAG	G	T	0.01429
UNALM_VPA_89993	AX-417269049	1	ABRR03000004.1	25224937	GTGTGCCAGGCTGTTGGCACCAGCTGTGGTCACAGCAGCCCCTCATTGCTCA[G/A]CTATCCCCAGTTGTGCCTTCCTGCCTGCCTACCTGCCCAAAACGATGCAGGG	G	A	0.09375	SAMSN1 LOC107034718
UNALM_VPA_90046	AX-417269051	1	ABRR03000004.1	25259836	CTCTTCCATGCTGCTTAAGCCAGGATTTGTATCACTGTCACCCCTG[C/G]AGAACATCGGAGATGTTACTGGAGTTTAATACAGAGCTTCTCAGTA	C	G	0.07353	LOC107034718
UNALM_VPA_90114		1	ABRR03000004.1	25310156	TAGGTTAGTGATCGAGAGGGTCCCTGACGCTGTTGCAGGCACAGGAGCGGTTTAGGGGGG[C/T]CGCGATGGGCGGGGATGGTTGTCACACCTGCTGGATCCCGCTGGCGCAGCAGAAGGGGCG	C	T	0.122	HSPA13
UNALM_VPA_90124	AX-417267180	1	ABRR03000004.1	25323254	TCCTCTTTGTGCTGCCTTCATGAGATAAAAGGTTCCTATCTTTGATCAACTGTGATAACT[A/C]AGCACTGCTCAGTCTGGTCTGTCTGTAAACAACAAGTGAGCAAGCCTAGTTACCTGGTCA	A	C	0.08333	LOC102524746
UNALM_VPA_90208	AX-417269057	1	ABRR03000004.1	25383712	ATCCTCATGGAGCCTGCACCTGGGAGCTAAGAGTAACACAA[T/C]CTGAGATTTGAGACCCAAAGATCAAGTGGAAGGAGACCTAT	T	C	0.2024	LOC102524746
UNALM_VPA_90214	AX-432727993	1	ABRR03000004.1	25395315	TAAATCAACTGATGAAGCAGCTTTTTGGAAGCCTAGGACCAAAAGTTGACCCTTCCAAT[G/T]AGTGAAATGTATGTAGCATGCAGCAGGTCCCATAAACTTGTGGACTTTAGTCCTAAAGC	G	T	0.1054	LOC102524746
UNALM_VPA_90275	AX-417267184	1	ABRR03000004.1	25429113	GAGCTACAGGCTTGAGTGCTGTCCTGTGCCAGTAACGTGAGCCAGCAGAGCAGTAACAAA[A/T]GCTGTGTGAGCTGCAACTTCAAAGCCTAACGGTTGCTCCTTCCTGTTCTCTTCCAAATAT	A	T	0.1359
UNALM_VPA_90345	AX-417269060	1	ABRR03000004.1	25447689	GTCTCTTTGAGAGAGTAAGCAAATGAGATTCACTCCAGGAACTTTCTATCTGA[A/G]TAGAATCCTTTACTCAGACCTCAACTCTAGTCCTTGTAACCACATTATCAGTG	A	G	0.05882	RBM11
UNALM_VPA_90491	AX-417267188	1	ABRR03000004.1	25535013	tatatataaactctgTGCCACGCTGCACAGACAATACATGTCAGGGAAAAA[T/C]TGTGCTCTGAAGTCAGTGGAAGTTGGTCATTTGGCTTGATTTTAAGCCAGA	T	C	0.1579
UNALM_VPA_90593	AX-417267190	1	ABRR03000004.1	25588134	gAAACTTATTTTGTGGCTTTCATATCTTTAGGAGTGCATTAAGGTCCAGTCACCCTTCAC[C/T]GCTCCCCCCTGCCTCTCCCGTTCACCTTCAACAACAATGTTCAACATCAAAGTGACTAGC	C	T	0.1528
UNALM_VPA_90651	AX-417269065	1	ABRR03000004.1	25622398	AactataaaagtataaaagtgaCTGCTGCTAAGGTTCTGCATTGCCTCTTTAATTCTCTT[A/G]AAATGAAACTTAATTGACACCAGAGGAAGACTTTTCTGTAGTCTTCATAAATGGAGACTA	A	G	0.2333
UNALM_VPA_90683	AX-417269067	1	ABRR03000004.1	25669660	GCAGGGCTTTTTTAATCCCAGGGCCCTTTGTGACTACCCATGAAA[C/T]TGACCCAGTTAACACAAAGCATCCACACCAAGATTAACCTGGAGT	C	T	0.3688	ROBO2
UNALM_VPA_90745	AX-417267195	1	ABRR03000004.1	25712776	TCTGTAGTACGACGCAAGCCTAGCAGATCACTCATTAATTGGGCACAGAA[C/T]GACTTTCCTACAGCAGCCAGTAGCTGATGCCCACCATTCCCCAGGTAGGA	C	T	0.4085	ROBO2
UNALM_VPA_90767	AX-417267198	1	ABRR03000004.1	25729247	GGGCTTGATGTGTTCCAGGAAGGGCAAGGGGTTCTGTGTGCCTGAGCTCTAGTGAGCCAG[A/C]GGGACAGTGAgaacagagggaggcagagagagaatggggCCAAATTACACAGTTCTCTGT	A	C	0.3358	ROBO2
UNALM_VPA_90875	AX-417267200	1	ABRR03000004.1	25795468	TTTGACTCTATCAACTGACATTCAGTAATCAAATAAAAGTAATCCTCCAAAAAGAGTCCT[G/A]TTTGGGGGAACAGAAGTGAAAGCTGCAGTATATTTACATAGAGAAATTATGACAtgctta	G	A	0.1747	ROBO2
UNALM_VPA_90912	AX-417267201	1	ABRR03000004.1	25813255	ACAGACATTTCCAAATCAGAATAAACTGCCTTTGTGACTTAACCTAAAACCAGCAGCAAC[G/A]TCCCCAGATCAGAAAACTTGATACAAGTTTGGTTTGCCTTCTCTTTCACTGTTTAGAGTC	G	A	0.06494	ROBO2
UNALM_VPA_90958	AX-432727994	1	ABRR03000004.1	25852735	AGACactgaatatacaaatggacaatagcCAGatcacatataaaaatagaaatctgacCT[A/G]TAACCTCTGCAGCAACCAGTCTAAGGTCAAACCACAACCTCTGTAGCAATTGACCCCAAA	A	G	0.1389	ROBO2
UNALM_VPA_90980	AX-417269078	1	ABRR03000004.1	25865683	GAAAGGAATGTTCTTCGTCATCTTTAAAGAGCAGCAACTGGATGGTTGAGAGGCCTTGGC[A/G]CGGGAATCTGCCAGACCCCACACATGTGACTGGTTCATGTGTTCTTAGGGTAGTCAAACT	A	G	0.2297	ROBO2
UNALM_VPA_91033	AX-417269079	1	ABRR03000004.1	25886530	GGCTGCACTTGCAGGCAGGGTGCTTTGTGGGTGAGAAAAGAAGTGTTTTCTCTTT[C/T]GCCTGTTGTTTACCTCCTTGCAGCCAAATTATTAAGATTGTATCTGccctgtttt	C	T	0.3074	ROBO2
UNALM_VPA_91110	AX-468820322	1	ABRR03000004.1	25940768	CAACTCTTCTGTTATGGATGAGGAAGTTAAAGCTGCAAACAGGCACGTAATTTCTGAGAG[C/A]AAGTCGTTGTCTCTCTTAAACTGGATTTCATCATCTCTAAAGGGAGAGGTTAATGTACCA	C	A	0.03901	ROBO2
UNALM_VPA_91134	AX-417267207	1	ABRR03000004.1	25958290	GAGTGGAGCTGCAAATTATCTTTGGGCCTTGTAAACTGTATCACCACATTACTGTCTTTC[T/C]TGGTGTTATCAATGgattttcaggggtttttttccttGCAAACTGCAAGCTGTTATTCAT	T	C	0.144	ROBO2
UNALM_VPA_91215	AX-468752939	1	ABRR03000004.1	26009180	AGGCTGAAGCAGCTTCACTCACGTCTCATGCCTTGGCTGAAATGACTTGAAGGTAAAATT[C/T]GGCTGGACCAGTTGACCACAGTACCTATACCTGACCACTCCAGCATGACCACATAGGGTG	C	T	0.1917	ROBO2
UNALM_VPA_91234	AX-417269083	1	ABRR03000004.1	26027334	TGCACACTGTGCTAGGAGCTGGCGAGGAAGAGGTAAATAAGCCATGGTCCTTGC[T/C]CCCAAGGATAAGAGGACAGCTGCAGGATGTTATGATCACTTATAATGAAAAGTC	T	C	0.1978	ROBO2
UNALM_VPA_91256	AX-417269085	1	ABRR03000004.1	26040094	TAAGCCAGTATGTTTCGCTAGACATTCATAACGAAgtatgttttagaaaattttgcTGCT[A/G]TGGGAATCTTCTCTTTGATATCTAATTTTTGGATAAGATATTTTTTCCAAACTCAATCTG	A	G	0.2022	ROBO2
UNALM_VPA_91314	AX-417269087	1	ABRR03000004.1	26085042	TCATATCTTCAGATCATCCCTCTTCTCTCTGATAAATGTA[T/C]GTTGAGGCAGTTAAAGACAAAAGTTAATTAGAAGGAAGAa	T	C	0.0625	ROBO2
UNALM_VPA_91368	AX-432728425	1	ABRR03000004.1	26129532	TCCAAGTCAAGCTCAGGTTTTCTCTTCTTACTTTAAAAGGGAATGTTGCTTTAAAGGGAC[A/G]GTGAGTTTTTTTATACAGTTAAAGAAACAGAGATTAGAAATATAGGATTGTTTTTTCATG	A	G	0.3621	ROBO2
UNALM_VPA_91386	AX-417267215	1	ABRR03000004.1	26151120	GCAGAAGAGAGCCAGAAATATGGCAGCAGGAAAAGGTACTCCCA[T/C]GGTTCCTAGtttagctttgaagatggaagaattGAGTCATGAGC	T	C	0.2772	ROBO2
UNALM_VPA_91428	AX-417267216	1	ABRR03000004.1	26173938	CTGTTGTCTGTCCTACCCTCAGGACACAGTGGAGTCTGTTATTCCTTGAAGTCTTAGAAG[T/C]CTGAGTCCCAGGTCTTTCAGCACTGCTGCccaccctcccttcttcctcctgctcctttgg	T	C	0.08889	ROBO2
UNALM_VPA_91461	AX-468737921	1	ABRR03000004.1	26191003	CTGGAGGAGACGTTGTGAGCAATCTCAGCCCAGTAAGATTGTTGCACATCAGCAGCAGTT[T/C]GAGCTCCTTGACGTTGTGGACCAGGAACTTGCAGAAGCTGCTGGGCAGcatgtgctttgt	T	C	0.2567	ROBO2
UNALM_VPA_91492	AX-417269093	1	ABRR03000004.1	26220154	AAGTTGAAACCTAACGCCCAGTCTGACGGTATCAGGAGAGGGGCTCT[A/T]TGGAAAGTGGAGCACTCGTGACTGGGATtaatgctcttataaaagag	A	T	0.4	ROBO2
UNALM_VPA_91554	AX-417267219	1	ABRR03000004.1	26276757	TTTTTCTTTATACTAAATCAGTGCCAGAGATCAAAAAGCTGCT[T/A]AAAGTCCTTTCCACAAGAATGCCTCCCAGAAAAGGATGAGTTA	T	A	0.06383	ROBO2
UNALM_VPA_91589	AX-417269097	1	ABRR03000004.1	26359407	CTTTATTGTCTACATGCCTATAAattactctttttcctttttctctttaaaaagaacatc[G/A]CAGTGGCTTCATTTTTTCAAGCAGAACAATATAAATTACTGTTTAATGGCCTAGGATGCC	G	A	0.1176	ROBO2
UNALM_VPA_91598	AX-417269098	1	ABRR03000004.1	26367911	NNNNNNNNNNNNNNNNNNNNNNNNNNNNNNNNNNNNNNNNNNNNNNNNNNNNNNNNNNNA[A/G]GCAGGAACTTCAGGTGCAAAGGCCTTTAGGCAGGATTGAACATGGTGTGTTCATGGCACA	A	G	0.4516	ROBO2
UNALM_VPA_91629	AX-468829613	1	ABRR03000004.1	26415366	AGAATACCCCATAGATACTTCTGGTATACCAGTAGCAGCACTATTCTTCTGCCTCATTGT[A/G]AGTCTTAAGCTCAGGGAAAACAGgacttttacatttatatttatcacAGTGTCAACATAT	A	G	0.01838	ROBO2
UNALM_VPA_91649	AX-417267223	1	ABRR03000004.1	26430145	TAGCTGTGACAACAGTAGATCTGAAAGAGACCAGCTTTTGGTTACTTCAGAAT[T/C]GAGCTGACCATGGATGTAATTAGCATTGAAAGGCTGTGGCTGCAGATGGCTGT	T	C	0.05435	ROBO2
UNALM_VPA_91714	AX-417267225	1	ABRR03000004.1	26495394	CACCTCGCTTTTACAAGTGAAACACCATGAGCTAAGCAGCACCAGCAAATCTAACAACCA[G/A]CTCAGGCTTCATTGTTCTGACTCCCCATTCCCACAGACCGGGAATTCTCGTAAGATAAAA	G	A	0.1463	ROBO2
UNALM_VPA_91737	AX-417267227	1	ABRR03000004.1	26536450	GAGCTATAGTGTGTGCTCTGAGATCAAGAAGTGAATGGATATCGTTGGAACTGAGCCTTA[T/C]ACTACATTTCAATAGAGTTAGTCTAGAAAAGAAATGGTTATACCTAGTCCTGCCATGATG	T	C	0.1667	ROBO2
UNALM_VPA_91760	AX-468808285	1	ABRR03000004.1	26559521	GCACATGAGTACCAGACGCTAAACGGAGCTGCAACCCTGTGATACAGATGCCAGC[A/C]GTTTTCACACTCACTGTCTCAGATGTGAAACCCCTGAGAACATGATACTGGGTTG	A	C	0.05556	ROBO2
UNALM_VPA_91770	AX-417269106	1	ABRR03000004.1	26581085	CGCTGGCAAGTTTGTGGAACACTTTCTAGGAATTaggtctttttcttcctttcttgactT[A/C]TGAAGAAAGAACTTGGCTTTGGATTGCCATGGAGCCTGAGGAGAGAGGGTTAGACACACT	A	C	0.2821	ROBO2
UNALM_VPA_91817	AX-417267230	1	ABRR03000004.1	26622256	TATTTTCTTTCTACTCTATATAGGTAGACCTCACTGC[T/A]GCACCTGAAACAGTTATATCCTTACAACTCAGTTTGC	T	A	0.2273	ROBO2
UNALM_VPA_3451887	AX-417267232	1	ABRR03000004.1	26676448	TAACTGCAGTTGGTATCAGCGCTTTGACAGCTGTGGAATTGAGTGGTTCCATACATCAGC[G/T]TAGAAGTCAGTCATAAAAGCCTTGCAGGGCAGTTACACATTCCTGACAACAGTACCTGCA	G	T	0.4848	ROBO2
UNALM_VPA_91921	AX-417269112	1	ABRR03000004.1	26722383	TATTGACTGAATACCGGGCTGTGTTTGAGATGGTGAGGGAGTCGATAAAAGCAGCAGGGC[A/T]TGTTTGAAGTACCACTGCCAGCGATGCTTTAATTTGCCGCCTGGAAAAGAGCCACAGACA	A	T	0.4348	ROBO2
UNALM_VPA_92001	AX-417269113	1	ABRR03000004.1	26786539	GGAATTTCACTGAGAGGCTGCCAACCTAGAGTTAGTGTGGAATGAGGCCCTCCCTGGCTC[C/A]TGGTTTCTAATTGACCTGTCACGTATATGAGGAGGTATTTCTGGACAGAGAGAGAGTATG	C	A	0.3924	ROBO2
UNALM_VPA_3451928	AX-417267237	1	ABRR03000004.1	26807797	TTGCTATCCTTATGAAATTTTAATAGTACAGATAAACTGTATATTTGTTTGTGTACATTA[C/T]GTATACATATGCTTTCATATGTATATAAAGCATATTTGCACTCCTCCCTGCAGTGAGAAT	C	T	0.2162	ROBO2
UNALM_VPA_92061	AX-417269118	1	ABRR03000004.1	26840961	AACatggaagaaatacaaagacaaaCAAGACATGTGAAAGGCTAGTGAA[A/G]AGATGACTGATCAGCGACACAGCGCTGGTAGAAATATGCATACAGAGCC	A	G	0.4167	ROBO2
UNALM_VPA_92151	AX-417269120	1	ABRR03000004.1	26936387	AGGAGGAAAGGGGTTAGGGGTCCTGGACCACTGGGGTATTT[C/T]GGTTTATTAGCTGGGAAAGATGAACATAAACTAGGTAGTGC	C	T	0.07037	ROBO2
UNALM_VPA_92193	AX-417269122	1	ABRR03000004.1	26982909	TAACCTAACTCACATGTCTGACCATTGACTGCCTCTCAGCCAGGCAT[C/A]TTGGTTTTTCACCTCATGGCCCCTCATTTTCAAGCAGGCTAGCTCAG	C	A	0.122	ROBO2
UNALM_VPA_92238	AX-417267246	1	ABRR03000004.1	27072603	ATGAGTGGGTTCTTTCACATCTGTATCTGGGATAATTGACCTGTC[A/G]GGAAACAGGCCTGGTGTTCTCACCAAGCCAGCAGTAAGGCAAATG	A	G	0.1608	ROBO2
UNALM_VPA_3451994	AX-417269125	1	ABRR03000004.1	27116867	CATGATAAGCTCCAAAATTAGTTAATGGAGAGCAAGAAGACAAAATGAGTTACCACAGCA[C/T]GCTGGCATGCTGTTTAATTCTAACTATAATTTGGTGGCATGCTaaccaattatttttctt	C	T	0.06299	ROBO2
UNALM_VPA_92313	AX-417267250	1	ABRR03000004.1	27135227	GGCATACAATTCTTAATTTCCCGAGGGCAACATTTCCT[G/A]TGGAGATTGGCAGGGCAGCTTTCATTCCTCTCAGGGCC	G	A	0.4732	ROBO2
UNALM_VPA_712222	AX-417288199	1	ABRR03000040.1	32474	TTGCATCTCCCATATCTGTACTTTCCAATGCAGCTTCTTTCTGAGCTGTGAGCA[C/T]GTGGGCCAGAGTCACAGTAATTTACAGCTGCAAAGCCCTGTGGGTCTCTTCCGG	C	T	0.2567
UNALM_VPA_712407	AX-468784216	1	ABRR03000040.1	55335	GCTGTCCCCACAGAATTCAGTAGCACAAACTCATGCCCCACATTGTGACCA[T/C]TGAAAGTGCCTACAGGCCCGGCCACGTCCCCTGGCTTCCCTACCCAACCAC	T	C	0.0906
UNALM_VPA_3604095	AX-417286557	1	ABRR03000040.1	64062	cccttttgGTCAAGATCCAGGTAATTGCCTTAGGCGAACATCACTGCTGGGGCTTGAAAC[G/A]GGGAGGCTAATAACTGCAGGATTTAGGGGCTCCCGGGACTGAGAGGTGTGTGGCCCCTAC	G	A	0.113
UNALM_VPA_712542	AX-417286560	1	ABRR03000040.1	93498	GCGAGAAAGACATGGGCCAGGGAAAGGTTTTGCTTCTGACGGGAGACCTG[G/C]GGACGAGCAGGGGCTGCAGACAAGGAGAGACATGGACAGGACAAACGGAG	G	C	0.08725
UNALM_VPA_712180	AX-417288204	1	ABRR03000040.1	142136	TAGAAGCCATCTCTAGTTCCCCTTCTATGGGCCACCCGTACGTGTCCCTTGGCTGCCTTT[C/T]TTACAGGTCTGTAAGGGCTCGGAGAAAGTCACCTGCGTGAGTAGCTGCTGTGTCCTGAGA	C	T	0.07	LOC102526683
UNALM_VPA_3965815	AX-417326367	1	ABRR03077224.1	5209	AAATATGAGCTGCGGGCCTTGAAGGGTCAGAGAAGGATGCAGAGCAGGACT[G/C]CCGCCTCTTTCGGGGTGCCCCCAGAGGTAAAACTTTTTCTCTCCGTCTCTg	G	C	0.07353
UNALM_VPA_3966485	AX-417327408	1	ABRR03077224.1	71624	tcccctgcactctgagacagacttaggctctctcacacctgcagctctgatgcaatagAT[G/A]GAAATTCCTTTTAATTTGCTGCAAATGTCCTAGCTCCCCGTGTCACTGTGTGTGTCCTCT	G	A	0.09091
UNALM_VPA_2097805	AX-417326371	1	ABRR03077224.1	114623	tcctgcttTTATGGTGAAGCCTGTTGGGCATGGCAGGTAGATGAACAAGGTCCGATTAAG[T/G]tcattggctgcacagagcgctgtgtctgtgagaactagagaccatcgccatgggaaatgc	T	G	0.06024	LOC116280309
UNALM_VPA_2107508	AX-417326373	1	ABRR03077224.1	157423	caggagaatgagtgttagaaaaaggaaagagaagaagcagacaAGGCCCTGTCTCTATA[T/C]CACCATACCATGAAGTTCCACCAAATTAACCAGTATGTGTGCAGCCAACATTAAGGTGG	T	C	0.3418
UNALM_VPA_2110930		1	ABRR03077224.1	177243	agagCCCAGACCTTGGGCTGCATCCActgcgcccacctcccaggagaaggATAAACTGGA[G/A]AAGGGCGTCCTGCGAAACTGGGGCAGCAAATGTTGAGATGGGAACAAATTGACCAGCTGG	G	A	0.1242
UNALM_VPA_3960043		1	ABRR03077224.1	194139	GGGTCAGTGCCGATAAGCAGTTATCTAGGGCTTGACTCAAAATAGACTGTGCGGGCT[G/A]TAGGGATGGTAGATGGGACCCTTCCTCTCGAAGTTAGCAGTCTTCTGGGACTAGAGG	G	A	0.2931	LOC116280206
UNALM_VPA_2116907	AX-417326377	1	ABRR03077224.1	218843	CAAGTCAGGGCCTCTGCGGGCGCCTAGATGCCAGCTTCCCTGAACGCACCTGTGGCTTCA[T/C]GCAGCTCCCCAGTCACAGCAGGAGGGAGGCACCACCACCCCTCCTGCTCTGGGGATGAGA	T	C	0.3333	LOC116280206
UNALM_VPA_2118654	AX-432735557	1	ABRR03077224.1	237916	TGTGTTTGGTGTTTTGATGATCAGAGTTTACCCTGATGGTC[G/A]TTGTTGAGCATGGCCTCCTtctttgttctgtggttgtcaca	G	A	0.2784
UNALM_VPA_2121314		1	ABRR03077224.1	258464	AGGGCTGCTGCCTTCCTGCGTGGCCTGGCCTTGGGGCAGC[G/A]TCAGAGGGCTGTGTGCCCAGTGCCTGTCATCAGTTATCAC	G	A	0.2381
UNALM_VPA_2123144	AX-432735559	1	ABRR03077224.1	276009	agagggtggggcAGTGATTCAGAAATACTGTCCAGCAGCTGATTTTAGTCTCCAGGAGTG[C/T]GGGGCACGGGAGGGTCACACACAGAGCCTGTGTGAATCTGGTGTCTACCTGTGAGTTACA	C	T	0.1642
UNALM_VPA_2125225	AX-417326381	1	ABRR03077224.1	295466	CTGTGCCTCCTGAAGGAGCGTGAAATGCACTGTCATGAGGGACACC[G/C]TGCAAAAGCAAGGTGACCAAGCAGAAGAGtttgaaaagtaaagaga	G	C	0.2414
UNALM_VPA_2130713	AX-417327421	1	ABRR03077224.1	336062	CTCTCCATCTGTACCCACCTCCTCATGTACACATGGCTGCTCCTCCATCACCTGCTCCCC[T/C]GTGTACACCTGGTTACTCCTCCATCACCTGCCCCCTCCGTGTACACATGGCTGCTCCTCC	T	C	0.2685	LOC116280312
UNALM_VPA_2132950	AX-468726494	1	ABRR03077224.1	356970	TTTCTGTAGCTCACAGCCTGTGACTCAGGGCTGGCTGACTT[T/C]CCaggctgattttcttttccttttgccattAATAAAATCAA	T	C	0.3143
UNALM_VPA_2134779	AX-417326385	1	ABRR03077224.1	379550	GCCCAGAGACTCAGCATTTCTTAACTGAGTATCTGTGTCAATT[C/T]GCAGCTCCACAAAAGTGGCTTTTTATGTGATGGGACACACAGC	C	T	0.2973
UNALM_VPA_2138718	AX-417327425	1	ABRR03077224.1	422728	accctgaccctgaccctgacctgcCCCTCTGGAGCTCTGGGTCCCTGCCCAAGG[C/T]CCTGTCAGGAAGTAGCCTAGTGACAACTGAGAGACCAAGAGCAGCCCTTTCCTC	C	T	0.1174
UNALM_VPA_2140013	AX-468696762	1	ABRR03077224.1	435120	acccagggcccagggctgccaGGCAGGGCTACGCCAGCCCAGGGA[T/G]GGAAGCAGAAGCTGCTTAGGAAAAAAGCAACTCACCTGTGTGTCT	T	G	0.4833
UNALM_VPA_2140617	AX-417327427	1	ABRR03077224.1	453328	gaaatgaaacatGTTTCCCTCAATGGTATACTCACCTGACAAATGCTGCTTGATTTTTAC[T/G]TACTAAATGAACATTTCTTTGAGGCCATTTAATCTCATGGTCAGACTGATTATCCCCCCA	T	G	0.101
UNALM_VPA_2140834	AX-432736126	1	ABRR03077224.1	471288	CCTGTCCAGCAAGGCGGGTCGGGTGGTGCCAGATCTAGAGATGGAATTGCAGGAGGAACG[G/A]CAGAAAGATTCTTCAACCTCAAACAAGTGAAGACCTCCTCCCCAGTCCCCcgtgctgcct	G	A	0.1262
UNALM_VPA_2141195		1	ABRR03077224.1	499648	TCTGGGCCATGGACAGGTGGGAGGGATGCAGCTGGCTCTTCCCCATCCATGGGGGCAGCC[A/G]CAGGGATTCGCACCTGCCACCCCAGTTCTCTCACGGACCCCAGGGCAACTGTGCCCATGG	A	G	0.3058
UNALM_VPA_2141830	AX-417326393	1	ABRR03077224.1	549757	TGCACCCCAAAAAGCGAATTTAAACTTGGAGACAGAGTCTTGGGAGCAAAGAAGAGAGCC[G/A]CTTTACTGCAGCAGGCTCACGCCTTGGAGACTGTGACTCCATCCTGGGGCTGAGCCTTGG	G	A	0.2877
UNALM_VPA_2142208	AX-417326395	1	ABRR03077224.1	573073	ACCAGGAACCCTGCTGCAGCCCCAGGTCCCTGGAGGTTCCTTCTCAGGGGACTTGGCAAC[C/T]AGTCCCACAGGTCAGCCAGGCCTCTGGAGTCAGCAGTGTAACTGGCCCTCCACACAACCC	C	T	0.3571
UNALM_VPA_2142422	AX-468792471	1	ABRR03077224.1	591928	GGGGCATTTGACAGTTGCCAGCGTGTGGCTGCCTGTTTCTGCGTTTC[G/T]ATATCAATGGTTTCATTTTCAGGCTGGCAAAGCAAATAGGTCTTAGG	G	T	0.07792
UNALM_VPA_2142849	AX-417326397	1	ABRR03077224.1	616724	TTGATTTAGCTCAAATGACCCAGGCACTGTCCTTCTCTGCAGGAGACAGTG[C/T]GAGGGGCTCTCTAGCTGGGGCTGTGCTGGCGCTCTGTTGTCCTGTGCTGCT	C	T	0.41
UNALM_VPA_2143149	AX-468697197	1	ABRR03077224.1	634039	TCACATCTGATTGTTATTTCAGCTGCTGTCTGACTTT[A/C]GATCAGCCGGGGCTACCTCGGAGAAGGACAGCAGCTG	A	C	0.47
UNALM_VPA_2143380	AX-432735563	1	ABRR03077224.1	649550	CAGTCTGGATGGCAATTTAGGCAGCTAATTGTCTCCAATGATCTTTC[T/C]GAGGACCAGTGTCTTTTCCTGATTTGGTATTTCCTGGAATTTCTCCA	T	C	0.1141
UNALM_VPA_2143607	AX-417327436	1	ABRR03077224.1	669895	GTTGCCTCCttgtgaaaataaagttttattggcacacagttTTGTATTGTTTATACCC[G/A]CTTTCATGATACACCTATGCAGAGTTGAGCACTTGCTGCAGAGACCACATGTTTtgaa	G	A	0.1979
UNALM_VPA_2144071	AX-432735565	1	ABRR03077224.1	697937	GGTAATTATGGATGGTGGCCAAACTGGAACAATCaccaagaaaacagaagcaatagGAAG[T/C]GGAGATCACATGAGGGTGGGGAATCTGCTGCAGCAAATCCTGGCCTTCCTTTAAATCTCT	T	C	0.4035
UNALM_VPA_2144232	AX-417326401	1	ABRR03077224.1	713235	TCAGGCTTCGCCGTAGCAGCTGTAGCGCACTGCTTGTGTCACTC[C/A]AGAGAAGCAAGGACCCTGTGGGACATGGAGTGCTCCCTGTCACC	C	A	0.0604	CPNE4
UNALM_VPA_2144639	AX-417326403	1	ABRR03077224.1	737669	CggcttcatataaatggaaacatacagatTGTACCGTCTTTTA[C/G]ATGAGGCTCAGCCACTAAACACAGTGTTCCAAGATTCATCTAC	C	G	0.05797	CPNE4
UNALM_VPA_2144888	AX-468724653	1	ABRR03077224.1	759394	tctcaccCTCTGGTCCCCCTGCTGCCTAGACGTTGCAGAATTTCACAGAGTCATTTCCCT[G/C]TTATTTTGATGTTTCTGGTCTCTTTGGGGCCAGTGATAACTGGTCCCTGTGGACCCCTGG	G	C	0.3256	CPNE4
UNALM_VPA_2144994	AX-417326405	1	ABRR03077224.1	777711	GCCCTCACCTGCAAGTGAAAATGTCGCTTTTCCTTTCTGAATCTATCAGTGCTGCGTTCT[C/T]GCATCTGTTCATTCGTTTCTCACCTCCCGGAAGGCTTCTGCTTCCTCTTGGATGCTTCTG	C	T	0.3649	CPNE4
UNALM_VPA_2145526	AX-417327365	1	ABRR03077224.1	820676	TATCACTGAAGTCTCCCCTTTGTCCACGTTACAATGTCTG[A/G]GAGCAGAATTGCACAAGATGGGAAATTTGGGGCtgccaag	A	G	0.2564	CPNE4
UNALM_VPA_2145881	AX-468781792	1	ABRR03077224.1	839782	GCAGCCCTGCACCAGACGTCCTCACCTGGCCCTTAGCAGGT[C/T]CCTGAAGAACATTCTCCATGCTGACGTCTGAGAGAACAGTC	C	T	0.1014	CPNE4
UNALM_VPA_2146103	AX-417326408	1	ABRR03077224.1	860460	GCGCCTGAGGGCAGGTGAAGAGAGCTGTCTCTGGAACTGGAGCCTGAGCT[A/G]TGTGGAGGGGCAGCTGGACAGGAGAGATGCAGGGAGGGGCCTCGCCCCCT	A	G	0.06376	CPNE4
UNALM_VPA_2146284	AX-468694091	1	ABRR03077224.1	873434	CCTACTGAGGCCGGCATGGAGCCAACATATTTGTTAACTGAGCTGCGATTTGTTCGTTTG[A/G]ATTCCAATTCACTGGTTCTGTGTCACTCTTTGGCTGCTGACAGGGTTCACTGCAgaggaa	A	G	0.5	CPNE4
UNALM_VPA_2146794	AX-417326410	1	ABRR03077224.1	891515	ATTTAATCGTCACGCTATCAGTGGAAATGAAAGTCTTGACCTGCACTCAGAGCATGCAGC[G/A]CATTTCCATCCCAACAACTGGTGGCGGTGGTGTCGGTATGTATGTGACTGACTTCCAGAG	G	A	0.06604	CPNE4
UNALM_VPA_2147112	AX-432735568	1	ABRR03077224.1	911874	AATACTTTTGCAGATTTGGGGGAGGTTCCGGGGTTCCCCTCTGTGGAT[A/G]CTTTGTGCTTTGGGGATGCTGCCCTGAGGCTCTACTGAGACGTCTGTC	A	G	0.1368	CPNE4
UNALM_VPA_2147337		1	ABRR03077224.1	923422	CTGGTGGGGttagtgctgctgctgctggcatcTCACTGGGCTGGGAAGCAGAGTCAGAGG[G/A]GGGGTTTCAGGAGGGGTGATGCCACTACTGAGTCTCAGAGGACAGGCAGGAATCAGcaag	G	A	0.1302	CPNE4
UNALM_VPA_3967353	AX-417327449	1	ABRR03077224.1	977676	tccctcctccctctcctgcacctTATCTGCTCTGTGCCCCCACTTATCTG[A/T]CTCCCTAACACTTCCAGCTCTGCAGGAGTAAGACCCAGGGGGACCTGGGC	A	T	0.06	CPNE4
UNALM_VPA_3967405	AX-432736134	1	ABRR03077224.1	995024	GTAAACTCTCTGTGCAGTGGAGACCCTGACCGCCGGCTGAAGGTCAGAAA[T/C]CTGTCTGTGTCCGAGAAATGCAGTTTTGTGTGTTTAaccctcctctttct	T	C	0.1067	CPNE4
UNALM_VPA_2095066	AX-468718441	1	ABRR03077224.1	1014485	CTTCAAGCAGCCAAGACTCCATCTCTCTGTTGCTGG[C/G]TTTCAAGAAACAAGCTGTCATGTATTCAACAGCCAG	C	G	0.3486	CPNE4
UNALM_VPA_3955478	AX-417327451	1	ABRR03077224.1	1026123	CAGTGCACAAGATCATCCCATTGCAACCAGGAACTGTGTGGCCC[A/C]AGTGTCAGTCGTGCTGAGAAAGAGAAAGCCGACCCAGGGCATGA	A	C	0.1458	CPNE4
UNALM_VPA_2096033	AX-417326418	1	ABRR03077224.1	1060045	GGCTGCTTGGAGATCCTGGCAGAGAGGCTGAGTACAGCCAGCCAGAACCAGCGATGCACT[G/A]CTTCCCACGAGCCACAACCCTGGACTGCTGGGCTTCGGTCTGAACCCAGCATCTTTCATC	G	A	0.4007	CPNE4
UNALM_VPA_2096246	AX-468744624	1	ABRR03077224.1	1073295	CTTGTCCCAGGCAGGGAGAGGATCTGAGAAATGCG[T/C]TCGTTTCAGGTGAGCAGCTCAAAACATCCAAAGAA	T	C	0.2353	CPNE4
UNALM_VPA_2096762	AX-417326420	1	ABRR03077224.1	1094032	agtatattttcaaaatgataaaaacctAAATCCTCTATCATTATATAGTAAGCAGCATCC[G/A]AGATGGATTTAATTCATGCCTGAGGGAGCCAGCAAGATGACAAAGCTGGTTCAAAGCATG	G	A	0.0597	CPNE4
UNALM_VPA_2096973	AX-468806403	1	ABRR03077224.1	1107664	GGGCTCACCGCATGTGATGGTCAGTCTCCTCTTCTGCCCCAGAATGTGTTGTTCACGCTG[G/T]GTCACGTTCAAGCCTTCCTGGGCACAGACAGTCCAAGCCTGGCTTTTGTCTCTCCAAATA	G	T	0.05882
UNALM_VPA_3956059	AX-417326422	1	ABRR03077224.1	1132219	AGGGAGCTCTGCAGAGTCAGATTCCCTCGTTAGCACATGCC[C/T]TGTGGGGGTATTTGTGACTGGCTTCCCAGTGCCTGTGTTCT	C	T	0.2029	MRPL3
UNALM_VPA_2097792	AX-468750959	1	ABRR03077224.1	1145207	ATGGCCAGGGCCGGCCAAGCAAGCCCGGAGCTCTGATAACTAACTGTCCTTTAATCATTC[T/C]GTGGGACGACAGAAACATCaaaagcagggctgggagggtaGGACCGTTACGGCAGCAGAG	T	C	0.2	MRPL3
UNALM_VPA_2098434	AX-417326423	1	ABRR03077224.1	1179094	GCAGGATGCCGAGTGAAGCTCTCAGGACGTTTCCAGACTGTAAATT[A/C]AAACAGTCAGCTGCACAGACATACTGCCCTGTCCTTCCCCCTCCAG	A	C	0.1096
UNALM_VPA_2098721	AX-468819603	1	ABRR03077224.1	1198155	NNNNNNNNNNNNNNNNNNNNNTGTGGTTCGTGTGGCCGAGAAACTAAATCTTCAATTTGA[T/C]TGAATTTTAATTAACTGTAAGCAGCTAGTACAGCTATGATAATGGTTTTCTATAAGTAGT	T	C	0.03597
UNALM_VPA_2099049	AX-417327460	1	ABRR03077224.1	1216279	ACGGGTCCATAGGGGGCTGCCGCTAGGGAGGAGCTGAGATCTTAAGGC[C/T]TGCGACAGAGCCAGGTTCCAGCAGTCCCAGATTCTGAAGGGCTTCCAG	C	T	0.2061	NUDT16
UNALM_VPA_2099429	AX-468805394	1	ABRR03077224.1	1238487	CCTGGTTACCCTGGCCTCTGTGCCACCCAACAGGAACATAACCCCA[A/G]TGGTGCCCTGTTCCACGGTCACAGAGTCCCGGTTTGGACACTGAGT	A	G	0.05714
UNALM_VPA_2099868	AX-417327462	1	ABRR03077224.1	1257837	CTTCAGTGAGATCTGAAAAGCAGAGGAGAAACCACCACCGCTGCACCTGTTCCTCCACTG[A/T]AGGGTTATTTCAATCAGCAAGACCCAATGAGCTTTGCTCATAAAGCACTTGGAAACCTCA	A	T	0.06333
UNALM_VPA_2100498	AX-468744631	1	ABRR03077224.1	1275946	GCCTCCAGCTGTGGTCCCTGCATAGCTGCCTCCCGTGTGGCCCCACTTGGTGAGCAATCA[C/T]GACCGAGGGAGAAAGCCTGGTCACTGTGGCCATGGCAAACAGTCCCGAGGAGTCCAGACC	C	T	0.2353
UNALM_VPA_3956868	AX-417326429	1	ABRR03077224.1	1301330	ActggggaaaaagagaagcaatCACCCTGTCCCAGGAAAAGGATGCTCTCGGTCAGACCC[G/A]TCAGCTGGGATCCTGATAAGGCCCTTCCTCTAAGACTCCAGTGAGCATCAGGGTCACCtg	G	A	0.2794	NEK11
UNALM_VPA_2102268	AX-417327467	1	ABRR03077224.1	1340322	GCAGCAAAACCAGCCTCCCCTGACCTCAGGGATCACCCCCACAGCCGTGGGGG[G/C]CTCGGCTCCTCCTGCTAAAGGTAAGAATCTCCCTCAGATGGAGGGATCTCCAA	G	C	0.27	NEK11
UNALM_VPA_3957253	AX-468823386	1	ABRR03077224.1	1358953	GGCACGGGACACCAGGTGGAAGCTCTGCCTGCAGTCT[C/A]CTGGTATGGCACAGCCCTTGCTCCTTCCCTCAGCACT	C	A	0.02703	NEK11
UNALM_VPA_2103882	AX-417326433	1	ABRR03077224.1	1383749	TTTTTAAACTACATTAAAGAAATGTGAGTTCCTACACAGTTG[C/T]GTGGGCCTCAGTGTTATTTTCCCTGTGAGTGAGCAGAGCTGC	C	T	0.06667	NEK11
UNALM_VPA_2104510	AX-468787519	1	ABRR03077224.1	1399181	GAGCGAATTCCTTCTGCTGAGCCTGACTTCAGACTCCACACAAGGTTCC[C/T]GGCAGCCACTGTCAAATACCTTAACACGGAAAATTCCACACTTGTCTTA	C	T	0.0875	NEK11
UNALM_VPA_2105198	AX-417327471	1	ABRR03077224.1	1420018	TGCTGACTCTCAACCAGCGCTCCCAGCCTGATGACACCCCATGTCAGAGAGACACA[C/A]TGACAGCTCTGAAAGACATCCCCTCACAATTTTAAACATACTTCCCATTTCTGGGC	C	A	0.09449	NEK11
UNALM_VPA_2106141	AX-417326437	1	ABRR03077224.1	1457117	CGGGCTGTGCCGCCGCCTGCTGACATCAGCCTCGGCGGAGGGGCTCCTGCGCGGGTGTCC[C/T]GAGGCGCAGCAGCTTTACGAGTGCCTGTTCCACGCCACGAGGTCCTGTGCCCCTGCTGAA	C	T	0.07718	ASTE1
UNALM_VPA_2106467	AX-468712445	1	ABRR03077224.1	1472303	TGGACAGAGAGAGTCGTTTTAAAGAATCTGTCAGCAGTGTAAGTCTTAGGATATCACGTG[C/A]CTAGCGTTTAAAAATCTCATGTTACTGCTGCTCTTTTAAAGGAAGCCTGTACTTCCAAGT	C	A	0.3986	ATP2C1
UNALM_VPA_2106769	AX-417327475	1	ABRR03077224.1	1503395	AGCAAGACCCTGAAGTAGGAGGAATTCTGTCACATCAAAAAAACC[A/G]TAAAGCTAGAGTATCTGGTACACAGAGAGCAAAGTGGACACACAG	A	G	0.09259	ATP2C1
UNALM_VPA_3958199	AX-468730994	1	ABRR03077224.1	1515167	ATGGCCCAGACAGCAGGTCCAAGGATGTTGACAGGTGTTGTGTATGCTGTGACAGATGCC[A/G]ctgacagacacacacacgggGGGGAGGAGCACTGTGGCCCGGCGAGCTCAAGAAACACCG	A	G	0.2905	ATP2C1
UNALM_VPA_2106879	AX-417327477	1	ABRR03077224.1	1531835	AAACAACTACTAACCACGTTATTTCTCTCTTCAGCCCCAAGACACCAGACACTCAGCACC[G/A]AGATCAGCTGGAGAAGGAATCACAACTCTGCCTCGCGGCACATGGGGGAGACATCGACCA	G	A	0.05634	ATP2C1
UNALM_VPA_2106998	AX-468711572	1	ABRR03077224.1	1544334	TCCAGGTAGAAGGCAGCATCTGCACTTTTGGTACCTACCTGTGGTC[G/A]TATTTGTAGAAAGGCCCATGAGACTATCATTAGAAGCAGTGATTTT	G	A	0.403	ATP2C1
UNALM_VPA_2107341	AX-417326443	1	ABRR03077224.1	1564794	AATCAGTATTTCCTCAGCAGCTTTTCACGCCAGGTGCTTACA[T/C]GCCTTGTCCTACTTTGACCCCAACAAGCCTGGAGCAGAGTCC	T	C	0.2784	ATP2C1
UNALM_VPA_3958557		1	ABRR03077224.1	1626357	GGTGGTTTCTGACAGCAAGACGGCCAGCAGAGCTGGTGGAGCAGACCCGGGCAGACAGAC[C/T]GTGCGGACTCCACCCCGTGTCACGTGGCGCTGAGTTCTCTTTCTCCTGCAGACAGCTTCT	C	T	0.18
UNALM_VPA_2108801	AX-417327482	1	ABRR03077224.1	1658363	TTTTAAAGCTGTAAGTGATCCCACAGTTGTAGCCT[A/T]CTGAACTATTCCAAGCATTAGTTTGTTGAGGATAC	A	T	0.3409	LOC116280023
UNALM_VPA_2109230	AX-417326450	1	ABRR03077224.1	1697606	CTGTGACGGTTGCAAAGTGATGCTTTCCCACCATCAACACTTCCTCCATGTTCA[C/A]CAGGGGGCCCGCAGCATTCTCTTGTACTGAGGTGCTCCCTATTTCCCCACATTT	C	A	0.05797	PIK3R4
UNALM_VPA_2109453	AX-468810348	1	ABRR03077224.1	1712609	CAGAAACCCCATGTCTATGAATTTGCCAGTGATATTGGTAAGTTTCTGGTTCTCAAAATT[A/G]GGATGGGAAAATTTGGGAAGTGGTAAGGGAAATAATAGCTGCTAGGGCATTGTAAAATTT	A	G	0.05036	PIK3R4
UNALM_VPA_2109886	AX-417327485	1	ABRR03077224.1	1738590	ggggcagctgggaggctTTGTAGGAATCAGGAAGAGGTGGAAGTGGTGGGAGCAATCAGG[T/C]ACTAGGTGTGTTTCGATGGCAGAGCCAACAAGATTGGCTGAGTGGGTCGGATGGTATGAG	T	C	0.4507	PIK3R4
UNALM_VPA_2110513	AX-468705599	1	ABRR03077224.1	1759406	CGGACTTGGAGTCACAGGGACTCAGGACTAGGCCTCAGGTCCAGCTCTGTGGACTCAGTT[A/C]AGTATGAGGACTCCTCCTCTGCCCAGTCTCGCTCCTGTGTGTGTGTCGGTCATTTAACCC	A	C	0.4242
UNALM_VPA_2111168	AX-417327487	1	ABRR03077224.1	1780113	CATCCCTGCTGCCAAGTTCCAGCCGCTCCTGCCAGTGGTGACTCACTGCGCTTGAGGGGC[T/C]TGATCAGGGTACATCCTGTCTGTGGGTCTTACCGTAGCAGAAAGTGCACCGCTGCAGGCT	T	C	0.2517
UNALM_VPA_3959518	AX-417326456	1	ABRR03077224.1	1813795	GGCTGAGCTGCTGGGGCAAAGGGGCCTAGAAAACGTCTCCCACCT[C/T]GGTGTCTGACAGAAGGACACCCGCTCTGCAAGGCAGGGACCAGAA	C	T	0.2016
UNALM_VPA_2112473	AX-468768562	1	ABRR03077224.1	1830051	AGGAGGAAAAGAGGCAAGTGAAACGAAGCCCCCAG[T/C]GAACCTACAGACACATGAGCCAAGGTCACTCATGA	T	C	0.1307
UNALM_VPA_2113110	AX-417327493	1	ABRR03077224.1	1860315	GGCATCACTGGCCCCCTCGATGCCCATGGTGAAGATGGTCACCCCCTGGCGCCGGAGGCT[C/T]GCAGCCGCCTTGGTCACGTTGTCCTCTGATGGGTGGTGGGTCACCAACACGGCGATCTGC	C	T	0.2766
UNALM_VPA_2113817	AX-417327494	1	ABRR03077224.1	1898157	GTTAGGCAGCAGGTGAGCCATGATGAGAAAAACTGGATGTGGTCTTTGCCTCGTGGGTCT[T/C]CTAAGCCATCCTATTTCTGAAAGAACGGCATGGAGAAGTGTAGTCACAGCAGTGCCACAT	T	C	0.2198
UNALM_VPA_2114338	AX-417326464	1	ABRR03077224.1	1939135	CTTCGGAGGCCTCCCTCTGGCCTGTGAGTGCCAGGGGATTACCCACCTACCAATGGGCCT[G/A]CACCAGCCCCGGGACCAACCCCTCCCCGGGCCCTGCAGCCAGCCTCACCAggacccagcc	G	A	0.06132	COL6A5
UNALM_VPA_2114454	AX-468706807	1	ABRR03077224.1	1958495	CTTTCATGGAATTTGTGGGAAATCTCAAGATGTGCAATGAGTTATCTTG[G/T]GGTCTGCCTTGGAATCTGTTCAGGGGCCAAAATCAATCATATGTTCTCC	G	T	0.4177	COL6A5
UNALM_VPA_2114587	AX-417327498	1	ABRR03077224.1	1979967	TCTGGCGACCTCAGCCTCCTCTGAGTCTCTTCCCCTGATCCTCCCCTTTATGGGAGCCCC[A/G]TTTCATCGGCTGCCTGGAGATCATGTGCCTCTTGGGCCCGCACAGCATTCCTTGGCCTCT	A	G	0.1628	COL6A5
UNALM_VPA_2115032	AX-432735572	1	ABRR03077224.1	2013596	ACAGCTTAATCCTTTTACAATCTGAAAGGAGAAGAG[G/A]TCAGGCATCACAAACCTGTTCTGCAGCAGGTTCTAC	G	A	0.2483	COL6A5
UNALM_VPA_2115269	AX-417326469	1	ABRR03077224.1	2030614	CAGGAAGGCTGGGGAGCACAAGAGGATTCCTGTGTCGGAGGAAAG[T/C]GCAGAAGGGGTGAGAGTAGGGTCCCGGTGCGGACACCGCCAGTAC	T	C	0.2081	COL6A5
UNALM_VPA_2115971	AX-417326471	1	ABRR03077224.1	2075947	TCTCTCCAGAAAATGCACATAATGGGTTATAGCTGCTTGTCTAGACAAAAGGA[A/G]GagatttctctctgtctttgcaaCCTCTGTAGCACAGAGCCTATGATGTCCAT	A	G	0.08681
UNALM_VPA_2116179	AX-417327504	1	ABRR03077224.1	2099364	CCCTTCAAGTCAAGGGACagctcttttctctgcctggaggG[C/T]AGTGAGAAAGGCTGCAAGCAATGCCGGGAGTTGCAGGAGGC	C	T	0.4077
UNALM_VPA_3960465	AX-468769515	1	ABRR03077224.1	2116630	TGGCCATGTCACAGAGCTCACAGAGCTCAACCTGATATTCCTCAG[C/T]GCCCTGAAATCTCTTAAAAAGAGAATCACCCTTCATTCTGATAAA	C	T	0.1371	LOC102545896
UNALM_VPA_2116492	AX-417327506	1	ABRR03077224.1	2125842	TTGCATAACTGAACCTCCAACTTCAATTTCCTGTC[G/T]TTATGGTTTGGTGAGCTGCATTTGCATTCAGAAGA	G	T	0.06897	LOC102545896
UNALM_VPA_3960532	AX-417327508	1	ABRR03077224.1	2181421	TTCGAGATGGCCCTGTGGATGTCCGCCTTGGAGGAGTGCTGGC[C/T]GAGCCTGAATTCTTCCTGCGGGTTGGAGCTGAACTGCAGAAGG	C	T	0.255	LOC102545896
UNALM_VPA_2117006	AX-432736138	1	ABRR03077224.1	2197081	AAGACAATGTCGGCCAGGACTGCTTCTCCGCAAGCTGCAAGAGAGGATAAAAGGGGCGGG[G/A]TCTGTGGGTCTTCACTCAAAATGCTTAGAACCAGTGGAGCCAGACTGTGAACAGAAAGGA	G	A	0.2909	LOC102545896
UNALM_VPA_2117153	AX-417327510	1	ABRR03077224.1	2216886	CCTCCGTGTAGTCGTTCGGGGACCCAGGCTAATGCAGACACACC[G/A]TATTCAACATGCAGCACCTGAGGGGTCTGTACAGAGCACCAGGT	G	A	0.07
UNALM_VPA_2117332	AX-468811308	1	ABRR03077224.1	2235212	CACTGATGGAACGTCTTGGGATAACGCTGCTAACAGAAATGGAAT[G/T]TTACCCATGTTGATGGAAATAATCAATATACAATTTATACTAGGA	G	T	0.04878
UNALM_VPA_3960675	AX-417326482	1	ABRR03077224.1	2271517	GCTGAGTTGTTGCTCTGTAGGTCAGTAACAGTCACACTTCAGTCTG[C/T]ACAGAATCACCTGCAGGACTTGTGAagacagattgctgggccccac	C	T	0.1376	CAPN7
UNALM_VPA_2117862	AX-417326484	1	ABRR03077224.1	2302445	GAGATTTTAGTGATGAAAAGGGCACGAGGGAGCTGCTTTCAGCCTTCGTTCTTCAGAGCA[G/T]AAGCCAAGGCCTGGAGAGGGTGTGACTTGTCCCGAGTCACACGGTTGGCATCAAAGAAGC	G	T	0.05442	CAPN7
UNALM_VPA_2118065	AX-468743799	1	ABRR03077224.1	2316989	TCCAGACCAGGGTTGCCACCCCAACCCCTTACTCGAGCCTCCATCCAAGGCCTCA[G/A]AAAGAGCTACCAAAGCCACGTGTCAGCtgaccgccccctccccccaggcaaACAA	G	A	0.2394	SH3BP5
UNALM_VPA_3960820	AX-417327516	1	ABRR03077224.1	2339829	GTACCCTTGCATTTTCTCGCCACCTCTGCAGAGCCCTGGCTTCCCCCTCGCCA[T/C]TTCCACAAACCAGATCAACACCAAGATTCCCCAGCAAAGGAAGACCACAGCCC	T	C	0.4545	SH3BP5
UNALM_VPA_2118391	AX-468779905	1	ABRR03077224.1	2359234	CCAGGACCCTGTGTCTGCAGCGGGGACACCAGCAAAACCAGTGGCGGGGAGAAAACAGTG[C/T]GTCAAGCACTGCCCAGGGGGCTTGAGAACCTTCCCCCTGAATTTATAAAGTGTCTGCTGA	C	T	0.1014	SH3BP5
UNALM_VPA_3960924	AX-417326488	1	ABRR03077224.1	2380528	ATGTGTCAGACAATTTGGGGCCTGGGAGGCCACAGGAAAGAGTTTGGACTTTGCACAAAT[A/G]tgatgggaagccactggagggacTGAAACTGGGGGATAACAGGACCCAGTGTATATGTTT	A	G	0.1679
UNALM_VPA_2118840	AX-468748996	1	ABRR03077224.1	2397473	GTGCCTCAGTATCTGCAGCTCCTACCCAGGTGGCATAGTCATGACCGAACAAGAATCTGC[A/G]GATGGACTGAATGAACGCACAAAGGAATGAGTGAATACATCCCTCCGGGATGAAGGGTTG	A	G	0.2167
UNALM_VPA_2119084	AX-417327521	1	ABRR03077224.1	2420001	AGAACTGACTGAGAAACCTTGGGGAGTTTTCGGTGCCCGTGAAAGAG[G/A]TGACCTAAAAACAACCACAACAGCTGCCCGACCCAGAGGCGAGTGGT	G	A	0.05128	METTL6
UNALM_VPA_2119331	AX-468692264	1	ABRR03077224.1	2436367	AACCAGGCGGCACTTTCCCAAGGACCCACCAACGGCCTGCCTGCCAG[T/C]GAATCTCCTGAccgagagaggggcagagggccGCTTATGAGACAGAG	T	C	0.5	COLQ
UNALM_VPA_3961117	AX-417326492	1	ABRR03077224.1	2460915	GAGGCTGTTTGGAGGAAAAGTTCTGGAAGCAGAGGGCTCA[G/A]CAGGGCTGATGACAGGGCATGCCCCTGCAGCTGGGTCCCC	G	A	0.07746	COLQ
UNALM_VPA_2119840	AX-468711834	1	ABRR03077224.1	2479948	TCAAGGCACAACCATTCCTGAGTAGTTTCTACCAAAATTTCT[G/A]CTATAGTAGGAAGGAAGCACCCCAGCgggaggcaggcagccc	G	A	0.3919	COLQ
UNALM_VPA_3961229	AX-417327525	1	ABRR03077224.1	2500019	NNNNNNNNNNNNNNNNNNNNNNNNNNNNNNNNNNNNNNNNNNNNNNNNNNNNTAAAACTC[A/G]TGAAGCACCCAAACATATCAGGGAGTGAGAGCCTGGGTTCTGTGTGCTCCTCCAGGCCCT	A	G	0.07328
UNALM_VPA_2120386	AX-468747718	1	ABRR03077224.1	2512705	CATTCAGCTGTTAGTCAGTGGGCGGGTGGCTGCAGAAGGAAGTGAAAACACACAGCCCGC[T/C]TTCCAGGAAATGACTCATCTACTTGGGAAACAGGACCCACTTACTTGAAAAGTGAGACCA	T	C	0.2215
UNALM_VPA_2120552	AX-468769545	1	ABRR03077224.1	2529443	TGTTTGTGGTTTTAGTTTCCAGTAGCCCCAAGGGGAAAGGGACT[A/T]TTGGAAGTTGACCCCTGAAGAAGTAAAAGGTAAACGGAGAAGAC	A	T	0.137	HACL1
UNALM_VPA_2120725	AX-417327527	1	ABRR03077224.1	2547154	GGTGAGAGGTAAACACTCTTCCTCCAATCACCACGGGCCCCT[C/T]TTCCTGGGTCCTCCATTCGCCAGGGTGGGAGCGTCTTAAGGA	C	T	0.2	BTD
UNALM_VPA_2121094	AX-417326496	1	ABRR03077224.1	2577569	ACTTAGATCAGGTCCTGGTTTGTATGCTGAAATCAATGCATTGACTTTCACCCACCAGCC[T/C]GGTGGGTCCCAGCCTTGGCTGCACGTTAGGGGAGCTTTACACAAACACTGTTTCCGGGAC	T	C	0.4267	BTD
UNALM_VPA_2121415	AX-468767167	1	ABRR03077224.1	2597228	taggCAGGACGGCAGCTTATTTCTGTGCTCATCGGACATGCCT[G/T]TATTGAACCGTCCCTGCAAGCCAGCTGGTTAGCTTTATCAACA	G	T	0.1379
UNALM_VPA_2121650	AX-417326497	1	ABRR03077224.1	2622198	GCTccgagggaggaggggaggggcagaggttcAGATCTAGGCAGGTTTATTAGCCAAGAG[A/G]TCTGCTGTCAACAAGGCAGCTGGATCTATAAATCCAGGGATATGGACTTAGGAGTCTCAG	A	G	0.1913	ANKRD28
UNALM_VPA_3961680	AX-468760851	1	ABRR03077224.1	2635559	AAGTGGCAGCAAGACAAAGCAGAAAATTCCATGCACACGGGGCAGTGTTAGAAAGGATGC[C/T]AGGAGCACATTAAGATGAAGATCGCAGGGCACGTGAGCAGAACTGCAGTGGGTCCTGAAC	C	T	0.1685	ANKRD28
UNALM_VPA_2122178	AX-417326499	1	ABRR03077224.1	2658798	GCCAGTCACCGCACCAGGCAGACCGCACAGTCTTACAGCAGTGAGCGAAGCTG[T/C]GGCCCGGGGCTGAGGCTGCATTCACCGGTCAGCCGGCCTCGGGCCCTCAACCC	T	C	0.1681	ANKRD28
UNALM_VPA_2122505	AX-432736140	1	ABRR03077224.1	2676074	GctaataattttctaaaacttctgCCTGCAGGGAATagctctcttctctgctcctAAGCC[C/G]CAGAGGAGAATCCACACCCAGCGAGCTGGGCCAGGCGCCAAGCACGTTAAGCATCTCCTC	C	G	0.3	ANKRD28
UNALM_VPA_2122830	AX-417326501	1	ABRR03077224.1	2709054	CTCAAGGAACTGAGGGAAGGGTTTTAAAACCTCTTCAGGAACATCAACAGCTTGGTGAAC[A/T]GGCAGCCAGCAGAGCGACATGTGGCCACATGAAAGGTCTGTTAAAGATTAGAGCACTTCT	A	T	0.07826	ANKRD28
UNALM_VPA_3961972	AX-417326503	1	ABRR03077224.1	2746230	GATTCCCTGCAGATGCAGTCACAAACATTCACAGAACATACAGACA[C/A]ATGACAACCCAAACAGACCCATCTCTGACTAAGAAAGCAGGCCCCA	C	A	0.04	ANKRD28
UNALM_VPA_2123233	AX-468762162	1	ABRR03077224.1	2768445	GAGGAGGCTGGAGATGCCCTGGCTGACGGAGTCCAGCTCT[C/A]GGTCCCATCCTTTCCAAAGCTGCTCTGGCAGACAAGGCCC	C	A	0.1619	ANKRD28
UNALM_VPA_3962063	AX-417327540	1	ABRR03077224.1	2788599	GCCATCAGCTACACAGGAGAGGCTGGGACCCACCATGCCCTCTC[T/C]CACTCTGCAGAATTCCCCAGTGCCCTCCTGTCCTCTGTTTTCCT	T	C	0.27	LOC107033618
UNALM_VPA_2123734	AX-417326507	1	ABRR03077224.1	2820149	TTTCTCAGCATCCCATTAGCGCTGAGTCTTTAAAGACAGCATAATGCACTCCACTGGGGT[C/T]GCTGAGCTGCATCATCTGGGAGCCGGAATGGGACCTGGGGAGGAATCTGGCTGGAGTCAC	C	T	0.1027	LOC116280355
UNALM_VPA_3962169	AX-468767856	1	ABRR03077224.1	2848292	CTTCTCCCAAAATTATTTTATGGTATCGTGGACCCTATTTTAGTGGACAAGTTTTTTGAT[G/A]AGCAAAGCAGATGAGCGCCACTGTTCTTAGAGTGCCTAGGGGATGAATTTGATAAATCCT	G	A	0.1429
UNALM_VPA_2124199	AX-417326509	1	ABRR03077224.1	2865171	GAGCCACCTTCCTGCCCTCTAGAGGGTGAAGAGACTTCCTCAGTGGGGCTACTACAACAC[G/C]GAGGTTCTAGAACAGCACACTCTCCAAGCCCCCGAGGAGGCTGCAGAAATGAGGATGATT	G	C	0.4167
UNALM_VPA_2124667	AX-417327545	1	ABRR03077224.1	2899615	CCCCAGGCTGAAGAAGCCCACTCAAGATAGCTTAAGTCCAAAAAGGGAA[A/G]ATTCAAACAATGATGAAGTTTATCATTCTCTAAGGAAGGCTGCTGACAA	A	G	0.4137
UNALM_VPA_2124932	AX-432736142	1	ABRR03077224.1	2918917	CCTTCAACCATCTCTTGCTGGCAGTGGACAGAGCGGGTCCTGG[T/C]CACAGCAAGTCCTCCCTAGCCTGCAGCACAAGTGGTTAACACT	T	C	0.2197
UNALM_VPA_2125077		1	ABRR03077224.1	2937406	AAAGGAAGTTTCCCGCAGGTCGCAGGGGTTCCCTGTGTGAGAATCCAGCCCCGCCTCCTC[A/G]CTGTAGTAAGGGCTGCGTTTCCACCTGCCCCACTCTTGCTTGTTAGCTAACCACTTTTGT	A	G	0.3435
UNALM_VPA_2125259	AX-432735580	1	ABRR03077224.1	2957264	GCAGCTGGGTGTGTGCAAACCAAACCAGCCCAAGGAACCC[C/T]GGGGCATCTGAGTAGGGCACCAGCAGTATTGTTTCAGCCT	C	T	0.1443	GALNT15
UNALM_VPA_2125489	AX-417326517	1	ABRR03077224.1	2979366	GCAGGTAGCCCCAAAGAGACGATCTACATAGAGGCTCTACCAAGACCCACTGGAGATGAT[C/T]CAGGACCTATGGCCTCTGAAAACAGCTGCATCTAGCCACCAAACATGAGATTAAATGATG	C	T	0.07718
UNALM_VPA_3962512	AX-468732150	1	ABRR03077224.1	2999927	AAACATTGAAATCCTCCTTGATTCCTCTCAAATCCTATGACCAACTGTA[C/T]CCTTTAAAGTGCATCCAAAACCTAACCACTTCTCACTACCTCCACTGCT	C	T	0.2846	OXNAD1 DPH3
UNALM_VPA_2126117	AX-417327551	1	ABRR03077224.1	3021159	CAACTTTTAGGGCTGTGATGAATTAATGGCTCTGTAGTGCCAGGTCCACGGGGAGCACTG[C/T]GTACAGCGTCTGCTGCCACTGTCCCTCCACAGGGAGGCACTTGCTGTGGTCTCATGGAGA	C	T	0.4571	OXNAD1
UNALM_VPA_2126493	AX-417327553	1	ABRR03077224.1	3054208	TGGCGCCTTCCTGGGGAACAGGTCCAGGAAGAAGGGCAGACCAGCTGCAGATGCAGGCAC[C/T]CACTGTTTGGATTCTGTTCTCTACCTGATGAGCGAGGTCAGGCAGCCCTTTCTCATCTCT	C	T	0.05479
UNALM_VPA_2126900	AX-468738229	1	ABRR03077224.1	3071367	CATGGGTGTTGTTCCCAAGGGCACTCCCCCTAAAAC[G/C]TCATCCAGATTCATCCCAGACGCGGCTCCCAGGGAG	G	C	0.2553	RFTN1
UNALM_VPA_2127409	AX-417326523	1	ABRR03077224.1	3098441	AAAAAAGGGCACATGGCAGGAAATGCCCTGTTCTTCCCAA[C/T]GGTCACCATGTGCCCAGGAGATGCTCGGGGCTGCCGCAGC	C	T	0.4631	RFTN1
UNALM_VPA_2127585	AX-468791900	1	ABRR03077224.1	3118617	GGAAGTGATCCCAGGAGACAGAGCGAGGGAGCCGAGAGGAGAAACAGGGCAGAGATGAAC[G/A]CCAGGGCAGGCTGCGCTGATGAGCAGGTTCCTTCCAGGGCAGCTGGGCACCCGAGAcact	G	A	0.07595	RFTN1
UNALM_VPA_2127870	AX-432735582	1	ABRR03077224.1	3133010	CCATTTTAAAGACTTTGGGGAGGACCCACAACATACAAAGGGAACCTACAAACAGAGGCA[C/T]GTGCTGTGTAGCAAGAACAGGCACAGAAGTGCTCTTCTGTGTGGCACGGTTTCACGTGAG	C	T	0.09091	RFTN1
UNALM_VPA_2128064	AX-417326525	1	ABRR03077224.1	3148778	GCCTTTCAGTTGCTCCAAAATCTGTTCCCATGTACCAGATGCAGTGACCCTCCCATCCAA[T/C]CCCACCTTCTGGCTCAGGCGGCACCCCCTTCATCCCTGAGGGCTCTGCAGAAGAGGCAGC	T	C	0.07383	RFTN1
UNALM_VPA_3963006	AX-417326527	1	ABRR03077224.1	3182666	ACAGGCTCTGCAGGAGATTCAGAGGCTGAGAACTATTCTGCAG[G/A]GGGTTTCCCTTTGGCCCTCCTTCAATGGGCAGGGGACCTGTGG	G	A	0.1208	RFTN1
UNALM_VPA_3963058	AX-432736148	1	ABRR03077224.1	3199576	ATATTTGCACATTTACTGCAGGCTCATGGGGTGGGTCGCACATGGGGAGCCTCTATAGTA[G/A]CCATATTTGGTTTCCATTTTAGGGACAagttcctcctctcctcttttctccttcccccaa	G	A	0.1495	RFTN1
UNALM_VPA_3963108		1	ABRR03077224.1	3221901	CTACCCTACGCTGGGCCTCCCAGAAAGCAGGACTCATGCCTGCGTGCAGGCCCCTGCAGC[C/T]GAGCGGGGGTCACTCCTAGCCAGCCCCCTCATCCATCACAGACTCAAGTTCAGTCCATCA	C	T	0.05469	RFTN1
UNALM_VPA_3963150	AX-417326534	1	ABRR03077224.1	3261021	CTGAACTAGACAACATCAGGAGATCAGCACTTTCTAAGCATTTCTGACCATAACCCACCA[T/C]CGCTGAGGAATACATTTTACCTCACAACCTGGTCCAAACACACTTATCTGTAAGAACTGC	T	C	0.1926
UNALM_VPA_2129342	AX-432735586	1	ABRR03077224.1	3272392	GACAGAGGATCCCTAAGGGGCCACAGTTTGCGGGGGGCCAGTCCAGGATGTAGGAGAAAG[G/T]CCCGGGCCAGAGCAGGCATTTCTCTGTGGCTGCCTCCTGACAACGCCCCAGCCACGCACG	G	T	0.1181
UNALM_VPA_3963234	AX-417327568	1	ABRR03077224.1	3296484	TCAGTGCATTCAAATTCAACTAATACAGTAACAACATTTAGTGAATCGTAGTAGGTCTAG[A/G]TGCTAGATAACTGCAGACCACCAATTTCTGACTCCTAGCCCAGAGGAGCAGAAAACTTTG	A	G	0.1261	DAZL
UNALM_VPA_2129911	AX-468743537	1	ABRR03077224.1	3318658	GCGTTTCCCTGGCTGCTCATGGCGCCCAGCCTCTTTCTGCTGTCTGTTAATTGTTCAGGT[C/T]CTTCTTCCTGCCTGTTCACAGCCTTTGGCCATTTTCCTTTGGGCTGCTTGtcttttgtgt	C	T	0.231	DAZL
UNALM_VPA_2130130	AX-417326537	1	ABRR03077224.1	3332208	AAATGGCTGTGTTCTACCCCCAATGGTTAGCCATCTAAACTCCATCTTTATGGGGCAGCT[A/G]CTGGCAAAAGGGGGTCCTGCAGTCCCCCAAGCTGGGCGGCCCAGGCAGCTTCTGAGGGTT	A	G	0.4932
UNALM_VPA_2130465	AX-468780220	1	ABRR03077224.1	3349493	CCATGAGCCAAGGGCAGGGTTAGCTCTGGGACAAAA[C/T]GCACCAGCTGCTACCTCAGGACCCCTGCACGCTGAA	C	T	0.1007
UNALM_VPA_2131162	AX-417326539	1	ABRR03077224.1	3381653	TGTCTCCACGGAGACCTGTGTGGAAAGGTGATGGCTGAGA[C/T]GGAGGTGCCCGCTTCCACCAATATCTGGACCCCAGGATGA	C	T	0.05814
UNALM_VPA_2131471	AX-417326542	1	ABRR03077224.1	3422241	TCCAAGGCAGGCTCTCCCATCCTTGTTGCTGCCGACATTTAGGGCTGGATCATTTTGGTC[G/C]TAGGGGACTTGCCTGTGCcttgtaggatatttagcagcaccTCTGGTTCCTACCCACTAC	G	C	0.08099
UNALM_VPA_2131599	AX-468781997	1	ABRR03077224.1	3434723	TCACCTCTCCGTCCTCATGGCTCTGTGCTTTTGTGCACAGTTGCATGGACTTTACAACCT[C/T]CCAGGAGGTAGACCAGAAGGACAGTAGACTGCCCTTGATGGGGGACTCAGCCTGTGGGCA	C	T	0.09615
UNALM_VPA_2131945	AX-417327575	1	ABRR03077224.1	3458447	TGGTGGCTGAGAGCATCTGCTTAGGGGTCCACTTGGCCCAAG[G/A]TTGAGTCCTTGCTCTGCTGCAGGCTCTGGGACCTGAAGCAGC	G	A	0.1181
UNALM_VPA_2132366	AX-417311075	1	ABRR03077224.1	3496647	TGGGGAAATTCACACACTAAGAGCCACCCGAGGTCCTTATC[C/T]GCAGAGCTGCAGGCTCAGCCTTCGGGGGTTTCTGATTGATG	C	T	0.3131
UNALM_VPA_3963771	AX-468728320	1	ABRR03077224.1	3518778	CCTGCATCGTGGAAGAAGAGCCCCTGCAGGGGgatattttttgaaagaactaATTGGACC[G/A]AGGCACAAGCATTATTTCTACTAAGAGGTGACTGTACATGTCACACTTGGCTGAAAAGGG	G	A	0.306	PLCL2
UNALM_VPA_2132640	AX-417327578	1	ABRR03077224.1	3528470	TGGGTCACGAGAGCCCCGGAGGGGAAGTGACCAGCAGGGCCGCCCAGAGGTGTCACCC[G/A]TGTTACTGAACACGTCTGCCAGTATCAGGACCTCTTGCCCACGTGTCACTGCTTGTTC	G	A	0.2842	PLCL2
UNALM_VPA_3963872	AX-417326547	1	ABRR03077224.1	3580113	agggaTATTAGAGgagagatgattttaaaagagatttatcCTGAACGGTTAT[A/G]CTCAGTTGATTTACTCTTGAGATGAAGACCCAGGCCTGCAGATGCGCTTGAG	A	G	0.4419	PLCL2
UNALM_VPA_3963902	AX-468754183	1	ABRR03077224.1	3595990	GTGTCCAGACAGACCAAACTGGCAGCCTGCCTGGCAGTCAGGATGGGAACCTCCCTGTAG[C/T]TGAGGTTAGACTTTGGGTATGCCTGAGTCTCCGGTGCCTGCCCCTTGGCAAGGACTTAAC	C	T	0.1946	PLCL2
UNALM_VPA_2133333		1	ABRR03077224.1	3618884	GAACATGGACATCGTGGAAGCCAGTATAGAGACCAGGAAAGAGTGCCCTGCTCAGGGCGG[C/T]CCCCCAGCCCGGttttcctgggacagaccctGCTGATACACCTGCTGTCCCAGCGGGGCC	C	T	0.1733	PLCL2
UNALM_VPA_2133462	AX-432736152	1	ABRR03077224.1	3637673	AATGCTGCCCAACTATTTGAGTTTGGGAAGATGTTTACCTGTTAGGTGTCCCACAGTCAC[A/C]GAATCTGTAAAAGGGAAACCTTTTTTGCTGTCTAGGCACCCTCTTTTATGACAACCTTAG	A	C	0.1507	PLCL2
UNALM_VPA_2133630	AX-417326551	1	ABRR03077224.1	3658391	CTGTGTTCCAGAGCAAAGTTATAAAGACTTCTTCATGAAC[G/A]GGCTGTCAGTGAGCTGCTGATACAAACCCTAGTTCCCTAG	G	A	0.1099	PLCL2
UNALM_VPA_2133901	AX-468784734	1	ABRR03077224.1	3679509	GATGACCTGGTGAACAGCTATCAAAGATAAGGTGCATTTTGCTTTCAGTCCAGTGGCCAC[G/A]ACTTGACACACTGGCAGCTTTCTGCCAAGCAAACCCACACGTCTCCCAGCGTCCCGGGTC	G	A	0.09396
UNALM_VPA_2134068	AX-417327585	1	ABRR03077224.1	3700338	CCAGACCTGGAATAAATGGCAAACTTTTTGCCATGATTTAGAACAAGGTCTGGACAACCC[C/G]AGCCTGCTTGCCAGCTgcttttgtcaataaagttttattggaagaaTCAGAAGACAGTGA	C	G	0.06711
UNALM_VPA_2134405	AX-417326556	1	ABRR03077224.1	3741585	gcagccCTTCCCCACGTAACCCTACAGAGCTGAGAAGGCAGCAGTGG[A/G]GTCTGCGGGGTTTCAGAGGCATGAAGGTCTCTTGGAGCCTGCACAGG	A	G	0.2806	TBC1D5
UNALM_VPA_2134472	AX-468733174	1	ABRR03077224.1	3756923	CACAGCTGGTACGGGCTTGTCTTTAACTGAGGTGTTTCCCCCTTCCGTGCAA[C/T]GAGAAAATGCTCTTTGAGTGCTGATGGAAAGAACAAAATCAGAacaaaaact	C	T	0.2901	TBC1D5
UNALM_VPA_2134614	AX-417327589	1	ABRR03077224.1	3776757	GCGGGCAGCGTGCAGGCGGGGTTCAGTTTTTGTGCCCACCTGCCCCTCAG[C/G]AGGACTCCTGTTAGCAGTGCACAGGCTGCTCTGGCGAGTTCCTGCAGCTC	C	G	0.09667	TBC1D5
UNALM_VPA_2134801	AX-468790143	1	ABRR03077224.1	3797869	GCAGGTAGTGAATCCAGAACAGGGTACCCGGAAAAAGAGCTGGTTCCCACCAGCGCCGGC[C/T]TGCTCGTCTAAGCACCAGCTGACTCCCAAGCAGCCTGGTGAAGCTGGAGGGGGCTGAGGG	C	T	0.07921	TBC1D5
UNALM_VPA_2134882	AX-417327590	1	ABRR03077224.1	3806820	ATAGAGTGATCTGCACCACTCACTTCCCATTGTCAGCTGCTTCGTAATGAGGGAGAGGCA[C/T]TCTCATTGTACAGACAGCACAGCTTGGCAACAGAGGAGGCCCTCAATACATATGTATCGA	C	T	0.2375	TBC1D5
UNALM_VPA_2134925	AX-432736154	1	ABRR03077224.1	3821310	TAGGTCATTGGAATTCTACTGAAGAAAAGCTAGCACACAGGCAAAACGCCGAAGGAGGAC[G/A]ATTCGGACAACTTGCAGCACTGATCACGACTAACATTTTAGTCTCCACAGCAAACTTTGA	G	A	0.283	TBC1D5
UNALM_VPA_2135139	AX-417327592	1	ABRR03077224.1	3859560	GTATTCCAGTGGAAGAGGAACATGACACTAACTGCAGCAGGACAGGGCTGATGGC[C/T]GTGGCACAGCTAAGAGCTGTGACAGCTCCAGGAGCCGGGGAAGCAGGCAGGGCGG	C	T	0.2433	TBC1D5
UNALM_VPA_2135316	AX-432735591	1	ABRR03077224.1	3879558	GACTTGCCCTCAAAGGGTGATCCCAGGACCAGCACCATCACTGGGGAGCTCATTAGAAAC[G/A]CAGGCCCCCAGTGTAGTCCTGCTgcatcagaatcttcattttaacaagaccTCCAGGGAA	G	A	0.2148	TBC1D5
UNALM_VPA_3964398	AX-417327594	1	ABRR03077224.1	3895332	CCCTTCAGACAAGAGTGATGACAGCCTGTTCAAATGCTAATACTAACACTGCAGAGGGGG[A/G]CTTACTGTAGCAGTGTACTAAATGGATACAAGCGCAGGAACAAATTTTTTGTGTAGGAGA	A	G	0.16	TBC1D5
UNALM_VPA_2135618		1	ABRR03077224.1	3907631	TCCTAATGATGCATCATCAGCCATCTGGGGGCACCTGACCATCCCTATCCCTTCCAGAGC[T/A]GCCTCCTTCAAGGACTTAGCAGGCTGGCGCTGACAGAAGCCTGTTCTCTTCATTCTAACT	T	A	0.01709	TBC1D5
UNALM_VPA_2135827	AX-417327596	1	ABRR03077224.1	3932077	GACTGCAGCCGGGTAATGACCTCACACCATTACATAAATGCGTGCACTGCTTCCTTCAC[A/C]GAGAAAGTCTTATCACAAAAAGTATATTGCTGAACTAGGCAGCACATGTAGGAATAGAC	A	C	0.422	TBC1D5
UNALM_VPA_2136059	AX-468789102	1	ABRR03077224.1	3950060	TCAGTGACAGACTCAAGGGTACGGAAGAGACGCTTAGCAAGACAGCCCACGAGGCTGCCA[G/C]TGAGGGTGGAAATGAAAGTGTGGAAGGCATcgtaaggaaaatggaaagaagaggtTCCCT	G	C	0.08446	TBC1D5
UNALM_VPA_2136249	AX-417326569	1	ABRR03077224.1	3964518	AGTTCCCCAGGTCTGAGGCTGTTCAACCTTAGCAGCAAACATCCCGGGAAAGATAAACAC[G/A]GGTGGAGTGAGGTCTCCTGGAAAACTCCGTGGTCCCCGCATGGCTGATCTTCCAGGGCAT	G	A	0.1859	TBC1D5
UNALM_VPA_2136866	AX-468824751	1	ABRR03077224.1	4052847	CAGAAAGCTTTTCCTGGAGCCTATCTAATCCACTGGCAAAT[C/T]GTGCTGCTTCTACCttcaaaatgaaatcaagaaTTAGGCCA	C	T	0.02381	TBC1D5
UNALM_VPA_3964759	AX-417326571	1	ABRR03077224.1	4066261	TGCAGGATTTTCAGGGTTGAACAACAAATTAAACCTAGAGATTA[A/G]GAGGTTCACATATTTCTCTCCAACTCAATCCATTCACAAGGTCA	A	G	0.1952	TBC1D5
UNALM_VPA_2137232	AX-417327602	1	ABRR03077224.1	4101017	GCCCCTATCCAAGGCCAACCTCTCCACCTGCACACACGGC[G/A]CCAGCAAATCTCTACTCTTCCTGGTATCACCGGTTTATTC	G	A	0.052	TBC1D5
UNALM_VPA_2137306	AX-432736158	1	ABRR03077224.1	4114217	AAAGACTGTCTGAGACGAGATCTGAAAGGGACAGGGAGCGTCCCAGAGTGGACCCGTCAA[A/G]TGCAAAGGTCTAAAGCAGGTACGAGATAAGCACATAAGGTCAGAAGAGAggagcaggagg	A	G	0.4767	TBC1D5
UNALM_VPA_2137722	AX-417326577	1	ABRR03077224.1	4152028	GCAGGGGCAGCGAGCCTGCAGGGGCAGACACTCACCTGCTGGAAGAACCCA[T/C]CCCGGCCGCTATGACTGCAGTCGGGGGAAGGATGAGAGGGGGTTTCAGGGG	T	C	0.3889	TBC1D5
UNALM_VPA_3964962	AX-417327607	1	ABRR03077224.1	4164445	CTGCACACAAGGAAGATGAACTCCtcctgggaggggtgaggaggctgC[T/G]GTGCTAGGTCTTGGTTCTACCCTCAAAAGGACCATTATGCTCCCTGCA	T	G	0.2415	TBC1D5
UNALM_VPA_2138638	AX-417326580	1	ABRR03077224.1	4221194	AGAAGTGGCAACTGTAACCTCCAATGAGCTGACACCAAGTGAAACAGAAGTAAACTACCC[C/T]ACCAAGTCCTATACAAATAATAGAATCATTACTGCTATTTGAAGCTAGTAAGTTTTGGAG	C	T	0.1598
UNALM_VPA_2139227	AX-417327611	1	ABRR03077224.1	4273070	GTGAACGTGCTCAGCCAAGGGTTACAGGCCCAGCTTGAGTCTGGGGTCCACCTCTGCAC[G/T]GATTAGCTGCAGCCTGAGAGCTGGGTCAAGCTGTAACTTTACTCATCCCACTGCAAAAT	G	T	0.1705
UNALM_VPA_2139618	AX-417326584	1	ABRR03077224.1	4300671	ATAAAACTCGGTGTATCAGCTAGCTTATGCTGCCTAACAAATTAGTACATCAAAATGTGA[C/T]GGctcaaaatagtattttttttactcATGAGTCTGAGTGTCAGCTGGAGTACTCTACTTC	C	T	0.07874
UNALM_VPA_2140102	AX-417327615	1	ABRR03077224.1	4359551	ACTGGACACCGTTTCCTTCACTGCCCTCTGCCACAAGCTTTTACGGTCACTC[T/C]GGCAATTCTGGGCCACGTGGTAACGTCAGTTTTGCTCCTGGCTAATCTGGTC	T	C	0.163
UNALM_VPA_2140160	AX-417326587	1	ABRR03077224.1	4365412	CTTAGAAAACAAAGGCAgcttatcattaaaaattaaacctagGGGTGGCGTGAGTGATTT[T/C]CAGCTGTGTCCCCAGTTAATGAGGGGTTTTCACCCTCTTTGCCCTTTGACCTTGCTGGCA	T	C	0.3827
UNALM_VPA_3965435	AX-468826199	1	ABRR03077224.1	4379579	AGATTAAAGGGCCTTGTAGACTATTAGAGGATTTTGGTTTTTCCTCTGAGTGAAATGGGA[G/C]CCACTGCAGGGTTCTGAGCTGAGAGGTGACACAATCTGACTTACCTTCTcaaaggatcac	G	C	0.02069
UNALM_VPA_2140477		1	ABRR03077224.1	4417812	TTCAAGTAAAATGAGGTAAAGATGACAGTGGCCATGGCTGCTTGGCTTCGGAAGCGGGG[G/A]CGATCAGGAGGGGCGGGGGTGTGGAGCGCTGCTGGCGCGCCGAAGGGAGAGCGCATGCG	G	A	0.2248
UNALM_VPA_2140516	AX-417326591	1	ABRR03077224.1	4469806	ACACCATCTCCATGGCTGCATCCTGGGTGGAATGTGTGCA[T/C]CTCGCCCTTGACTTTGGGTGTGGCCAGTGGCACCAGGGCA	T	C	0.05479
UNALM_VPA_2140551	AX-417326593	1	ABRR03077224.1	4490448	GAGTGAGAGAGGGCAGCGGGTACACTAGTGCACTGCCAGAT[G/T]GCCCCTCAGGGCACAGGCACTCCCTCCCCTACTGCTGGGGG	G	T	0.3361
UNALM_VPA_2140599	AX-468813305	1	ABRR03077224.1	4510279	ACTCCGCCACCTCTTGCCAGAATTCCCCACCTCTTGCTTCCCCCTCTTTAGTTATACGTG[C/A]TGTTATTTTTGGCAGCATTGTTGTCTGATAAATGGGGGGTCCTGAGATCTTAAGATATTA	C	A	0.04878
UNALM_VPA_3965554	AX-417327624	1	ABRR03077224.1	4535901	AGGGACCTCAGCATCTAAGCTCTAGTCAGCTCCCTGCAGGGAAGGAAGACTTGGTTCTAG[T/C]TATTTCAGGTATTTTTCCAAACCTGTGTCCATGCCAAGTGTTCCTTTATTTCCCCTGAAG	T	C	0.2174
UNALM_VPA_2140662	AX-417327626	1	ABRR03077224.1	4583199	AGGGACAGTGCTATGGGAGAGGGTCAGGAAGGGGCTGCATGGGGATATGTGGTCTGCTCA[C/T]GTGTCCCTGCTTGAGGTCTACGCACATCACATCTAGAAGGGAAAAAGCCCGTGGTTCCAG	C	T	0.1993
UNALM_VPA_2140707	AX-417326598	1	ABRR03077224.1	4614091	NNNNCTTACTAACATCATTCATCTGAAATCCAGGTGAAAGCTGGGTATATGAGGTGAATC[T/C]TGGAAGAGGGGTTAGAGCTTATCTAAGGAGTTCTCTGCATGGTGGTGGCATTTGGAACAG	T	C	0.08861
UNALM_VPA_2140712	AX-468778970	1	ABRR03077224.1	4627771	CTCTTCAgctgattccaatgtgcagcccaCTTAGAGAGAGA[C/T]GGACTTCAGACCCTGGTTATTCAAATGTGGTCCAGCAGCAC	C	T	0.1088
UNALM_VPA_2140766	AX-417326600	1	ABRR03077224.1	4658949	GTTCTTCCTCATGGCTTAGGGCACTGTTCATTGTGACCAAAACTT[T/G]AGAATTAAGCCTGGGACTTTATTGCTCCCACTAATTTTATGAGCT	T	G	0.4618
UNALM_VPA_2140791	AX-468805152	1	ABRR03077224.1	4675926	tataactGTCAGAGCTATCATGGCAGCTCTGTTTCGTGAATTTGTCAAGG[C/G]TGATCTTCAAGTTTGTTCTGCCTTCATTCCTAAGTATTGGTTCCATGAGA	C	G	0.05747
UNALM_VPA_2140812	AX-417326602	1	ABRR03077224.1	4700347	AATGGGTGATTTCAGAACTAAGTGCTGAGGAACTCAGACACCCTGTAACAAGGAGGAAAT[C/A]ATAAAAAGCAGCAGCGAAAAATAAAAAGTGGGTATAaacctaataataataagcaaaaaC	C	A	0.4674
UNALM_VPA_2140835	AX-468761099	1	ABRR03077224.1	4714146	tcctctgcaAGGTGCAGACAATGATGGTACTGATCGCAGAAGACGG[T/C]GGCTGGTACAGGTGAAACAGGACACATGCAGCCTGGTGCCTGGCCC	T	C	0.16	SATB1
UNALM_VPA_3965600	AX-417326604	1	ABRR03077224.1	4736171	CGGCGGCGCCGGGGAAGTAGTTAAGGATTGGAGTTTTGGTATTTACCCTTCCACGTG[A/G]GGATAGGGTGCAGCACTGGGGTCTGTGTTTCATTTCATTGAAACTGCAGGAGGACAC	A	G	0.44	SATB1
UNALM_VPA_3965603	AX-468815591	1	ABRR03077224.1	4755890	ATATTTGGTGATCAGTAAAAGGTCACTGAAATAAGTCGTGCCTGCAGGCTACCAGAAAAT[C/G]CTCCTCtcactccttttttccttcaaggTCAAAGGTGACGGCAGCTTAATTGTCACGTGA	C	G	0.04274	SATB1
UNALM_VPA_2140899	AX-468732372	1	ABRR03077224.1	4773949	ACATACGCATTGATTTTTCCTCTTATAGGAAGATACAGACGTGTCCTGCTCTCCGCTGCT[C/G]CTTAGACCTGTGAAATAACCGTAGGTCTTTCAAATGATGGAAATGCGTTAAGGGTTATCC	C	G	0.2941	SATB1
UNALM_VPA_3965616	AX-417327637	1	ABRR03077224.1	4785247	ACCCTGACTCTCATCCCCACATTAAATACGCACAGGTTGCCATTAGAAATGGCTTTTTTG[T/C]GAAGCTTTAATGTAGATCTCTACTCAAACTGGGAGGGCATCCAAATACCAAACAAATAAT	T	C	0.4429
UNALM_VPA_2140941	AX-417326607	1	ABRR03077224.1	4820722	AGAATGGTTGGGGGCTGCTGGAATGACCAGTCATCTGAGGTTTGCCCAGGACTGTGTAGG[G/A]GTACCCCAGGACACAGGGTGTCAACCCAGGACAGCTGGTCACCCTGTAACTACAGTCCCT	G	A	0.1029	LOC107033616
UNALM_VPA_2140984	AX-417326609	1	ABRR03077224.1	4851424	GTTTAAGGGCTTATCACAAGGGCTGACGTGATGTGTTCAGAGAT[C/T]CATGCTGCTCAaataattttcctccttttttccccttgttatGA	C	T	0.4225
UNALM_VPA_3965661	AX-417326611	1	ABRR03077224.1	4901175	ATCAGACTGCTTTATGCAGAAAAGGACAGCTTTGTTTCTAGAAGAT[T/C]TGCGGCAGAGGAAGTTCCAAAGTTGCCTTGCCATCCCGTTGAAGCT	T	C	0.05682
UNALM_VPA_2141116	AX-417327646	1	ABRR03077224.1	4951432	CATATCTTTCTCAGTGGCACCCTGCCAGTTTTCAGGAGTTGCCCACATGTTGAGCAGCCC[C/T]GTTACTCAGCTTCTTAAGGGTTAAGTGACTGACTCAGGGAGCTGGCATCTAGTTGGGGAA	C	T	0.05185
UNALM_VPA_2141157	AX-432736161	1	ABRR03077224.1	4973081	CTTTGTTAAGCACAGTATTTGTGGTTCTTTCCTGTTGCAGCGGGAAAGCTGGGCAGTTA[C/T]TACAGAAACTGTGCAGCcctcaaagtctaaaatatttactatctgactctgcagaaaaa	C	T	0.4348
UNALM_VPA_3965703	AX-417326615	1	ABRR03077224.1	4988553	TGGGGGATGTCTGCAGAGGAAAGTGCCTTTCTGCTGGGCA[C/T]GCTAGCCGGGGCAGGGCACAGGGCTTCCTGCTTCTCTCAT	C	T	0.1367
UNALM_VPA_2141250	AX-417326617	1	ABRR03077224.1	5025726	CCCTTTCCTCACCCCTCATTTATGCTGCAGCTATAATTAGCTACAGGAACAC[A/C]CCaagctccttcccaccccaggcaTCTTTGCATCTGTCCTCTCCTCTGCTGT	A	C	0.4623
UNALM_VPA_2141293	AX-417327652	1	ABRR03077224.1	5064353	CCTTTTGCTGTGCTACAGAATGCCACCAAAGGCCCCATGATT[C/T]CCATGAAACGTGGTTAGCTGCGAAGGAGGCAGCATATGAAAC	C	T	0.43
UNALM_VPA_2141339	AX-417326621	1	ABRR03077224.1	5099477	GTGGCTGGACAGCCCTTGTCATTGTCTGTGTGGTCAAGGGCTCA[T/C]GCTCCCCAAGGACATCTAAGAGAAGACAGTGTGTGCCATGTCCA	T	C	0.4779
UNALM_VPA_3965805	AX-417327657	1	ABRR03077224.1	5145695	GTAACCGGAAGTTTATTTTCTACGTGTGTTCTGTG[A/G]AATCTGGAGCCTGTTGTAGCAGACGTTGAGTGCTG	A	G	0.1533
UNALM_VPA_2141450	AX-417326624	1	ABRR03077224.1	5196141	cttctctctctttctctcccggCGGAGAAGAGACAAAGTTGAGAGTC[T/C]GTCTCTGCTGCCTGGCTGACCAAACAGATGTCAAACTGGTAGATACA	T	C	0.453
UNALM_VPA_2141459	AX-417327661	1	ABRR03077224.1	5223505	GATTAGCCATCACACATACTAACAGCATAAACTATAGGCTGCAGACAGGAGACTAGATAC[A/G]ATAGGAGATGCTAAAGACGTGTTGTTGATTGACACCCTGGGAGAAGATGCACaactgtgg	A	G	0.08108
UNALM_VPA_2141495	AX-417326628	1	ABRR03077224.1	5257093	GGTGAGCTGCAAATGTGAGCAAGAAGGGCCCTGCCTGCATCGTAATT[G/T]GTATTATTACTGGAGTGAACGGGGAAGCCACGTATGGATGAATGGGT	G	T	0.3015
UNALM_VPA_2141526	AX-468811304	1	ABRR03077224.1	5275972	AATAGCCTTCCCAATTCTGGCAGGGAGAGCCAGCATCCC[T/G]CTCCTAGAGATTAATTTTTCTAACCTCCCTTCATTAACC	T	G	0.05185
UNALM_VPA_3965837	AX-417327665	1	ABRR03077224.1	5300009	TTTCTGATCCTGTACAATCCCCTCCACTCAAGTGCAGTGGGGCCAGTGACTAGGATGGGC[A/G]TCACTCTGTGATTAGTTTGCATTCTATGCCAAAAGGTAAGGGATTTTGCCTTAAGGTCCC	A	G	0.1772
UNALM_VPA_2141559	AX-468703824	1	ABRR03077224.1	5312606	ACTTCATAAAAATGCCCAGCATTGGGCTTATACCTGAGTCCTCCCCAGGTTTTGG[T/C]GGCAGCAGGGGGTGCTAAGCCTAGTATCTAAAGCTGTAGAGGTTTCTGTAATGAC	T	C	0.4337
UNALM_VPA_2141590	AX-417327667	1	ABRR03077224.1	5344522	acaagaagaaagaaagaaattactcaaCATTGTTCCGTACAGT[T/C]TATTTAGGAGCCAAATGTGTAGAGTAGAATCACAGGACAAACA	T	C	0.1618
UNALM_VPA_2141628	AX-417327669	1	ABRR03077224.1	5395512	AAGCAACCAGTGGGGATGACAATGTGGCAATAGTTTGCCTTTCACAA[T/G]ATGTGAAACAAGGACTCCAGAATGGCCCTTGCCAGCCCCAGTGCCCA	T	G	0.3167
UNALM_VPA_2141671	AX-417326636	1	ABRR03077224.1	5417972	GCCTCAAACTCTGAACAGTCATCCTAACTCCTCGCACCAGTGAAGCGCGTT[T/C]GTTTGCTGCCACCTTCCTGTCCGTGCCCGGAGCCCCCGTGGTGTCACCTCT	T	C	0.3087
UNALM_VPA_2141728	AX-468793894	1	ABRR03077224.1	5433753	AAACACTGGTGGAAGCCAGTTTTGCAGTCTCAGGCTGCCTTGCTAATGCTGGCACTGGTG[G/A]TCACTGGTTTAGAATTCTCCCTGTAATCTGTGAGCACCAGTGGATGTGCCCTGCTGAGAG	G	A	0.07547
UNALM_VPA_2141736	AX-417326638	1	ABRR03077224.1	5448980	GGGTGAGCCCTGAGACACTGCAGCCTTAATAAGCAACCAGGGAGATTGCAGTGGACGAAG[T/C]GGATGGGGGCTGCTCTCTGGGGAACAGTGGGCCTGGTGATGTCCCTGTGCAGATCCCAGC	T	C	0.1067
UNALM_VPA_2141813	AX-417327564	1	ABRR03077224.1	5495225	CTCCCTACAGATCAGGTGAAGCCTTTACCTGGTATTTCAC[G/C]AGAGAATCATTGCTTTTGTGGCTTCATACAGTACAAACAC	G	C	0.3267
UNALM_VPA_2141842	AX-468770365	1	ABRR03077224.1	5506215	CCTGTCCTAACCTGCTGTTTGCCATCCTCACACTTGTCAGCTGGTGGTC[G/A]TAAGACACCTGCTGCACCAGGACTCGTATCTGCTGTGCAGACAGAAAGA	G	A	0.1343
UNALM_VPA_2141904	AX-432736163	1	ABRR03077224.1	5533795	ACTACCTTCTCCTGTAATAATCTTCTGGCATTATTCTGATTTCTTCTGACTCAATAAGGG[G/A]TCTATTCAAAGGAAATTGAAGTCCTGCCTTTGAATTCTAAAACAATTCTCCTTTTGTCTC	G	A	0.2759
UNALM_VPA_2141917	AX-417326640	1	ABRR03077224.1	5545428	CTTAACACCAGGCAGCAGTTCCTGAATGTTGGTTTACATCATTAAGGGACTTGGTGCTGC[G/A]GGTGGAAGGAGAAGTTTAGACCAGTCTGGCTTTGGAGACTAGCTCTGCTGCTGACTGGCC	G	A	0.44
UNALM_VPA_2141984	AX-417327677	1	ABRR03077224.1	5587839	ACTCAGGTTCTCTCATGCAGCTGTTGaacaaatttcatttctttatggttGTGGGACTGC[G/A]GTTTCCACTTCTAGCTAAATGTAAACGAGGGGTCGCTCTCAGCAATTAGAGGCTGCCCTC	G	A	0.2347
UNALM_VPA_2142018	AX-417326644	1	ABRR03077224.1	5628442	TGCGTGGGACTGTGTCCCAACCAGGCTAGCTGCTTGCTCTGAGGTGTCTCA[G/A]TACTAGTGCTGACAGACTGGTGGTTGGGGCCAGTTCCCAACACTAACAAGc	G	A	0.1124	KCNH8
UNALM_VPA_2142096		1	ABRR03077224.1	5678277	TTGAACTAAGCAAAGCAAGCAAAGCACGTCTCTGCTTTTTAC[A/C]GCAAGGAGACAGATTGTAGCAGATTTCCTGCTAGCAAAGCAG	A	C	0.3129	KCNH8
UNALM_VPA_2142126	AX-432735599	1	ABRR03077224.1	5694140	CTGGTGAGTCTGTGTGTAAACACTTGAGGAATGCC[A/G]GGCTGTTTCCCAAAGCAGCACAAGCATTTTTCACT	A	G	0.06989	KCNH8
UNALM_VPA_3965956	AX-417326648	1	ABRR03077224.1	5705068	AATGCATACAATAGATAACAAATGCTCCCGGAAGGCATCACAGGAAGCACCTGGATTGCC[C/T]TCCTCTGATGGGCATGCTGCAGGTGCAGCCACGCACAGACTAATTCCCTCTGAGAGAAAT	C	T	0.3826	KCNH8
UNALM_VPA_2142230	AX-417327685	1	ABRR03077224.1	5736507	TGTCAGAAGATGGCTTCGCTTTCAGTGGGCTGGCTCAAGTGCCTTGACTTTGTCACCGAT[G/A]CATAAAGTTTTTGAGCTGCGTCTGTCATTTTTCTGTGTTGACTGTGTTTTCTTATATTGG	G	A	0.08333	LOC116280377
UNALM_VPA_2142245	AX-468811826	1	ABRR03077224.1	5758942	agagaagagagtgatCATAGCTGCCCTCAGGGAGGGAGACAAAATAGAAAGTTGAATCAG[G/A]ACTGAAAACATCACTGTAGGCTTGCAGACCCTGAGCATTCCTCAGTCTCTTGAATTTAGA	G	A	0.04779	LOC116280377
UNALM_VPA_2142270	AX-417327687	1	ABRR03077224.1	5781232	CAGCCCTGAGAGAGTAAGGTGCTGCTGAGACCATCTGGAAGGGATATGTGAGTGAACCCA[A/G]TTAAGACCTCTAACTTTTTAAGATACGGTGGGCAGCTGTGGAGATCTACAAATCTTGCAG	A	G	0.221	LOC116280377
UNALM_VPA_2142286	AX-468746001	1	ABRR03077224.1	5794477	TCATGCTGTGCTCATGTTGTGCTTTGCTGAAGCTGCCAAATCTCCAATATGGTGCA[C/T]GCCGTCCCCTGCTGAGTGCCCAGTGCTCTCAGTAGAACAGTGGATAAAACAGACAG	C	T	0.22	LOC116280377
UNALM_VPA_3965987	AX-417327689	1	ABRR03077224.1	5814901	gttctttctttaattaaatcTCCTGGGTGAAAGGATCTTTCCTTTCT[G/A]GAACACTCTGCAGAGGTAAGCAGATTAAAGAGAAGACAAACAGGGTC	G	A	0.1553	LOC116280377
UNALM_VPA_2142300	AX-468754149	1	ABRR03077224.1	5826915	TTCCTCACTTCTGAAGAACCAGTAATAATTCTTAAAAACTAAGTCAACCAGATAATTTAC[A/G]TATACCAGCTCTTTGCTGCACCAAGTATGAACTCCAAACCAGGGAACTTGTTAGAATGAA	A	G	0.1864	LOC116280377
UNALM_VPA_2142322	AX-468786648	1	ABRR03077224.1	5850262	AAACGATGGAAGGTACATTCACCAGAAAGCTTTTAGTATGCATCAGTTTCCTTGGTTACA[G/A]GTAATagagaaagtggggaggggcaaaCACATTTGCAGCACAAATAACTGCAATAAGAGG	G	A	0.08571	LOC116280377
UNALM_VPA_2142337	AX-417326656	1	ABRR03077224.1	5864809	GACAGTGGTTCTTCATGGAGTTGAGAGACGGCAAATGGA[G/A]TGGAAGtgggcagtggggaagggagacagacaaCCACAa	G	A	0.4667	LOC116280377
UNALM_VPA_2142380	AX-417327693	1	ABRR03077224.1	5908696	TGTGATCTTGGCTGTTTCAGTTATCTTTTGCTGCCTAACAAGTTACTCCAAAACTTAGTT[G/A]GTTAAAACAATAACAGCTTATTATTTCTCGTGATTCTGTGGGTTGAGGGAGCTCAGCTGA	G	A	0.1765	LOC116280377
UNALM_VPA_2142456	AX-417326659	1	ABRR03077224.1	5933898	AtgacaaaagtaaacaaaagctGCATGGGTGTACTAATAAAAAATATGCCACATTTCACC[G/A]GCAGTTTGTATTACAGCATTCCTTGGTGTAACCTAAGGCTGTGCAGCTGGGTAAAAGCAA	G	A	0.4	EFHB
UNALM_VPA_2142491	AX-417327697	1	ABRR03077224.1	5965460	CAGCCTCTTTTTGTTCTTCAGGTTGCTGGGCACACTGGCACTCAGGAG[A/G]TTCTATCACCAAGCCCATTTGGGGCTCTGTAGTCTTAGCGTCATCTGG	A	G	0.4884	EFHB
UNALM_VPA_3966028	AX-417326663	1	ABRR03077224.1	6019185	CAACTATTCATTTCATATGCTGAGCGCCTGCAGGACAGAAAGGCCAGTGGTGGTTCTGTA[T/C]GCTTGAGGAGCTCAGTGCCCTGGGGAAGAGAGACACGCAGATGCATTNNNNNNNNNNNNN	T	C	0.06294
UNALM_VPA_2142582	AX-432736167	1	ABRR03077224.1	6039766	GACCTCGTTTGTCTCAGGCAGTCTCCTGCTCCCGTTTGATGTT[A/T]ATGGTGCTGCTGTTGAGAGGTATGTTCAAAGGCTTTTCTAGTT	A	T	0.3933
UNALM_VPA_3966043	AX-417326665	1	ABRR03077224.1	6059991	TGAAACCGCATTTATTCAACTGCAAGGCCCACCCCCGTGAGCACGACTTGATGCTGAGTA[C/T]TGTCCCCTGCAGCCTTTCTCCCCGCTTCCAGCTAAGACGAAACACTTTGCTGACAGTGAG	C	T	0.08108
UNALM_VPA_3966073	AX-468735785	1	ABRR03077224.1	6079225	CCCGTCACCCTTCTCCCCAGTTTAGTCTTTGTTTAGAAACCGTCCCCAGC[A/T]CCTCTCCCTGCAGGCGGTTTCAGCCCACGCCCCGAGGGCCGCCCCTGAGA	A	T	0.2667	KAT2B
UNALM_VPA_2142743	AX-417326668	1	ABRR03077224.1	6099975	GGCTGCACCATGGCATCACTCACgtgatttaaaataatactgatttCAGAGGTCCTCCTC[C/T]AGAGAGTGTGTGTGATGTCATTGGTGCAGGGTGTGCCCTGGACATCGAGACTTTTGAGAG	C	T	0.4651	KAT2B
UNALM_VPA_2142775	AX-468787420	1	ABRR03077224.1	6114974	tgacCGTATCTCAGTTCAAGGAGTTAGAACATTTTGGTTCTGTATCTCGTTTTCAAAGTC[G/A]GGAAATGCAGCAGAGGGTGTTAGCACTGTATCGGTGATAACAGTCTCTTAAATTTGCCAG	G	A	0.08411	KAT2B
UNALM_VPA_2142814	AX-417326670	1	ABRR03077224.1	6144379	GGACCAGTCTGCTTCCACTACAGCTCTCAGACCTCCAGCTTAGCTGCCCTGCCTTTGACT[A/C]ACTTCGCTGACCACTCAAAGGGACCCACTGTGCAAAAGGCTAAGCTGCTTCTTCTGTACC	A	C	0.4291	SGO1
UNALM_VPA_3966150	AX-417326672	1	ABRR03077224.1	6164542	GCTCCTGGGCCAGGGGAGCGGGGAGGTTAGCAGTTAAAAGGGAAACTGACATCAGGTTGG[C/T]TCCTCggttgccagggaaaccagcagaagggcacgccccttcccaccccctgcaaGAACA	C	T	0.07519
UNALM_VPA_2142888	AX-432736169	1	ABRR03077224.1	6211044	GCAGCAATTGATGACTCCCCTGAGAACCACTAAAATGCC[C/T]CCAAGGGTATCTGTTGTTCAGCTTCTGGATGGCAGGTCT	C	T	0.3627
UNALM_VPA_2142912	AX-417326674	1	ABRR03077224.1	6226096	GCATGCTGCATGATTTGTGAGGCTAGGTTAGAAAAGATGACACAGCTTCCACCTGACTCC[C/G]TCTTGGGAGCCCAGCCTGTGCTCAAGTCCAGAATTATACTCACTGAGTCACTGGCCTAGA	C	G	0.06204
UNALM_VPA_2142979	AX-417327711	1	ABRR03077224.1	6261228	TGGAGTGGTCTGGCCTGCCTTTCGGTTTTGGGGGGAATGAAA[G/A]AAGCTCATTCACCTAGTGACTTTCCGAGACGACTGGAGGTGG	G	A	0.07394
UNALM_VPA_3966203	AX-468698634	1	ABRR03077224.1	6278779	ACCCAGTTCATCAGTCTGTAGACAGTGGGTTCCGGAAAAATTTAGGGGGG[G/A]AACTTAATTGCTTAGAGAATTTTACGTGAATTATGTTTTTTTCCAAGGTC	G	A	0.473
UNALM_VPA_2143043	AX-468696159	1	ABRR03077224.1	6291748	CACCAAGACAGGTACAAAACATGTGTCAGTGTAACAGCAGCACCACAGATGAAAGGCTGT[T/C]GGGCAGGCATTCCATTTAAACCTTCAGGGAGAATGGAGGGAACAGTGCACCGGCAGCTAA	T	C	0.4867
UNALM_VPA_2143102	AX-417326678	1	ABRR03077224.1	6304147	TCTGGGGCATAAAAGCCTCAGTGCTGGCCTGAAAATGTCCAAGACCCAGAGGAGACTGGA[T/C]CTTGTTGATGGCTGGGGGGAGAGTTAGCAGCTGGGAAAGACGGGGGAAGTGGGGATTTCA	T	C	0.2532
UNALM_VPA_2143152	AX-417326680	1	ABRR03077224.1	6340805	AGagtctttttctgtgtgtgcagCTCCATTCTCTGAATCCCTCCTTCGCACGTATCTCCA[T/C]TCCGTCCCACAGTAGCCAGGTGGTGCTGCCGGGAATGATGTCGCTGCTTCAAATGCGATG	T	C	0.25
UNALM_VPA_2143218	AX-417326682	1	ABRR03077224.1	6368653	TTTTTCCAAGTTAAGAAATCAGCCAGTCCCATTAGTCA[T/C]TGGGACTGGAGCTGTGTTGGGGCAGGCTGCACTTCAGT	T	C	0.4329
UNALM_VPA_2143244	AX-417327719	1	ABRR03077224.1	6413961	CCGAAGGTAAATCTGGCAGCATGTGGTTGAGGGAGCTGAGAGAGA[C/T]GGAGAAATGAAAGGCATTCTGAATCCTCTGCCTTGGTTGGCTAGG	C	T	0.1154
UNALM_VPA_2143323	AX-417327721	1	ABRR03077224.1	6459877	AGAACATGGCAGGAGTACTTCCTGCCTGAGCGAGGCCTTGGGAACT[G/A]TGGTTGGCCTGGAACCAGGTCCAAATGATGCTATTTCCTGCTGCTT	G	A	0.1569
UNALM_VPA_2143335	AX-468825037	1	ABRR03077224.1	6473665	tcAGACTTATAAGTAAGGGCGCCAGGACCAACAATCACCAGCTGCCCAAATCTGATGTCA[A/G]TTCAAATTTGGGCAATTTGTCAATTTGTCAATACCAAAAATCGTGCTTCCAAAATCTGAT	A	G	0.02759
UNALM_VPA_2143379	AX-417326687	1	ABRR03077224.1	6495224	ATGTTTTCAAGGAAGGTGATGGCATCAGCTGCAGGCTGCTTCTGTTACTGAGCAAGGGCT[C/T]GTGTGCCCACCGCACAGAAAGCCAAGCTCCGACAGTGGTGTTCACAGCAAAGTATGGCTT	C	T	0.2909
UNALM_VPA_2143455	AX-417326689	1	ABRR03077224.1	6535823	TGCTATCAGAGCTGTCAAAAGAAGGAAGGCCTTCATCAATGAGACCA[C/T]GAAAGGCATGGATGGATGTCCACCAACCAACAGCAGCttcccccagc	C	T	0.3226
UNALM_VPA_2143485	AX-468773882	1	ABRR03077224.1	6550215	GCCGTATGCAGTTGCGTGCTGTGCACGTGGCTTTGGAGGATGGCAGCAGAGCCTTCATGC[C/T]CCTCCGGAATTAGCTACTCAGGCTGTGGCTCCCACCCGACCTCTCTCCCCAGGGCGGGCA	C	T	0.1194
UNALM_VPA_2143491	AX-417326691	1	ABRR03077224.1	6569732	GTAAGCACAATTTGGTGGCTGCAAATGATTAGGAAATGGATT[A/G]ATGAAACACAGTAGAGCAGaagaagtgagaaatgagaactGA	A	G	0.4293
UNALM_VPA_2143505	AX-468817298	1	ABRR03077224.1	6586278	AATCCAGCTGCAGCTAATGGAGTGTGTGAGAAAGATGTGACCAATAATCAAATCAATGCC[G/A]TGCAAAGGGTGACTGACCCCATTTTGTTCATAAGCAGTGGGGAATATAAacctgcttttc	G	A	0.04032
UNALM_VPA_3966293	AX-417327729	1	ABRR03077224.1	6621688	CCTGATTTCAAGAAATAGACTGGTATGAGGATACAGATGTCAATAAATTGCA[G/A]TATAATGATAAAAAGGATCCAGGGTATGAACACAGGTATGAAACTGAGTTTG	G	A	0.3571
UNALM_VPA_2143568	AX-417326695	1	ABRR03077224.1	6655655	attttgtGAAAACTAGGAGAATGTTCTGAGCTTTTTCCTTGGTGATATCTGAGTATTGTG[A/G]CTGCATACAAATTTGCATAAAAAATTCTTCATGAGTAAAGGctgaaaaattggaaatttg	A	G	0.3542
UNALM_VPA_2143591	AX-417326697	1	ABRR03077224.1	6687408	GCCTGGTGCACTTGGAAAACGCTCGCATCTCTGGTTGTCAAGTACTTTATCTCTAAAG[T/G]GAACGCACTGAGCTAGAGGCAGAGAGCTGCTGGGCTCCTCCAAGGCTCTGAAGTTCTG	T	G	0.4694
UNALM_VPA_2143608		1	ABRR03077224.1	6702456	AATGACAATAGGTTGGCATTTGGGTTTGTAACCTGCAGTAAGAGATTCATGTCTCCCCTC[A/T]GCTCAGGACCCAGACCTGACAGCCCAGGATATGATTAATCAGGGTTCAGAGCCCAGGAAG	A	T	0.375
UNALM_VPA_2143688	AX-417326700	1	ABRR03077224.1	6753274	AAAGAAAGACATCCTATTATCCTGAAAATGTTCGC[T/C]GTAATGAAGAACAAGGGAAAAGAGATCAGAAGGTA	T	C	0.4615
UNALM_VPA_3966327	AX-417326702	1	ABRR03077224.1	6766318	aaaaaaaggttattccTTACAGGACCTGGAAATGACATGACACACAGCCAGGCTGCAG[G/A]TAGAGAAAGAGGGCACATGGGCCTGGGGTTCTGCTTTTACTGGGGTCAAGGATGGCAT	G	A	0.2314
UNALM_VPA_3966352	AX-417312726	1	ABRR03077224.1	6819159	TTCTTGAATGACTGCATGAATCCTAGCCCCACCCTCTAAT[C/T]GAGGACACCAACACTGCAGTGACACACAGTGAAAAAATCA	C	T	0.2555
UNALM_VPA_2143833	AX-432736174	1	ABRR03077224.1	6835829	TACTCCTCAGAGACCACAGCTAAGCAACCAATCTGCTGCTGGCAAGTGACTGAATGCCTA[C/A]TGGCACCAACTGTAGTTCTATAAAGATAACCTATACAACTTCTCTGGAATGTCTTTGTCT	C	A	0.08
UNALM_VPA_2143842	AX-417326703	1	ABRR03077224.1	6851203	GTAAAAGAACTCATGAAACGGTTGGTTGGAGGCTGAGTGAAAGGA[G/A]GGTGACAAGTTTCCCACAGATTCCTTCTCCAGTGGATAATGGGCG	G	A	0.1026
UNALM_VPA_2143944	AX-417327743	1	ABRR03077224.1	6897195	TAGACCCTCTTTTCAGAGAACAGCCCCGGTCAGCAGCCAAGCCACTTCCTCACATACAGT[T/G]CTGTCTTTCTATGCATCGTTGCCCCTCAAAACCCACGAGTTTTGATGCGTCGTGTCTGTT	T	G	0.1062
UNALM_VPA_2144016	AX-417327745	1	ABRR03077224.1	6941013	ATTGGACTTGGCTTAGTTACATGTTGTGGACCCTGTGCTGCACCACCCACATGACCTATG[A/C]AGGACAGAAGGTCATATTCTGTCAGCTTCTTTGAGTgctgccagctgccagccctCAGCT	A	C	0.05034
UNALM_VPA_3966409	AX-417326709	1	ABRR03077224.1	6987415	ACTGCAAGCCTTTGAGGAGGAGGGTGATGAGATAAATCACCCAAAGCCAAT[T/C]GTGTTTGCTTATGGGAGCAGATCCCCTACTCTTCAAAGTTCAGGACCAGGG	T	C	0.3485
UNALM_VPA_2144104	AX-417326711	1	ABRR03077224.1	7004104	TTCAAACTTGGTAAAACACAGCCCAACCTCAAGGGAGTTTTCCCAGTA[G/T]CTGGCtttaagaagaaagggagaagtcTTTTAAAGTCATattgatggg	G	T	0.4931	ZNF385D
UNALM_VPA_2144141	AX-417327751	1	ABRR03077224.1	7051776	GTCCCACTGGCCTGGAGCAGAGTGTGTATCATCAAAAGGGCTCCATTCTACAGGGCTGCC[A/G]TCCCCCAAGTCTACAAGAGGGCTAGAAAGAGCTGTTTTTCAGGTGTTGTGTGTGCACCCA	A	G	0.2399	ZNF385D
UNALM_VPA_2144197	AX-417327753	1	ABRR03077224.1	7114957	TAGTCGCAGACACAGTCAAAGCCAGGGCGGCCGGATGCTGAGATGCTCAGTGCAGCTCCC[T/C]GGAGACGGGACAGAGCTTGGTGATGCCAACCTTGCTGCTCAGAGTTCACGCTGCCTTTAT	T	C	0.2867	ZNF385D
UNALM_VPA_2144252	AX-417327755	1	ABRR03077224.1	7139135	ATCCAGGGCTCTTAAACTTCCAGAGACTTCTGGTTCTCTGCCTGGGCTCTAGCAGCCCGA[T/C]GGCTCTTTGATGAAGAAGAGTCAAAGGTTCAGAGTGTAGGAAGCAAAAGCACACCAAAGC	T	C	0.3153	ZNF385D
UNALM_VPA_2144277	AX-468790807	1	ABRR03077224.1	7155943	GTCAGCCTGGGATGCAGCCTCATCTGAGGATTAGATAGGGAAGG[A/C]TCTGCCTCTTCACTCACTTTGTTGTTGGCTGCATTCAGTTCTTA	A	C	0.08108	ZNF385D
UNALM_VPA_2144337	AX-417327757	1	ABRR03077224.1	7175900	GGAGAGTTTGCTCCTGCTGGGTGGTTGGAAAGCGCTCGAGA[C/T]GGCAGTGCATTTAGGAAACCTGCAGCTGAGCTGAGTGAAAG	C	T	0.4233	ZNF385D
UNALM_VPA_2144355	AX-468819949	1	ABRR03077224.1	7189036	aagaaaggcaCTGGACAAAGGTAAGATGACTTCCTCCCAACTGCCCGGGCTTTCC[C/T]GCTCGGCAGGAAGTCACGGCTGCTGGGTCTCGTTTCAAGGTCAGCTTTTCAAGGT	C	T	0.03509	ZNF385D
UNALM_VPA_2144381	AX-417327759	1	ABRR03077224.1	7201875	TCAGCTCAGATTTCAGCCCTGCCTCTACTTATGGACAACGCAGAGGCACATGTGCACTCC[C/T]AGAGCACATAAAGGCAGAGTCATACCTGCTGTGAGCATACTGAGAGTGAGGCTGCTATGA	C	T	0.2059	ZNF385D
UNALM_VPA_2144458	AX-417327761	1	ABRR03077224.1	7251141	AACTGAACCCAGCCACTTCTGCAGCAATTAGCCACAACTC[C/T]TGCTTGGCCAACTCACATCACTTCATTCCCTAAGCTGTAC	C	T	0.2416	ZNF385D
UNALM_VPA_2144543	AX-417326725	1	ABRR03077224.1	7296866	GGAGGGAGCCCTCATATGTcatatttcagatgagaaaatcacAGCAAACATAAATACCTA[T/G]TCTGTCGCCCACTGAGAAGCTGCTTTAAAACCTACACACAGAATGTGCCCTTGAAATAAA	T	G	0.3427
UNALM_VPA_2144564	AX-468810942	1	ABRR03077224.1	7314556	TTATCCAGACTGACAGAGAACATTTCTTACAAGTAGACCTCCAGCTCAC[A/G]AGATAAGATGAATCTAATAAATGTCCCCATCAATAGCATTtgacccagg	A	G	0.05263
UNALM_VPA_3966526	AX-417326727	1	ABRR03077224.1	7339439	TGATTAAATGTAAGCAGAAGTTTTCCGGTTGGGGAAGTAAGAAAG[T/G]TCTACTCGGTTGGTCCCTTTTTCCACTTCCCTTCACGTTCCCTCT	T	G	0.1293
UNALM_VPA_3966536	AX-417327767	1	ABRR03077224.1	7372727	AGTCTGATTCAAGGGTAGTAACCGTTGAATACATTAATTTGTTAATTCAACTAAGATGTA[T/C]TGAGCTCTTAATATATGTAGGGCATTGTACTAAGCACTGCAGGAAAAACCAAGGCACTAC	T	C	0.1176
UNALM_VPA_2144670	AX-417327769	1	ABRR03077224.1	7403693	aaaattacTTTGCTCAGTGCCAAGGCAGCTGAAGTTCAAA[T/C]ATTGCATAATTGATCTTGTCATTTTATTCAAATGTGTACA	T	C	0.1739
UNALM_VPA_2144689	AX-468800911	1	ABRR03077224.1	7419961	AAGATTTTAAGGAATTAGTTTGCATGAGCATGGAGGTTCGGTAAACCCAAAATCTATAGA[G/A]GGTAGGCCCACAGTCTGGAGAACCAGGGAAGAGACCAAAACAAGCAGCCTGGCAGAATTC	G	A	0.06452
UNALM_VPA_2144710	AX-417326733	1	ABRR03077224.1	7448240	tccagttgtcttccttcttcctgaaccATTACTGTCCTATTTCACTCTCCAGTAGGACTG[C/T]TCTGCCACCCAAGAGCGATGTGGCTGCAGGGTTGCATTCAGCCGTTTAGTTCATTGTTGG	C	T	0.2958
UNALM_VPA_2144716	AX-432736179	1	ABRR03077224.1	7464854	CCCTTCAGACTAGCCGCCATAGGTATATCTCTCCGCCCAGCTTTTGATTGTTGAATAG[C/T]GGTGGGTTGACGTTATAATCCTTGACAAGCATCTGGAGTGCAGTCATTCCATGAGGCT	C	T	0.2857
UNALM_VPA_2144769	AX-417327772	1	ABRR03077224.1	7508954	AGTGTTCTCCCAAGGTCAAATCACAGCTGCAGAATGACTAACACCACCA[A/T]TTTTTGGGTAATTTCCAATTACCCATTGGCTTTTTACCAATGCCTAAGG	A	T	0.1818
UNALM_VPA_2144814	AX-417326736	1	ABRR03077224.1	7541306	tcgctctctctctctcactgttcCAGAATACTCAACAGAGACATTCTCTAAGAAACGCAA[A/T]GCCTCAGCAGCCCCTTGCTACCTATGTTCATATCAAAAGGACATGGTGGAGTAACTAAAA	A	T	0.425
UNALM_VPA_2144833	AX-468756814	1	ABRR03077224.1	7555112	GAAAGGAGAGCGTTCCTGAGAAACCTTTCCCACATG[C/G]AAACAGCGTAAAGCAAAGACGCGATAACCGAGGATG	C	G	0.1765
UNALM_VPA_2144873	AX-417326738	1	ABRR03077224.1	7578654	TCTTGGCCAGTACTTGTTGGTCCTAACCCTTGCAGCGGACCTGTCTT[T/C]CAGAGTCCCCTCAAATGGCCTCGGGCCACCCATCTTCCTCTAGAATT	T	C	0.432
UNALM_VPA_3966588	AX-468764731	1	ABRR03077224.1	7596490	TGACTCTGCCATTGAGCTGTCTCTGATCCTTTCTCTCCGATTCTAACAGATGTGTCAGGA[G/T]AGACTGGAGTGACTACTGCAGGGTGGACTGGGACCAGGAAAGAGGACAGGCCCTAAGGCc	G	T	0.1467
UNALM_VPA_2144893	AX-417327779	1	ABRR03077224.1	7601894	AGTCCGGAAgcaatattttgttattaataaaaacaaatccacCGGCAGAC[C/T]AGGTCTTAAAGACTCTATTTGCTTTCTCTTGAAATCATCTCGCTGCACTG	C	T	0.09055
UNALM_VPA_3966598	AX-417327781	1	ABRR03077224.1	7656546	TCCTCAGTAAGAAAGGCAGTCTCTGCAGTGTACCAGAGGTGAGAAATCTCAGTATGCATC[G/A]AATAAAATCATAAGAGACCGATTGCAGTCCCAAATGTCAAATGCTTGTATCTCTGTGGCC	G	A	0.14
UNALM_VPA_2144990	AX-417327783	1	ABRR03077224.1	7765596	gcattttgacaagtTCCATGTGACGCTGCTGCTGGTCCCCGGACT[C/A]CACTTTAGGAAACACAGTCCTAGTAATTACTGTTCCCGCTGCTTC	C	A	0.2653
UNALM_VPA_2145028	AX-417326746	1	ABRR03077224.1	7821554	CAGGTCCTTTTCTTTAAGAACACATAGCTGCTGCTGTTCTGTGTAG[T/C]ATGGGGAGAGGGGGTGTTACAGCATTAACACTTAAGCACACTGATG	T	C	0.1886
UNALM_VPA_2145048	AX-432736181	1	ABRR03077224.1	7834736	GCCCTAATGCTCACTGCTCTGTCCTCTGGACAGCGGACACTCCCCAAGGTTGGTAGGACA[A/G]GTGGACAGACTGcctcactgccactgccactgccacttcCCTCAGAAAAGCTTCAGTTCA	A	G	0.4821
UNALM_VPA_2145081	AX-417326748	1	ABRR03077224.1	7854387	TATtctaggaaaggcaaaactatagacaGTAAAACCGTGGTTTCT[A/G]GGAGTTTATAGGGAGGGCAGGTGGAATCAGTAGAGCACAGGGGAT	A	G	0.4474
UNALM_VPA_2145131	AX-417327789	1	ABRR03077224.1	7897653	CTGCATTGGAATTTCATCTGTACCACTATCCAAAGAGAGGACCTTATACTCTTAAATTTA[T/C]GGCAGCGTTATTTTCTCCACTCTACAGCTTCAGTGGCACCAAGCAATAACTCAGGGCTTC	T	C	0.358
UNALM_VPA_3966663	AX-468723331	1	ABRR03077224.1	7914082	TTCTGATTCAATAGGCCTGGGGTGGAATGTGAGGATTTGAGTCTCTACACGATC[C/T]CGGTTGCTACTGATGCTGTtgatccagggaccacactttgagagtCACAAGATA	C	T	0.3333
UNALM_VPA_2145180	AX-417327791	1	ABRR03077224.1	7936164	cGCATCTTATTACAGGATCTTCTGGGAACTAAACTGAAGCAGACTCCCGCGTATTGTTT[T/C]AAAGGCAGCGATAGTTCTTTACAGCCAACTAGCCTTGATCCGGGAAATACAAGTATATt	T	C	0.1047
UNALM_VPA_3966694	AX-417327792	1	ABRR03077224.1	7980569	CTTGCTGTCTCCAGGTGAAATGTCAGTGCCCCTTCTCATTGCCTGATTTTAGAAGATATC[C/T]CATAGCTGAGTTGGGTGATTCCTTTTAATCCAGAGCCATTTATTTTGCTATCCAgtcttg	C	T	0.2808
UNALM_VPA_2145272	AX-468810614	1	ABRR03077224.1	7998698	CCTCGCTGTATCTCTCACCACCTCCCATCATCTCCACCCGCCAGAACCCTTAACC[G/T]CGTGATGGGGGCTGCTTTCCTTTGGCTCCCAAAATCTCAGACCCATTCCAGTCCA	G	T	0.05
UNALM_VPA_2145293	AX-417326755	1	ABRR03077224.1	8012926	CTTGGCCCAGGTAAGTAAGTTAAAGGATATATTGGAAAGAATGACCAACACG[C/T]ATAAATAAATGCAGGATTGCAGCAAAGAGAaggaatttataagaaaaatgaa	C	T	0.2619
UNALM_VPA_2145347	AX-417326757	1	ABRR03077224.1	8058149	GAGCACAGAAAGGGCAGCAAGTGAGAAGAAGACAGGAAGCCTCAAAGAGC[A/G]GCTAAAGGGACCCAGCCAAGACCCCAGGGGCAGAAGTTCTTACATCAAGC	A	G	0.1448
UNALM_VPA_2145421	AX-417326759	1	ABRR03077224.1	8112456	ATGTAGTGTGTGTAGGTACTCAAAAGTCCCCTTCCAATCAGGAATGGCTAAGAACAGAAA[C/T]GGAAGTTTCCAGAGAGCAGCTTCATTTTTActccacaagaaaaaaaaaaaagtaaaagat	C	T	0.3111
UNALM_VPA_2145454	AX-417327800	1	ABRR03077224.1	8135478	TTCGAACACTTGAAAAATGTCGTTTCatgttgttctttttaaaacgATTTGGGACCTGGG[C/T]GGCTTCACTCCAGTGCTTGACAAATAATCATCCTTGATTGAGAACTAGGAGAAAGCTTCC	C	T	0.192
UNALM_VPA_2145463	AX-468700401	1	ABRR03077224.1	8147851	GCAGCGTGAGCCTGGATTGGCAAATGGCCCAATGACCATCAC[G/A]GCGGCCCCTCACACCATCTAATAGGTTATCCAGATCTCTGTA	G	A	0.4528
UNALM_VPA_2145498	AX-417327802	1	ABRR03077224.1	8182729	GCTCCCAGAAGCCAGGCATCAGGCACGGGACAGGTTCCCCA[C/T]GGCAGCCCTCAGAAGAAGTcgttttaacaatgttgattctt	C	T	0.05333
UNALM_VPA_2145537	AX-417327803	1	ABRR03077224.1	8217562	TGACTCCGGTCATACAAAACAGAGTAAGAGGACAGACAAGAGGAAGCTGCAGCAAGAATG[C/A]CCCCATTAGCGGACTTCACACTGAAAATTCATTCAACATTGTGTAAATTATTGGGTCTTA	C	A	0.3294
UNALM_VPA_2145560	AX-468705320	1	ABRR03077224.1	8236269	ATTTATAATTGCTCACGATTCTACAGATTGAGCAGGGAGTTCTTTGGTCTGGCCCAGGTT[C/T]GGCTGATCTTAGCTAGACTTGTTCATTGGCTGCAATCAGTTGGTAGGTTAACTAGGAGCT	C	T	0.4369
UNALM_VPA_2145629	AX-417327805	1	ABRR03077224.1	8261209	AATCTGAGCAGGCATCACCGTCACCCCGTCTCATAGGGAACTC[A/G]GTAAATTCAGTGCAGCTCTGCTCAGACAGTCAGGAGCCCCAAG	A	G	0.3973
UNALM_VPA_3966748	AX-468817172	1	ABRR03077224.1	8273893	GCCTCCTAAACATGCTGGAAGTCATCCAGGCGATGCCTGAGAGACACAAACAGTGCAGAC[C/T]CCATTGGCCTGAACAAACTGACCATCACTGCAGATGCCCTGAAGAACTAACAGATCAGTT	C	T	0.04054
UNALM_VPA_2145720	AX-417326768	1	ABRR03077224.1	8300555	CCCCAGAGACCATCAGACAGATGCGGGGGACTTTGGTAGAATGCAGTCCATCCAGCCTCA[A/G]CCTGGCAGAGAGGGAGCAGAAGAACCAGTGCCTCGACCTCACGCTGCTCCCATTTGTCCT	A	G	0.151
UNALM_VPA_2145769	AX-468801725	1	ABRR03077224.1	8330613	ATCATACCCAGGGCATTGTTCAGAGCTGCTGTGTACAGCTGAGTGGTTTGAGCACTGTAT[C/T]ACCCTATAACCAAGTGCAGCGATCCTGTTGCCATCCCTAAGGGTACAGACTGCTGAGCCT	C	T	0.06322
UNALM_VPA_2145788	AX-417327809	1	ABRR03077224.1	8348062	TGATACTTCTCCCAACAAGAGATAGTCAACTTCCCTCCCATTGATTCTGGAC[G/A]AGCTTGAGTGAATCACTTCTCACCAGGACAATGCAGCAAAAGGGACATAGTG	G	A	0.406
UNALM_VPA_2145828	AX-468719435	1	ABRR03077224.1	8371449	AGTAGGTAATAACATTTCACACTTCTACTGGCCCATTTC[A/C]CCGTATCACTCTGAGAAGCTCTATGACTATCAGGCGTAC	A	C	0.3625
UNALM_VPA_2145845	AX-417327810	1	ABRR03077224.1	8385775	GTATCCCCACGGGGGCAGCATGGTCTGTGGAACACTGCCCAGGGCATACCCTCTAACACA[G/A]TTGTGAGCTGGAACGCTAATCTTCCAAGGTTGCTCCTTGACCCCAAGCAAGAGCCAACGG	G	A	0.4
UNALM_VPA_2145911	AX-417326773	1	ABRR03077224.1	8416739	GTGGACTTCAGGATGAGGCCTCAGTTCCTAGCCATGTGGGCCTCT[C/G]TCTAGGGCCACTCACAatgtggcagctggcttcccccaaaACGAG	C	G	0.1313
UNALM_VPA_2145971	AX-468759487	1	ABRR03077224.1	8453114	ttaagataaacattttctttagtgttttccagtttttcttttctgacgaTGCAGCGCGAC[A/G]GCAATGACTATTTTCAGTGTCCATGGGTAGCTTGACATTTTAATCAGTTCATCTCCAAGT	A	G	0.1667	LOC102540231
UNALM_VPA_3966782	AX-417327814	1	ABRR03077224.1	8464835	AGTATCCAGCTTGCTACTCTGCAGGCTGCATATGTGAAGAAAGAATTTGTATGACTTAAC[C/T]GCAGACAGTAAAATTTGGTGTGCcaacaaaaacagattttcttaaatgatatGATTCATA	C	T	0.1375	LOC102540231
UNALM_VPA_2146033		1	ABRR03077224.1	8525490	CCTTAGACCATGGAGGCCTGCCAGCAAGACCCAGTGAGAATCCCCTGTGGTCAGCAGCTG[A/C]CCCCCTCCCATCTTGCCAGTCTGTGCCTTCCTGTACTCCCCAGGTCACAGAGCACTGAAA	A	C	0.2962	LOC102540231
UNALM_VPA_3966809	AX-417327819	1	ABRR03077224.1	8582872	CAGCCCAGTTAGACGTGAGCGCAGAGCTGGTCAGCGTGCCAGCCCTTGAAGGCCTTGGAT[C/G]TGTTCAGCTGTGGGACTCTGTTGGTTGCCTCTTGTAGGTCATAAATCTTTATGGTAAGAG	C	G	0.08392	LOC102540231
UNALM_VPA_2146115	AX-417327821	1	ABRR03077224.1	8614810	TGGGATgtgaaattagaatttttagtGAGCCCTAGTGCTGGCCAGCTGCCTAAAGCTGCT[T/A]ATGCTCCCAAGATGATGAGAGGAAACCTTGGGAGATCTGGAGTAAGTTACACACACCCTT	T	A	0.3801	LOC102540231
UNALM_VPA_2146192	AX-417326783	1	ABRR03077224.1	8661416	GCCGTTTACTTCCAAAGAGACTTTGGACATAGGTGCAGCATAGCATTTGTG[T/C]GTGGACAGCGTGCCTCCCAGCTGGAAGGAGTGAATTTTCAGCTCCATGGAG	T	C	0.4626	LOC102540231
UNALM_VPA_2146217	AX-468818325	1	ABRR03077224.1	8676520	AGAGAGAGATCATCACGGAGTTCCATAATTTTATTCTAGCT[G/A]GGTTATTATTAAATAGTTGTTTTGACTGCTGTTGCTGCTTC	G	A	0.04167	LOC102540231
UNALM_VPA_2146239	AX-417326785	1	ABRR03077224.1	8689570	CCAGAATAGAATGTTTAAAAGTAGCGGTGTATTTTTCACACACAATTCTGAATCATTGCT[A/G]TTGGACTTCTCCTTGGTTACTGTTGTCTTTTCTGTAAGGTAGATTTCCATGCAGCCTTAG	A	G	0.1154	LOC102540231
UNALM_VPA_2146297	AX-432735616	1	ABRR03077224.1	8741562	GCAGATGGAACAGCCAAGAAGGCCTTGACCTTTTCAGCAAGTGGGGAGGTGAAATCAGTC[G/A]CCACAGACAAAGGCAGGACCTGCTGGTGCCCACTGATGATGGAAGGGGGTCCAGATGCAA	G	A	0.05882	LOC102540231
UNALM_VPA_2146310	AX-417327827	1	ABRR03077224.1	8752119	CTCCCTTCCATCACGTGAGGACACAGTCAGAAGCTGCAGTCTACAGCCAGGCAGAGGGCC[T/C]GCACCAGAACCCAACCACCTTGGTGTCTGagcttggacttccagcctccagatctgggag	T	C	0.1045
UNALM_VPA_2146417	AX-417326789	1	ABRR03077224.1	8777315	GTGGCCTGGGAGTTCAGAGGCGGCCTTGGGGCCAAGGAACAA[A/G]GCCACCAGCCACCTCCACTGCCAGCAGTTCCACACTTTGTCA	A	G	0.4552
UNALM_VPA_2146465	AX-468830823	1	ABRR03077224.1	8796299	AAAGACCAGCTGACTACATCATAAATGTGAAACTTCGAAGA[G/A]CAAGGGTGGTACTTCTAGTGACGCCCTTTCTTCCAAGCATC	G	A	0.01027
UNALM_VPA_2146537	AX-417326791	1	ABRR03077224.1	8823591	CTACAACACCCAGTGTGCTGCCACTTACCAAAGGTCAATAACG[G/A]GAAAATGCTCTCGTAGGGAAAGGGGGCCCTGGGGCCACGGGTC	G	A	0.2905
UNALM_VPA_3966965	AX-468725672	1	ABRR03077224.1	8835981	CAAACCTCTTTCTGCAGGTCCAGAAGCTTCCACCCTTAGCAATTCTTCTCTGTGTGC[T/A]GAGCATCACTCTCTCCTTGGAGACTTTTTATAAACAGAGGCTTCCTGAGATTAGTAG	T	A	0.3304
UNALM_VPA_2146614	AX-417327832	1	ABRR03077224.1	8843847	CTTGAAATCTGACTGCAGCTCACCCATCCTTCCCCCAGGGCCATAAACAGGGG[T/C]TTAATTACAAAGCAGGTGGAAAAACTGCAGAAGGAGGGGTCAGGCAGTCCGTC	T	C	0.4527
UNALM_VPA_2146674	AX-432735618	1	ABRR03077224.1	8863244	GTGGCTGGGACGAGGATGGTGTGTCTATGAACTGTT[C/T]CCCAAATGCAAGCACAAATTGCTGCTGATAGATGGC	C	T	0.3206
UNALM_VPA_2146759	AX-417327834	1	ABRR03077224.1	8900224	GGACGAAGGCAGAGACCGGAATTATGCTGCCAGAAGTCAGGTAGCGCCAGGAGCCCCCCA[G/C]AGCtggcagaggcagaggaagatgcTCCTCTACAGAACCTGGAGGTACTGCAGGGCTGCC	G	C	0.3591
UNALM_VPA_2146797	AX-468722705	1	ABRR03077224.1	8916916	GGGCCGCACTAGCAGGTGTTGGCAGATCACACTGGGCGGCTGCTGAAAA[T/C]GCAGATTGCTGACGCGGCTGGTCCAGGGGCCGCACGGGAGCAGCAGGTC	T	C	0.3356
UNALM_VPA_2146827		1	ABRR03077224.1	8942147	taaagttaaaaagaatgacCCATCACTTCTGCCCCTAGTCCCAGAAGGA[C/T]TGAAAACAGGGAGTCAAACAAATATTGAGGCAGTGTTCATAGCTGCTCA	C	T	0.3321	LOC102540481
UNALM_VPA_2146860	AX-432735620	1	ABRR03077224.1	8956767	TAATGGGACTACAAAAGCAGTAATTCTTACTATTAGGCAGTT[A/G]CTATGGGGAGAGCTTTAAAGTATAGCagctcatttaaaattt	A	G	0.4578	LOC102540481
UNALM_VPA_3967023	AX-417326800	1	ABRR03077224.1	8977585	TGTGCCAGCCAGGACAAAGTCACAGTCACTCTGTTTAGGACATCGCTGGGCACAGAGGCC[A/G]CACATCCCCTGCACTTCGGAGGGGCTGTCTCTCATCCGTGTGCTGTCAGCCTGCTTGTGG	A	G	0.3545	LOC102540481
UNALM_VPA_2146933	AX-468810620	1	ABRR03077224.1	8997650	GATCATTGTTTGCTAAGCACTTTGTCTTTGTGTATCCACTATGTTGTACCTCTGAATTAC[G/A]ACTCTAAAGCTTGCTGGGAAGCCGTGTAGTACTAGCAGCCAACACAAGAGGTCAGCAAAC	G	A	0.05	LOC102540481 NKIRAS1
UNALM_VPA_2146958	AX-417326801	1	ABRR03077224.1	9018512	GGATACAAGGCCAAGCAAGGTGAGTGGTCTGCGGGGATGCTTGGGTCACAGTCAGCTCCC[T/C]GGGGGAGGCTGCAAACCCGCGATTAGGAAGAAGCATTTGATGCTGGAACATTAGCagcaa	T	C	0.3413	RPL15
UNALM_VPA_2146981	AX-468745087	1	ABRR03077224.1	9032170	cattctgcGAATGTGTTAAAAATTTAAGTCCCAGTTTGAACTTTCATTTAT[G/A]CTGAGATCAGCCCAGTGGATTGCCTCATTATACAGCGCCTGCAGGGGTGGC	G	A	0.2333
UNALM_VPA_2147011	AX-417326803	1	ABRR03077224.1	9068448	CTTCACAGGGTTGCTGGAGGACTCAGTCCCTCACAGGTTGTTAGACTGAGC[A/G]CCTCAGTCCCTGGCTGGCTGATGGCTGGAGACTGCCCTCAGCTGCTTAGCA	A	G	0.4012	NR1D2
UNALM_VPA_2147063	AX-417326805	1	ABRR03077224.1	9097472	TCCACCCTGGACTCTGCGTTTTGCAGAGGCAAACTGGTGACCAAAGCCCATGCTCCTCCG[T/G]GTCCTCCTCCCTGACCCTCTGCTGCAGCTCTGGGCACCTCCAGCAGCTGGGCAGCAAGTC	T	G	0.1276
UNALM_VPA_2147100	AX-468701874	1	ABRR03077224.1	9114578	GTCAACTTGTAAGAGTCTATGGATTGCCCCTTTCGGACAAGTGGTGTTGCTTTTGGCAGC[A/G]GGAGTGTTGTGTGTGCAACCTTGTTTATGAGTACAGATCTGTCTGCAAGTTTCTGGGTGG	A	G	0.4444
UNALM_VPA_2147134	AX-417326807	1	ABRR03077224.1	9130693	GTGAGGTGGCTTCCTGCTTTCTGGGTGGACAGATGTTTAAATTTGGCTCTTCT[C/T]GTGGGCACTCTGTGGACTCCTGCAGGTCCCATCTGGGCCCCACTGTTACCTGT	C	T	0.4638
UNALM_VPA_2147215	AX-417340737	1	ABRR03077224.1	9177010	GGATGATCTGGTCTTCACATGGCAGCTGAAAAGAAGCGGCAC[A/G]TCAGTAAAGAGCAAGTGGGCAGACAGACAACAGTGGGGAAGA	A	G	0.08667	THRB
UNALM_VPA_2147276	AX-468789173	1	ABRR03077224.1	9194631	TTGTCTAAAGTCAGGAGACCTTTTCTCCCTCGTGCTCTGG[C/T]GCTGGCTCATGTTCTGGGGGCCAAAGCGTAGTGAGGGTCA	C	T	0.08065	THRB
UNALM_VPA_2147309	AX-417327847	1	ABRR03077224.1	9216919	CTCTAAGCAGGCTGGAAAAGCCAGTGTTACTCTGCCCCAGACCTGGATCTACACGCTGCC[G/A]TGGAGAATGGCCCTTGCaaaatcttttcttcctctcagttttCACCAAACCTTTGAAAGA	G	A	0.07914	THRB
UNALM_VPA_2147340	AX-468776920	1	ABRR03077224.1	9235845	AATAGCTTGGTTGTTGCTGCGGATTCTCCTTCTGGTGGCTCACGCCTCTCC[C/T]GCAGCTGTGTGCGTGATGGTTTGCTCTGCTTCCCTCCGTGAATGTTTATAC	C	T	0.1154	THRB
UNALM_VPA_2147397	AX-417327849	1	ABRR03077224.1	9261094	AGGCCCCCATGGCGCTGGGATGCAGAGCCCCAAACCTTCCCTCT[C/T]TTGGGTGCGTGGCATGCTCTTCCTGACCCGTCCACAAGAGGGAC	C	T	0.1972	THRB
UNALM_VPA_2147437	AX-468819917	1	ABRR03077224.1	9274147	GATGGCTGCTGATCGTGGGTCAGAGTCTTTCCACATATGGCTGGGGACAGA[T/G]TGGGATGAGGTTTCTTTTTCTAGATGGGCCTCTGTATCCAGTGGTGGACAG	T	G	0.03521	THRB
UNALM_VPA_2147485	AX-468829774	1	ABRR03077224.1	9293570	GCAGTGGCTGTGGGCTGCAGACTCAGGTCTCTTTCAGCATTTCCAGAAGCAGTCTCTCTG[C/T]ATACCACAGGGGTTCCTGCAGCAGCTGGTTGGAGCCCTTTCTTAGCACATTGAGTCCAAC	C	T	0.01351	THRB
UNALM_VPA_2147491	AX-417326814	1	ABRR03077224.1	9306602	AAAAGGCACAGGGAGGCTGAAGAATCAGAATGCGGTTACCAG[C/A]GAGCAGCAAACCAGGATTCCAACCAGCTCGTTTGGACTTGGG	C	A	0.27	THRB
UNALM_VPA_2147548	AX-417326816	1	ABRR03077224.1	9339352	AGCACAGCACCAAGCAAATACTGGGCAGCCAGTATATCTTGTTGATAAAAAGCCAGCAGC[A/G]TCATCTCAACTACAGTTCTAACAGGGGCATCACATGTTAGGCTTAACAATCGATAAAGGA	A	G	0.3271	THRB
UNALM_VPA_2147601		1	ABRR03077224.1	9359027	GGCCCTGAGTGTGGGTTGTCAACCGCTGAAACAGCTTTTGTCACCACTGCCGCAGCCTAC[G/A]TGGATCCTGCCCACCTCGCAGGGAAGGCGGGAGGCTGAGTTCTGAAGAAGCTGCAGGCTG	G	A	0.01007	THRB
UNALM_VPA_2147622	AX-468734883	1	ABRR03077224.1	9374817	AGCTTCTTAGGGCAGCAGCAACAACAATCTCACAA[C/T]GTGACTAGCCACGTGGGTTGCAAGAGCGCTGAGGG	C	T	0.2812	THRB
UNALM_VPA_2147644	AX-417327854	1	ABRR03077224.1	9387722	gctgggagaCAGAGGCAGCCAGACTGGGGGcccccagggagggcctgggcaCT[G/C]AGCCCTGTAATATTAGCACTGGTTACAATCAGATAGCGCCACCCCAGCCGAGG	G	C	0.1087	THRB
UNALM_VPA_2147718	AX-417327856	1	ABRR03077224.1	9419507	GCTAGCACCGGGATCAGAAGCAAAAGCCTGGGGCTCAGTACAGGTCGTGGAGTTAAACAC[G/A]ACACCTACCTTACGCCAAAATCCTTACAGGGACTAGAGCAGCCTCAGGTTAGCACAGAAA	G	A	0.05319	THRB
UNALM_VPA_2147763	AX-417327859	1	ABRR03077224.1	9455060	AGAGCTGCTGCTGGTGCAAGAGAAGCCTCCTCTCCAGCCTGT[C/T]GAGGGTCCTCCACATTGTACTACATCTGATTACGTGGCTGCT	C	T	0.4932	THRB
UNALM_VPA_2147767	AX-432735622	1	ABRR03077224.1	9470791	AGGAACACAGCATGGAGGGCCCATGGTCATCAATGAGCGTGACCTTTGCTTGTCCAGGCG[T/C]CATGGTCCTGGGAGTGCTGAGTCGGCAGCATTCTCTGCTCTTGTCTTCCTTTTGGCTGTT	T	C	0.4	THRB
UNALM_VPA_2147806	AX-417326823	1	ABRR03077224.1	9513094	TCCCCGGGAACGTGCGATGGCTGATTGACAGAAGTGGGCTTTCGGCAGGAAATTCCCAGG[T/A]CCGAGTAACCCACATTGGGGAACACCATGGGAGAAAAGATGGCAGCACTGTATTTTAGCT	T	A	0.09783	THRB
UNALM_VPA_2147822	AX-417326825	1	ABRR03077224.1	9525550	TGAGCAGTTTCCTCGAGGTGCTTTTGAAAGGGCATTGAAAGGC[G/A]GCAGCGGTGACCCAGAAGCCTGGGAAAAATACCCAGTTTCTCA	G	A	0.1473	THRB
UNALM_VPA_2147891	AX-417326827	1	ABRR03077224.1	9579054	CTAACACTAGGCAATGGCTAGAAATAAAAGTGATGCGTGGCTGCATGTGGGAAGTCTTAT[G/A]TTTTGTCCCTTATTTTGTATTCTTCTCCTCTGCCTACTGGCTGGAAGTATCATGCTGGCA	G	A	0.2482
UNALM_VPA_3967301	AX-432735623	1	ABRR03077224.1	9592208	GTCAAGGTAGATTGTGGTAACAAATAGATCCCAAAATGATGG[T/C]ACAAGAAACGGTGCAGGGAAGTTGTCTTGGCTGCAGTACAAT	T	C	0.2655
UNALM_VPA_3967305	AX-468820230	1	ABRR03077224.1	9613259	CCAAACATCCTGCAGAAGGTGACTAAGCTGTGGCATCTCCAGGCAAAGGAATATTACTGC[G/A]tgctaaaaagaaatggacCATCAAGACACGAGaagacatagaggaaacttaaaaatgcat	G	A	0.03419
UNALM_VPA_2147985	AX-417326829	1	ABRR03077224.1	9630726	GCGATCAGAAGCAGTGATGGGAACGGGggcaagaggaagggagaagccgCAATGACTCCC[T/C]CTGTTTCCTCCAGGCTCCAGCTCCTGCTGGGCAGGTCCATCCATCCGGGTCCGGCGGCTG	T	C	0.2391
UNALM_VPA_3967308	AX-417327868	1	ABRR03077224.1	9651007	ACGTTCAGTGCTATGATGCTGACGTGTGACACCCCCTTCC[C/T]GCCCACCGCCTGTACCGGAAGTGGAGAAAATTGAGTGTGT	C	T	0.2333
UNALM_VPA_2148035	AX-468785424	1	ABRR03077224.1	9670931	CTAAGGCTGCCGGTCAGAGGCATTGAATCTGAGACCTCAGTTTGG[G/C]AGTAAGCAACTTGAGAAGGCAAGTGTCATCTGGGTGCCACCACGG	G	C	0.09259
UNALM_VPA_2148057	AX-417326833	1	ABRR03077224.1	9700196	AGCAtccttgtttttgtctccctGTTGTCTTTAGGTTTCCCTAAGAGCTCCTCCTCAGAG[T/C]GCATCTGGCAGCTCTTTGAGTTGATATCCGTGATTAGACTGGTGTCCTGTTGGTGTGGCA	T	C	0.08411
UNALM_VPA_2148111	AX-417327872	1	ABRR03077224.1	9727424	AGTCCTCTGTTTCCCGGAACCATtaacatttctttagaaaaaggaaatcaagttCCAAGA[G/A]GAGCTAGTACTTAGGTACTTAGGTCCGCAGGAGGAAGTCCAGGCTGCCTTAGAAAATTCC	G	A	0.2
UNALM_VPA_2148141	AX-468736924	1	ABRR03077224.1	9738047	AGTACGCTTTCCCCTCGAACCCAGGTCAAGTCACAGAGCAGCGGAGGAAAACCTCATCAT[A/G]GAAAGACtcaaacacaaaattataagTAATGAATAAAGAGACTTCCTATCACTGTGTCCA	A	G	0.2609
UNALM_VPA_3967352	AX-432735625	1	ABRR03077224.1	9773608	AAGAGATCTCTTTACAACAGGCATTCCTTGAGTTTCAGAAAGACAGGCGCATCATTTTGG[A/G]GAGGGCTGATTGTGAGTGGTCACACTGCAGAGAACACATTTGACCCCTACCTCCTCTTCT	A	G	0.05882
UNALM_VPA_2148224	AX-417326837	1	ABRR03077224.1	9784102	GCTCAAGGCATCTGAATTCCAGGCTTCTGTTTAGACTGGACCACCT[C/T]GGGGGCACCATGAGCTGCAGCATGTGCTAACTTCTCCGAATTTCCT	C	T	0.4
UNALM_VPA_3967372	AX-432735627	1	ABRR03077224.1	9808944	TCTCCAAGTTTCATTTCTCcctcaaatgaataaatgcaaatacACTCTATACTAAGATTA[G/A]AGGACAACATATAAGTACATTCCAAAGCAGGGGTCAGAAAACTGCAGCCCCCAGGCCAAA	G	A	0.3243
UNALM_VPA_2148283	AX-417327876	1	ABRR03077224.1	9830877	AGACATCCAAGGGCGGACAGCTGCAGGCTAGTTCTGGACTCA[G/A]AAATGTCAAGGTGCTCAGCTGATGTCTTTTGGTCTTTCCAAC	G	A	0.1464
UNALM_VPA_2148314	AX-417327878	1	ABRR03077224.1	9847130	TTTCAAAACAGCATGTTGTGGCAGTAAAAGAATTGGTTTTAGCCACATCTTCTTGGC[A/C]GCTGCTTAAAATGTTCTTTACTTATGTGATGGAAACTAGGGTCAGTCCACAGCCAGG	A	C	0.1395
UNALM_VPA_2148364	AX-417327880	1	ABRR03077224.1	9885058	GGGCAGCCAGTATTTTATCCACCACCATCAATTCATGCTGTGGATTTAAAAATGACAGAA[C/T]GTGTAACTGCCCACATAGCACCAGTGTTTACCTGCCCTGTAGCAAATGAAGTGAGCATGT	C	T	0.2346
UNALM_VPA_2148438	AX-417327882	1	ABRR03077224.1	9939750	CAGGAACTGCCCCAGTTGTTGGAGGTCTGCAAGCTTAGTCTGTGGCTCCC[G/A]CAATAAATGATTGATGTCTGGCAATACAGCAGGTCCGCTGCTCCAATGTA	G	A	0.3298
UNALM_VPA_2148474	AX-432735629	1	ABRR03077224.1	9959852	CTTGACTTTTCCTGATGCTGAGACTTACTGAAATATTTCTGAACCTAGACCAAGAAGTAA[A/G]AATAGCAGGGACAGAATTAATTTGTGCAGGATAACTCTGCAACTAGTGACCCAGTGCAGC	A	G	0.4242
UNALM_VPA_2148502	AX-417327883	1	ABRR03077224.1	9985352	CAGCAACAGCGTGTTAACAGAAGTACCGTGCCATTGAAATGCTAATGTGGGTGAGCGTCA[C/A]GTTGTAAGATTCGCGTTGTTAGAAGGCAGCCTAACCACTTGAATCACGTAGACTGATTTT	C	A	0.05442
UNALM_VPA_2094928	AX-417326848	1	ABRR03077224.1	10026042	AACAATGAGACAGCACTACACAGCTACTGGAATGGCCAAAACCCAGACCACTGACAACAC[C/T]AcgtgctgacaaggatgtagagctgcaggaactctcattcactgctgtcGAGATGGCACA	C	T	0.1029
UNALM_VPA_2094976	AX-417326850	1	ABRR03077224.1	10063716	TGGTGAAGAAAAATTGTGTTGATAGAGACaaaacaaaagtggaaaaaagtgAAGCTTTC[G/A]GGGGCAGCAAATAATTCAGTTTAGATGCTCTGTGGTGATGGATTTGAGACATATTCAGC	G	A	0.09709
UNALM_VPA_2095005	AX-417326852	1	ABRR03077224.1	10097361	TCCCTTGCCGTGGGCTGCTGACTTGACATTTACTGGACTGAGTCCACCGTGTTTTCAGTG[T/C]CGCtgacagaaacaaacacaaactgGAGTCACTAAAACATGGGGGAATTATGACCATTGG	T	C	0.2644
UNALM_VPA_2095047	AX-417326854	1	ABRR03077224.1	10131542	GGTCTTGGTGCCTTCCTTGGCCTTTATCTTGTGAATAATGGATTCAGCTGTTTATAGACC[G/T]CCCTGCATTTGGAAGAAGATGATTGCCAAATCTGCACTCTCCAGAAATCTCCCTCGTAGG	G	T	0.3974
UNALM_VPA_2095074	AX-468701982	1	ABRR03077224.1	10150214	TGTTCCCTGGGAACACGATAAGCATATTCACTGACAAGCAGCTTTGAAATTCTGACCCA[G/A]AGACAAATTTAAACTGAGGGATTTGCCTTCTCTTCCCACTTGATTGGGTTTCCTTATTG	G	A	0.4553
UNALM_VPA_2095086	AX-432736200	1	ABRR03077224.1	10170415	AAACAGACAAATAATATATCTGCCTTCTGAAGAGGGGATGCTGCCC[A/C]TCTGAGAGCTTGTAGGACCAAGAGCAGAGCATGACAGTCAGCGAAC	A	C	0.2692
UNALM_VPA_2095132	AX-417327892	1	ABRR03077224.1	10184761	TAAGTCTTAATGAGAGCAGGAGTAAAAGAGCTGCTGTCTCCCACAGATTGCTGCAGTGAC[A/G]CAATAGTTAAGAATGTGGCAGGTCTTCCAGCTAAACCCCTGACCCGCTGGCTGGCAGAAA	A	G	0.05102
UNALM_VPA_2095173	AX-417327894	1	ABRR03077224.1	10213690	ACCTCCAAGAACTTGAGACTAGTAGAGCAGCCAATGGGCAGGTGCTGCCATCAGACCACT[T/C]GATTTTTCACTTTGCCATGAGCATGTGTTAAACGTAGCTGCCATTTATTTAATGTGCTCC	T	C	0.2292	RARB
UNALM_VPA_2095186	AX-432735634	1	ABRR03077224.1	10229010	CAGTTTTGAATCCTCTCTCTAACCTACTAGTGCTGAAGACTTACCTACCCACCAGTCAGT[T/C]GCCATCTATCCCAGGACACCCAAGGCCAAGCAGCCAGCCACActgggacccagccccacc	T	C	0.4595	RARB
UNALM_VPA_3955479	AX-417326859	1	ABRR03077224.1	10270131	AATGGCTGAAGAGAAGAGTTGCACACATGTTGGTAAGACAGCATATTCTAAGGAAGATAC[A/G]GTCAAGTGATCTGAAATAAGATATCAGCCCATTCAATTTGTTGGCATATCATGAGACATA	A	G	0.4881	RARB
UNALM_VPA_3955489	AX-417327898	1	ABRR03077224.1	10301177	CTGGGGTCGGGGGACTGGAGACAGCCTTCTGCAGAATGCACCCCTCTTCTTCGGGCCAGT[G/A]AAGAGCTGGACTGTTCAAATCAAAACCCCTTGTAACTGTGTGTCATGGGCTGACATGCCT	G	A	0.1643	RARB
UNALM_VPA_2095295	AX-432736204	1	ABRR03077224.1	10343498	CAGTTACTGCCTGACACATCAGGGAGGTCTGAGTAT[T/C]GGTGCCCTTACTTTCCgtatgataaatatttaagta	T	C	0.388	RARB
UNALM_VPA_2095330	AX-417327899	1	ABRR03077224.1	10352830	TTCAAGCATGGGCAGGAGAGATCTGAAAGGGTGAGCTGCAGAGTGCACGCTCAGTGGTAC[C/G]TGTGAAAAGCAGATGTGTTTCCCACCCCTAAGGGCAGCCTGGATGGTGGTATTGAGCCTG	C	G	0.1833	RARB
UNALM_VPA_2095348	AX-432735638	1	ABRR03077224.1	10369558	AGGCTGATGAGAGGATGAGAGTCACCTGTGGAGGAA[C/T]GAGCTGTGTGTCCTGTAGCAGCTCCTGTTAGTCTCC	C	T	0.4872	RARB
UNALM_VPA_2095392	AX-417327901	1	ABRR03077224.1	10386356	cctcccctgccccgtgGGTCTCTTGCCCACACACATAATGAGGTCGCACTTCAGCGATGC[C/T]TTTGTTAGACCCCAATGATGTCCCCACCCTCCTGACAAAGCAGCTTTTGTGTCTTACGTC	C	T	0.1667	RARB
UNALM_VPA_3955562	AX-417327903	1	ABRR03077224.1	10420864	TTTGGTTATCTGATGCTGACACGGTGCCGAGGCGTGCACTGGTCAACAGTAGCCTGGCTG[C/T]GGGCTTGAGAAATGACCAGAAGTCCCAGAAAATCCCACCTTCGGGTGGCTGTAGTGGGCG	C	T	0.1395	RARB
UNALM_VPA_2095509	AX-468692271	1	ABRR03077224.1	10436423	AGGATTGGGGCTGGGCCAGGAAGACCCCTGAGGAGAGGTCTGTGGTGGTCCTCTGGGTAA[A/C]tggccagaggctgggagggcggGGGCTGCTGAGTGGGCGCATGAGGAGGTGAAGCTGACA	A	C	0.5	RARB
UNALM_VPA_3955603	AX-417326869	1	ABRR03077224.1	10458591	AATTACAGAAACAATAGAAATACCTTACATTTATATTGCCTCTGTGTTTCTAAAGCACGT[T/G]CACATCTGGAATTAAGTTCAGCTGAGTTTCTCTGCAGTGAGGAAGAAACTCTCCCAAATG	T	G	0.0678	RARB
UNALM_VPA_2095616	AX-468796388	1	ABRR03077224.1	10479311	GCCTTGTGAAACTCTCTCCCCACAAATTTTGTTTGGGGTTATTGGCCCCCAAACCTGATC[G/A]ATTGGCTGCCTACCAGTTGAAATGAAGGTGGGGGTTGGTTATAAGAATCAATCAGACTTA	G	A	0.0708	RARB
UNALM_VPA_3955617	AX-468758945	1	ABRR03077224.1	10490373	ATGATGGGTCAGTTGACCACATTTCAGCCAGTTTCCGTTGACCCCCTCCAAACTTTAGAG[C/T]TATTGGATTATGCAAAAATCAATGCATGTGAAGACACGGGGCTTACATTTACTTATATTT	C	T	0.1761	RARB
UNALM_VPA_2095697	AX-417327908	1	ABRR03077224.1	10506443	TCAGTTTGgcctgctgcctttttttttttttttttttttttgccaataaaATTCTACTGG[A/G]GCATCGCCACATCCATTCATTTACGTATCACCTGTGGCTGCTCCCCCGCTGCAACAGCAG	A	G	0.06842	RARB
UNALM_VPA_2095769	AX-417327909	1	ABRR03077224.1	10533931	AGGGGGCAGCCTGGCACATCCCCTCCCTCTGGGCACTGGCTGTTTGCACAAAGCAAG[G/A]CTGGAATTGGCCAAAGGGATCATGGTTGTCCTGTAATCAGGTTATGTTGTTATATCC	G	A	0.2727	RARB
UNALM_VPA_2095798		1	ABRR03077224.1	10548169	GTGTCTCCTGTGTCCGTGCTCCCGCCCCCGACAGCGTCTCCACCC[A/G]GAGGCCTTTGGCACCGGCCTCTTGGACGCACTTGCAGGTCTTGTC	A	G	0.3605	RARB
UNALM_VPA_3955729	AX-417326875	1	ABRR03077224.1	10577338	TGCATCCTATTTATTATTCCCTAAATAGCTTTAGCCCGGGTTTTGACTTCT[A/G]TGGTCTTTTGAAGGAAGAGCTGGGGGGACATTCACATCAAAGAGGGGCGAG	A	G	0.08054	RARB
UNALM_VPA_2096031	AX-468818332	1	ABRR03077224.1	10595104	AAAGAAACTCTGgggtaattaaattttaaaaatgttcattcttgTGTCATAAGCATTACT[T/C]TTCCAAATATACTTTAATGGAAACTTAACCTACCTCCAGTTCTTCAACGAAAGCTGCTAA	T	C	0.04167	TOP2B
UNALM_VPA_3955745	AX-417326876	1	ABRR03077224.1	10639363	TGGTTTGCGCCCCAAAGTTTCAAGTGCACATTACGCTCCTGCAGCCCGAGCCTCCAAAGA[C/G]gtagagaagaaagaaaaggggcgGGATTGGGGTTCTGCTGGCGGACACCCCGACGGGGCG	C	G	0.3733
UNALM_VPA_3955750	AX-417326878	1	ABRR03077224.1	10653177	tcagagagaaggaaggaaggagttacAGGGAAAGAAGACTCAGCAAAACAGTTGGGAGAA[G/C]ACTGGAGATAAACTGCAGGATTCCCAAACCAGGCCCACGGCCAGCTTTGAGAGCGGTTCA	G	C	0.4455
UNALM_VPA_2096111	AX-432736208	1	ABRR03077224.1	10669284	TATTTCCCCCAAGAGCAGCAGTTTCCTGGTGAGGTGGGGAAGCCACTTGGA[T/G]TTGCTTTGACTCTGTAGTCTGCTTATCCTTTGCTGCCTCTCACTGTATCCC	T	G	0.1141
UNALM_VPA_2096202	AX-417326880	1	ABRR03077224.1	10703635	aggaaactaatacatcCCTTTTGCCCCTCTGACCTCCTTTTGTCGTGTTCCTTC[C/T]GCCACAGCCTTCACGCCCTCCTTGCCACCTTTAAACACGCCCAGCTCACTCCCA	C	T	0.09058	NGLY1
UNALM_VPA_2096235	AX-432735641	1	ABRR03077224.1	10719801	GCGGACAGAGATGGAAGACGAGCAGGACAGGTATGTGGATCTCAGAGGGGCCC[T/C]GGAGACAGACGCTGCTCCTGtcttgctccctccccttccaccttTCCAGGACC	T	C	0.4167	NGLY1
UNALM_VPA_2096277	AX-417327920	1	ABRR03077224.1	10740803	CAGGCCCTCGCAGTTTCCTCTACCAAGGGAGCCACGGGACATCTGCTGGGGGCTGCGGG[G/T]GCTGCTGAAGCAGCTTTTACCGCCCTGGCTTGTTACCATCGAAAACTGCCACCCACCTT	G	T	0.3368	OXSM
UNALM_VPA_2096425	AX-417326885	1	ABRR03077224.1	10788147	GGAATTTGCAGCAAGGAGACCTTTAGGAAGCCATTGCATTGATCCAGG[T/C]GGAAGGATAATGGACTAGGCTGGTAGAGGTGGATGTGCTGGGAAGCAG	T	C	0.125
UNALM_VPA_2096490	AX-417326886	1	ABRR03077224.1	10810116	GGACCTGGATGGGACCAGGAAAGGCAAGGACTGCCCACAGCAGAT[C/T]CGGGCACAGGCTTTGAGCTGCCCGCTTAGGTGTTCTTGCTTTGGC	C	T	0.1149
UNALM_VPA_2096518	AX-468694111	1	ABRR03077224.1	10831087	ATGAGTGGAAAACCAAGGCAGCAGGGCCCCAGGCTCCCACTCTTCCCCT[C/A]ACCAAAGCAAGGTCACTTTTATGTTTGCTGTGTTGGGGGTCCAAAAAAG	C	A	0.5
UNALM_VPA_3955858	AX-417327925	1	ABRR03077224.1	10856074	CAGCGGATCTCAGTGTAGGGTCCTCAAGCCAGTGGCATCAGCAT[T/G]ATGTGGAATTTTGTTAGAAACGAAAATTTGCAAGTCTCATCTCA	T	G	0.3529
UNALM_VPA_2096640	AX-468807216	1	ABRR03077224.1	10876035	TAAATCAAGTGCTGCTTTCCCTAAACACATTTCTCAATGA[G/A]TACTACTGAGACAGAATGACATTGATACATGTAATCAACA	G	A	0.05714
UNALM_VPA_2096657	AX-417326890	1	ABRR03077224.1	10883758	TGAATGTAGCTGAGGCAGCCTTGAATAATGTTAGCAAAGCCATATGTCTCCCTAAAATA[G/A]TTTCGTGTTTCTTAGAACAAGACACAGACTccttattttccctttgattccTATGCTAT	G	A	0.08088
UNALM_VPA_2096739	AX-417326892	1	ABRR03077224.1	10926630	TGGATGTTTTTGTAGTTTGTCCTTCAGGTGGCCCCAAATCAGTAATTCACACAGGCAAAA[C/G]CCGGCTGCAAAACATATACCTGGAAGCTCACGCATCTCTCTAAGGGCTCCTTAGCTTCTA	C	G	0.4143
UNALM_VPA_2096753	AX-432736212	1	ABRR03077224.1	10937414	GTGACATTTAATTTCTTGgtgtgtttatttctcttcaa[A/G]TGATGCTGCAGACAAGTTTTTTCAAAACTAGAAACACC	A	G	0.279
UNALM_VPA_3955910	AX-417327931	1	ABRR03077224.1	10978540	CAGGCTGAGCCTGGAAAGACAGGAGCCCTGGAGAGCCCAACTCCTTT[T/C]CAGTCCTCACTCAAGGCAGAATCCCCATGGAGAAAAGGGGTTTTATT	T	C	0.09677
UNALM_VPA_2096888	AX-417327933	1	ABRR03077224.1	11013823	AAGGGAGCTTCCAGAAGTACTGGACCCTGCTGGCCTCATCCTTTAACTGTT[C/T]GCCTCTGTTAACTTCCATGAACCACAGACCCACCTTGGACTCTGACTAGTT	C	T	0.2
UNALM_VPA_2096963	AX-417327935	1	ABRR03077224.1	11068311	GCACATTTCTGGGACAATCCTGGGCATCTGGAGTCTGGGGCCACTGGTGGAAATTTTTAT[G/A]AACTATTGGATTTGGTTTTCAAGGACATTGGAAGCAGAGTCTTTGCTGGGTAAGTCCTGT	G	A	0.2639
UNALM_VPA_2097022	AX-417327937	1	ABRR03077224.1	11100771	TTTTCCAAACTTTGGAGGAAGCCCTGAGAATTAGAGAGAAGCTATAGAACAC[G/A]GCTGATGTAAGACACAGTTATGTGCATGGAACCCTCTACTGCAGCTGCCCAG	G	A	0.4416
UNALM_VPA_3955965	AX-468759686	1	ABRR03077224.1	11113238	GGAGGTAGATCACGTGGACCCAGGCACAGGTGGGAGGTAGATGGA[G/A]TGATGGGAGCTCTGTGTAGAAATATACATAAGAAGATAATTATTA	G	A	0.1735
UNALM_VPA_3955978	AX-417326903	1	ABRR03077224.1	11148701	CATACCTGCAGGGGCCCTGCCAATGCACTGCTTTCTGGATGAAGGCTGAGA[A/G]AATCACAAGGTCTCAGGAGTCTCGCCATCCAAACAAGGAGAGATGGGGAGA	A	G	0.3116
UNALM_VPA_3955990	AX-417326904	1	ABRR03077224.1	11171587	CAAACCACTGATCATGTGATCCTTGGATGTCTGCAGGCCAAAGCCC[T/C]TTCTGCCTTTGGGTCTCTCTCAGAGCCCACAGATAGGGACCAGACA	T	C	0.06711
UNALM_VPA_2097192	AX-468767179	1	ABRR03077224.1	11190511	TACATCTTCTCTTTAGCAGGAAAAGAGTAAGTAAAGAATAGGATTACCATCAACCCGCTG[G/A]TTAAAACTAGTTACATGGAGCTGCTCACTGCAAAGTAGGGAGGGTGGGTATAATGTGTCC	G	A	0.1385
UNALM_VPA_3956007	AX-417326906	1	ABRR03077224.1	11202159	gcagaagaactcagagatacATGGTATCATACTATTGTGTATATTCCTTAGGGAGGAGCC[G/A]GGACTCGGCTTCATCACTGCACTACTGTTTCCTGACTGCTTCTCCCTTGTTCCTGCGTTC	G	A	0.2313
UNALM_VPA_2097228	AX-468743049	1	ABRR03077224.1	11221310	TGCCTCCATGAAAGGGCTGTAATTTTGAGTAAGGCAGGGGAAGGGATTG[A/G]GTAAAGCAACTCTCTTTGGCCAAGGACACTTTTTGGAGAGGAAATCCAA	A	G	0.2414
UNALM_VPA_2097267	AX-417326908	1	ABRR03077224.1	11251349	GTTCTCCCTGAATATGCAAGCAGGCCAACTGATGTTGCTGGTAAAGAAATGCTATAGACC[C/T]ATGTTGACATCTTCCACTCAAAGACCTTGACACCCTTTCTCAGCCTGAAGCAGCTACAGA	C	T	0.05036
UNALM_VPA_2097301	AX-432736214	1	ABRR03077224.1	11270682	GTCGCTGAGGGCATCGCCGCCATAGGTTGTTGGGTGGGTCCCTAGGTGTTG[C/A]ACCACAAAACTCATGAAGACGTGGGTGTTGGGGCCGAGAGGACAGTACTTT	C	A	0.09877
UNALM_VPA_2097382	AX-417326910	1	ABRR03077224.1	11303984	CCATCTTCTGCCCAGGAGAAGGCTGCTGTGGACTGAAAAGG[C/T]GCTCCCGCACCTCCAGGCTGCAGCCACTGAAGCCGGAGCTT	C	T	0.12
UNALM_VPA_2097444	AX-432735648	1	ABRR03077224.1	11319103	CCACTGACCACCCTTTGAGCAGCAAGAACTTCTAAAACAAGATTTTGTTTAC[T/C]TGGTATAACAGAAGTCTGGAGGGAAGCAGGTGATTTCAGGGCTGATTGAAAA	T	C	0.3311
UNALM_VPA_2097489	AX-417326912	1	ABRR03077224.1	11342556	CAGGCTTTTAAGAAGTGATCAGACCTTGGAAGAGCTGAATTATTTCCAGTTGAGGGGTTG[A/C]GCTTGGTGGATGCTGGCTTCTACAGCCGAGAGGTGGAGGAGCACCCAGCCTACTTCATCA	A	C	0.1043	LRRC3B
UNALM_VPA_2097540	AX-468771686	1	ABRR03077224.1	11353820	CAGCCCCGCCACTTACAACTGTGATCTTGGCTCAAGGCCTGGCCCAGAGTAAA[C/T]ACTCAGCAGACAAGAGCCCCGCCCCCTGCTTCTCCCTCATCTTGTTGCTTTAA	C	T	0.125	LRRC3B
UNALM_VPA_2097593	AX-468805408	1	ABRR03077224.1	11374532	GCAGCATCAGACAGTTTTAGGGACCATGATGTTACCATAACAGTCAATGAGG[A/T]GAAGGACTTAAGCAGAAGCAAGACAGGATGATTTTTGCAATGAAAaggtcct	A	T	0.05714	LRRC3B
UNALM_VPA_2097612	AX-417326913	1	ABRR03077224.1	11390475	CGGCTCACTGAAACAATTCTGTCTGCATTTTCCTGTACCAGTGAAACCC[G/A]GGCAACACAAGTCTGAGATCTTTAATATTCCGGTCAGGCAGAGTCCCAA	G	A	0.1678	LRRC3B
UNALM_VPA_3956127	AX-417326915	1	ABRR03077224.1	11419046	ACGTTCCTTTTAGAAAAGCTTTCACAAATCATATAATCCATTTCCGGTTGCTTCTTCCAA[A/G]ATCATCTTTATATGCTTCCTAGTAAGAGTTTATTTTCCTGCAGACCAATTACATTAGTCA	A	G	0.06803
UNALM_VPA_2097765	AX-468752947	1	ABRR03077224.1	11438364	gaacaatcTACAAATAGATCTGGCTGCAGGTGAAGCTTGATCTGGTCTTCAAGC[A/C]CCTGGCTTCCTTGTCTCTTCGCTCTGCCTTTCATGGTACAGCTTCCGTTCCAGC	A	C	0.2	LOC116280078
UNALM_VPA_2097798	AX-432735650	1	ABRR03077224.1	11455122	ATTTCTTTTTGCTAAGTGTATAAAAATGATGCAGCAGAGGACTCTAAGACTCTA[C/T]GACAAGCTAGAACCAGAATGTGGAAGGATGCTGCTCCTCAACCCCCACCTGGAA	C	T	0.05128	LOC116280078
UNALM_VPA_2097809		1	ABRR03077224.1	11464500	tttGCTACCTGTCATGTGGGCTTACACAGTTCTCTTTGTTAATGCTGCCCTTGT[C/G]CCCACCTCAGCCACAGGAATGTCAGCCACCCACACTGGTTTCCCCTAGGTTCTG	C	G	0.1132
UNALM_VPA_2097852	AX-417327957	1	ABRR03077224.1	11495775	CTTAAATGCCAGCTAGACACAGACCACCCCAAAATATAATCTCTAGCC[T/C]GAATCACTGTATGAACTCTGTTTATGGGACCCCAATTTCTTATGGACA	T	C	0.05462
UNALM_VPA_2097907	AX-417326921	1	ABRR03077224.1	11536060	AGTGATCCTCAAAGTTTTTTAGCAGGTGTCAAAATTATAGAGGCCTTAATTCAGTAGGTG[A/T]GTGGGGCTCAAACAgctgcatttctaaccagtttACAGGCAATGCTCATGCCGCTGGTCC	A	T	0.127
UNALM_VPA_2097954	AX-417326923	1	ABRR03077224.1	11575353	CCACGTATACCTAATGTGATAACAGTCCAGAAAGTTCGGACGGCAGCAACATACCACAGA[G/A]CACTCCCCTGTGTGGAAGTGAGAGCTCATCATTGCCTCATCCTCCCTACCACGTCTGGGG	G	A	0.09732
UNALM_VPA_3956192	AX-468780506	1	ABRR03077224.1	11587059	AAAAAACAGAGAAGAGCCCTGCAGAGGCAGAGGCCACACTTGCCCCTTCTCCTGGCTCTG[G/A]GAGATGGAGAGCAGTGCAGGCCAGCCATTTTGGTCACTGTAGCTGATGTCACAGATCTTT	G	A	0.1047
UNALM_VPA_2098054	AX-432735651	1	ABRR03077224.1	11617615	GGgagcatttttaaggaaaaaatctGCAAGAGAGTGAGAGAG[C/T]AAAATAAGGGAAACAAATGGATTTGAGCAAGGGGCTCAGGTT	C	T	0.4314
UNALM_VPA_2098085	AX-417326924	1	ABRR03077224.1	11633397	gtttgggaaccactgagcTTGCTGATACCTTACTTCCGTTACATACAGACAGCGAAGTTC[A/G]AAGAGACAAAATTACTCTCTGGCGTGACGCACCTGCATTATAACTACAGGTGTAATCTGA	A	G	0.1056
UNALM_VPA_2098162	AX-432736221	1	ABRR03077224.1	11651892	tcaaactttaatgtgcaagAGAATTACCTGGGGATCTTATTAAACG[G/A]TAAGTGATGATTCGTGAGGTCTGAAATTTCTAGTAAGCTCAGAGAT	G	A	0.1233
UNALM_VPA_2098184	AX-417327965	1	ABRR03077224.1	11664319	GTGAAGGGAGGAAAAGCAAATTGGAAGCACTTTCCCATGCTGCCTTGGATCCAGGGCTGT[C/A]TGGAAAATAAAAGCTCTGAGCAACATAAGATTAGCGGCTGCACTTCTTTTTAGTGGAcag	C	A	0.06164
UNALM_VPA_3956250	AX-417327966	1	ABRR03077224.1	11700556	GTAAAGTGTAATCAGTTCTCGGGGGGTGGGGGCTCCAACAGCCTCTGGTACCACATGCCC[G/T]TGGCAACCTGTGCTATCAGGTGACAGTTTAGCCACCAAAATCTCAGCTCTGCAGAGTCCA	G	T	0.155
UNALM_VPA_2098303	AX-468772846	1	ABRR03077224.1	11719028	ATGCCAGTTAACTACATGTTGTCTTTTGATGAGATGCAATCATATTTCCTTCTCAGTTCT[T/C]TAATaaagctgcattttttttcctttgagaaaacatttgattaatcttgaaatgaaaaat	T	C	0.122
UNALM_VPA_2098311	AX-468802559	1	ABRR03077224.1	11729335	CTGTCCCCTAAGGCCGCCTCTGTGCATgggcccagccctctccctgggctcctcaCC[G/A]ATCTTAGGCAGCCAGTCCCAGGTCATCCCTGCTGGCTCACATCTAAGGCCATggatc	G	A	0.06475
UNALM_VPA_2098342	AX-417327968	1	ABRR03077224.1	11745164	AGACTTCATGGATTCCCAGCCTTGATCCCATCACTTGCCACTATGGGACCTTGAGCAAGT[C/T]GCTCAAACCCTGTGCCACGGTTTCCTCCTCTGCAACAGGGAGAGCATTTCTGTTCACAAA	C	T	0.1741	LOC116280480
UNALM_VPA_2098392	AX-417327971	1	ABRR03077224.1	11771888	TTCTTCCTCGGCTTCTCCAGCCAATATCTCCCCATTTTCAGCTCCTTGTCATAGGTAAAT[A/G]TTTCCCAAAGAGTTGGAGGTAGCTGCAgcttctccatccttccctctccttcccttctca	A	G	0.2234
UNALM_VPA_2098435	AX-468782760	1	ABRR03077224.1	11791064	TTGCAGATTTTCATGGTGGTGAACTGATCAGGGAAATTATGCTCGGTTCAAGACATTCCA[G/A]TCAGCTGAGTTGCTGCCATGGGcacttaaaagtttttgaaatgtCACAAATACAAAGGag	G	A	0.09402	ACP3
UNALM_VPA_2098528	AX-417326934	1	ABRR03077224.1	11816579	CCCATCGAATGCCCACTCCAGGGAATTAGCACATCCAGTG[G/A]CGACTGCAGGCTCAGCTCTAGGAGTAGGCACTGTCCAAGA	G	A	0.3827	ACP3
UNALM_VPA_3956293	AX-417327975	1	ABRR03077224.1	11856013	AAGTCCACTATTGTGGGGAGGGGCCCTCAGTTTATCTGAAAAAAGGATAATTCCTACTTC[A/T]CAGAGTATAGGATTAACTAAGTAAACCCATTGACACGTGATGAGTAGACAATAAATGTGA	A	T	0.1205
UNALM_VPA_2098593	AX-417326939	1	ABRR03077224.1	11881513	GCTTTAGAGCTCAGTATCTGCAAGATAGCTCCAAGTTTACCAGTCATGACAGTATTTTGG[G/A]CCTTGTTGGCACCTCACTGCAGGGACCTTTTGCTGCAGAATCTAGGATATGCTTTCTCTA	G	A	0.05195	DNAJC13
UNALM_VPA_2098645	AX-417327979	1	ABRR03077224.1	11953106	TCAGTCCGGCCACCAGTGTTTGTTGTTTTAGTCTCGGCCTAATATTTGGCAGCCTCCACC[C/G]TCTTTGCCAACTGTTTACTCCTTTGGTCACCTGTCTGGTGCTGCCATTTGACTCTAGAAG	C	G	0.09	DNAJC13
UNALM_VPA_3956349	AX-417327981	1	ABRR03077224.1	11974488	GTCCATCCTCATTCACATCAACTCCAAGTGACCGGGAGGCCTTTGAGCTGAATTCTGTGT[C/T]TCACTGTGGTCTCGTATCACCCAGTCTGTTTACATGAAAGCAAGAGACAGGCAGCAAGTT	C	T	0.06767
UNALM_VPA_2098783	AX-417327984	1	ABRR03077224.1	12005027	GGAGGCAGAGTGAAGCCCAGGCTTGTTCTGCTTGAtacattaactttaaaaagcaggGGA[A/G]AAACTGCCCTCTAGCAGAGCATTAAAACATCTCTTGTGAAAGCAGCACACGAGCAGAGTG	A	G	0.3244	ACAD11
UNALM_VPA_2098802	AX-432736223	1	ABRR03077224.1	12023626	TTGGAAGATGTGTACTGGAGCCTGGTCAGGAGAGGCAAATCTG[T/C]CCTCAGTGACTTTGCACTGGTAGCTGAAATTGGCTAGGGGAGT	T	C	0.377	ACAD11 ACKR4
UNALM_VPA_2098888	AX-417327985	1	ABRR03077224.1	12078260	GGAGAGAAGTCGCCGGGCCCTGGGGGGCGGCGACGGTGGAGGCGGTCGGG[T/C]CCGCATCGAGAAGATGAGCCCGGAGGTGGTGGACTCCAACCCCTACAGGT	T	C	0.2911	UBA5
UNALM_VPA_2098923	AX-417326948	1	ABRR03077224.1	12097697	AAACTGCTAAGGAAAGTTACCATCCTGAGATAAACATAACACAGAGGTCAACATGTAAAC[G/A]GTAAATCAACTCTGAGGACAGCAAATTGCCCAGATTATTCCCAGAGCCAGTTAGCTGCAA	G	A	0.3088	NPHP3
UNALM_VPA_2098965	AX-468785023	1	ABRR03077224.1	12113766	TTCAGTCAATAGCACCCTcataattgcttatttttatgGCTG[G/A]TTAAATATGCCCAAAGTAGTAAACTAAGAGTGGGCCCCTATG	G	A	0.0935	NPHP3
UNALM_VPA_2098997	AX-417327990	1	ABRR03077224.1	12129201	CCGGCGCGTGCCTCGCAGGGAGCACTGGCCTGGGTCCGCA[G/C]TTGGTCCACCCGGGCTGTTGCTGTTTCTGTCCTGCCGCCG	G	C	0.4337
UNALM_VPA_2099091	AX-417326952	1	ABRR03077224.1	12181099	TCTCCCCCAAAGCGCCCTGCTCAGATTACAGAGAAGCTGCTGTTACTGTC[A/G]CTGGCCGCGCCCTCTCAGCCCTTAGGGGGCCCCGCCTAGGCCTGAGTCTC	A	G	0.1224
UNALM_VPA_2099120	AX-432735657	1	ABRR03077224.1	12193285	CTTTAGGTAACCATTCAGTCTCAGATAAAATGCTCAGCA[T/C]CtcagattctttctctctctctatgtctTAGTATgtgct	T	C	0.3559
UNALM_VPA_2099141	AX-417327994	1	ABRR03077224.1	12214860	CTGTATTTTCATTGCCCACGGGGCAGCTTCGCTTTCTAGATGAAGGCTCACAGAGTCCCT[C/T]GGAAGCCCGAGAATGATTTATTGCTGCTTATCCAAAGGTTCCAGATGGTTTTCTGTTACG	C	T	0.26
UNALM_VPA_2099214	AX-417326957	1	ABRR03077224.1	12262072	ATGGGCCCTGGAGATGGACAGGCAAGCTGTCTTCCCACTGAAAATCCTGGTGCTGCTCCC[G/A]TGTGaaacccctcccctcctgggctccccgccaccactgctgcctctgctgcttctcctg	G	A	0.06
UNALM_VPA_2099293	AX-432736227	1	ABRR03077224.1	12302322	CCCTGGCCTGGCAGCCAGTCTCCAAGCTGAGAACCACT[C/T]GGAAGCGTGGAATCCCCTCAAGAGTCCTTCCTCCAAGC	C	T	0.2883
UNALM_VPA_2099314	AX-417326958	1	ABRR03077224.1	12316961	AACCCTTGTTTCTTCTAACGTTGTTGTTGGTGAATAATGTTAAATGCTTTGTATTGCCTA[A/G]ATCTGGAGGAAAGGACACTGGTAGAAGGTAGAACACAGTTTCCTTCCAACCCAGGGCTGC	A	G	0.1454
UNALM_VPA_2099334	AX-417326960	1	ABRR03077224.1	12344791	AAACAAAGAGCTTCAGCTTTAGCTGCATTGATTGACGAGTCTTCAGAAATATTGGACAGT[G/T]GTCCTTCAGCCTTGTGGGAAAGTTCCAAAGGAGGAGTGAAGTCAGCAGCTATGGAAATGG	G	T	0.2349
UNALM_VPA_2099418	AX-417328002	1	ABRR03077224.1	12377154	aaaacaaaatcatgttCTCATAGAGTCAGGAATTAATTTGCAGCCCCTGCATGAAGATTC[T/C]GTAGCAACAGTGAAGACATCTGCTCTCTCCAGGGAGTAAAGAGATCTTGCAAGGTGGCCG	T	C	0.1905	TMEM108
UNALM_VPA_2099458	AX-468694814	1	ABRR03077224.1	12399727	GTAAAAGCCGACTGCTGCATTTCTGCCCATTCTTCTCTTTTGGCTCAGTACCCCTCATCA[G/A]ACCTCGTTGAGTGCTCCTCTCGGTGGCGGGGTTGGGGGCAGCACTGAGTGGCACCACCTG	G	A	0.4831	TMEM108
UNALM_VPA_2099468	AX-417326964	1	ABRR03077224.1	12408841	TCCCAGACTGACGCAGTGTTGCGTCTGTGCCCATGATGCAGGCAGTGTGTCTCC[C/T]GGGCAGCGCTAGGCCATCTGAGGAGTCACTCTGGGTGCTGCCTGCTTTGTTCTG	C	T	0.4167	TMEM108
UNALM_VPA_2099505	AX-432735661	1	ABRR03077224.1	12429011	AGAAAATggatttacatgtattaacttttaatttttatgcaaaacaaaaattctCTGTAG[C/A]ACACTTAATTATTGTGGCAAAGCTGACAGCCAGCTGCTGTTTTGTTCCCTTGCAAATATT	C	A	0.3871	TMEM108
UNALM_VPA_2099573	AX-417328006	1	ABRR03077224.1	12466239	GCAGCGGACTGGAGCTTAGGAGCGGGTCGGTGCCAGATGGAGCC[G/C]GGGAGGTTAGCTAGCTAGCTAGTGGGTTGTGAAGAGCCGTAAAT	G	C	0.184	TMEM108
UNALM_VPA_2099657	AX-468815296	1	ABRR03077224.1	12499964	CGGAGGGTTGGGTAAGGAGGGCAGAGAATTGCAGGGAGCACAGTGGAGGGGTAGGGGCAG[A/C]AAGGCTGTTCCTGTTCACCCTGGCCAGGCCATCTGGGACTCCATCCTGGGGACAGTCATT	A	C	0.04605	TMEM108
UNALM_VPA_2099698	AX-417328008	1	ABRR03077224.1	12516270	TATAATAGCAAGCCTTAATTTGAGATCTTATACCACATAAATGACAAGCAGTCTCCACCA[G/A]TTTAGATAGAGAAAAAAGggcataactttttaaaattaagattaaatggCTCTTATGTAA	G	A	0.07143	TMEM108
UNALM_VPA_2099780	AX-417328010	1	ABRR03077224.1	12554075	GGTAGACAAAATATGTGCTTGGGTTGGATGTGATCACTGTGGCCTGGGCTACAGTGCAGC[G/A]CTCATAGATGTAGTATATCTATCCTGGCATCATTTGCTGACACTGCAGTGCAGTGATCCT	G	A	0.4423	TMEM108
UNALM_VPA_3956607	AX-417328012	1	ABRR03077224.1	12578062	CAGTTCACTGGTCATTCAACATTCTCCCCCAAGGCCAGCTGGCTCTAATTCTAGAAGTGG[C/G]GGTTATGCTGCAAGGCCAtactactgctgtgtaacaaaccaccctaAAACTCTGCAGCTT	C	G	0.05442	TMEM108
UNALM_VPA_2099927	AX-468710605	1	ABRR03077224.1	12598008	TTTCTCTGGTGGGGAAGAAAAGCTGCTTCTCTCCTGGCAGCGCTACAAGTAATTGCTACC[C/T]CCTGTGAAGAGAGCATTAATAATGGCATTAAAGCCCGGAGAcctttttaatgtgtattta	C	T	0.4082	TMEM108
UNALM_VPA_2099957	AX-417328014	1	ABRR03077224.1	12619932	CTCCCTGGTTGATGGTCCCTGTTCCCATCAGTGAGGCTGGTGACCCTTTCTCCCGCTTGC[C/T]GTGCACAGGGTCAGACTATGCTTTATGCTGTCCCTGGTGGTGTTCCCTCTGTTTCTGGGA	C	T	0.07801	TMEM108
UNALM_VPA_2100040	AX-468804999	1	ABRR03077224.1	12639790	TGTTTGCTGCCCAGGAACCATCTCCCAGGGAATCTCTTCAAGTCTTCCCCTCAGGCACCA[C/T]CCCAGGCACCATGCTGACAGCACCCCTCAGCTTCACCAGACACTCCTCCATGGTGGCTGC	C	T	0.05782	TMEM108
UNALM_VPA_2100185	AX-417326974	1	ABRR03077224.1	12661502	GCAGCCCCCAGTGGAGGTCATGGAACTTTGTGAGTGGCTGGGTACTGCT[G/A]GACAGACATGCTCAGGGGCTCCCCATTTGTCCTTCCTAGCTCCCATTTC	G	A	0.3068	BFSP2
UNALM_VPA_2100228		1	ABRR03077224.1	12674998	GGGCTTAAATAACAGGAACTTATTTTCTCAGCCCTGACGGCTGGACGGCTGAGATCAAGG[C/T]GGCTGCAGGTTCCCTCTGTGGCCTCACTCCTTGCCTagagatggctgtcttctccctgta	C	T	0.07394	BFSP2
UNALM_VPA_3956722	AX-417328018	1	ABRR03077224.1	12698537	AGCACCCTCTTGGAACAGGGACTTTTAGCTTTCATTGCCTAACTATCCCCAAATTGGCCT[G/A]TTGGTCACAtttaaaatctgattatttttctctgaggTTGCCCCGCTCTGCTGATTGAGT	G	A	0.06716	BFSP2
UNALM_VPA_2100385	AX-468730359	1	ABRR03077224.1	12714607	TTCCTTCCTTCAAGAGTCTTCAGTTCACTTGGTCCATTGTCCTC[G/A]GCCAGTGAGGTCACACAACACGCAGCCAGCTCAGGGAAGATGCT	G	A	0.2937	BFSP2
UNALM_VPA_2100437	AX-417328020	1	ABRR03077224.1	12740449	TGACAGACAGATCACACAAGAGGCAGCCCAGCATGGTGCTCATGTACACTGACTGTGGCC[G/A]TGACTTTCTTGCTGCCCCACTTACTAGCTGGATGACCGTAGGCAAGCTGTTgaacctctc	G	A	0.08667
UNALM_VPA_2100485	AX-468748194	1	ABRR03077224.1	12757318	CGAACTGCCAGCCATGGGAATGAGTCATCAGGGATTCCAGCCCA[G/A]TTGAGCCCCAGTGACTGCAGCTTCAACAGACATCATGTGGGGGa	G	A	0.2196
UNALM_VPA_2100540	AX-417326980	1	ABRR03077224.1	12782493	GCAGCTGAGAGGCAGCTGAGGATTAGCGTGGGACTTCTGC[G/A]CAGGACTTGGGGGGAAGTGGGTGAGGGCCCTGGAGGGGGC	G	A	0.07143	CDV3
UNALM_VPA_3956750	AX-468691615	1	ABRR03077224.1	12792927	GGACCTGCAAGCCTGTATACCAAGTTCTTTTGACTTATGT[A/G]CACCTCTTTAGAGTTCTGTAATTATCAGTATAAAGACCAT	A	G	0.4826
UNALM_VPA_2100613	AX-417326982	1	ABRR03077224.1	12811360	CAGATTGCAGCAATGTGACTGAAGACACGTTGAAGGCCGTCATCAC[C/T]AAGATCCCTGCAGCCACCACATCTAGTTTTTAACCTGAAGTGAGAA	C	T	0.3333	TOPBP1
UNALM_VPA_2100670		1	ABRR03077224.1	12863005	ACCCGCTGGTCCGGGAGCCGTTTACAGGGTTGAGAAACCTCGGCCCCGAAGGCCAGAGGC[C/G]GCGTCGCGACTCCCTggcggggtggggctggagctgcgTCCTCTCTACGAGCCTCACTCA	C	G	0.3966	TOPBP1
UNALM_VPA_2100822	AX-417328028	1	ABRR03077224.1	12895321	GGACCAGGGCTTGTGGCTCTGCCTGCAGCCGGCTCATCTGGGCTTCCCTCCCCCAGAGAA[C/T]CTGGCTAACAAGGCTGACAGGGACCAGTATGAGCTGCTCTGCAGGGACAACACCCGGAAG	C	T	0.09333	LOC102544716
UNALM_VPA_3956805	AX-432735663	1	ABRR03077224.1	12907899	tgtaCACAGAAACACCCATGGCAGGGGGCCTAAACCGCAGTTAATTATAATACAAC[G/A]AACACTGGGTTGTGTCTGGTTAATTCCTTTCTGCTACCCTGCAGTCGTGGCTGTTG	G	A	0.266	LOC102544716
UNALM_VPA_3956827	AX-417326987	1	ABRR03077224.1	12942335	CACACAAAGTACACACGTTGTAGCGCTTGTTCATTGCTTCTGACAATTCCAACCTCCACA[G/A]TCCTTGGGGGCCCAAGTCTCTTGTTCCTGTTGATGTCCATGCATTGTGGCCTGCCTCTTT	G	A	0.1176	LOC102544452
UNALM_VPA_2100923	AX-468695243	1	ABRR03077224.1	12953122	TTATCGCTCATTTACTACTTTTTCCTAACAATTGTTAATGCATAGAA[T/C]GTACTCTTGAGTATCCATTCCTCTGCTGCTCCACAGTGGAGGGTGAG	T	C	0.481	LOC102544452
UNALM_VPA_3956850	AX-417326989	1	ABRR03077224.1	12971742	GTGCTGGGGTACGAAGTTAATAAGGCAAGACTGCGCTTGAGTAGTACACAGTTGGGATAG[G/A]GGCTGCAGATACAGAAAAGTTGACAGTTGATAGTGGCTGACACTCAGCGGATCTCCTAAC	G	A	0.08955	SRPRB
UNALM_VPA_2101129	AX-417328034	1	ABRR03077224.1	13020129	TGCACAGGCCCTCTCTGCAGCTCTTAGGGAGAAAAGTGTTCTGGGAGGTGGATTTCTGAG[G/A]CCACCTAAGAGCTATCAACAAGTAACCTACAAAGTGAATTAAAGAATTACTAAAATCTGG	G	A	0.1569	RAB6B
UNALM_VPA_2101198	AX-468768487	1	ABRR03077224.1	13036733	TCTCTGGCCCTCCCGGAGACTCTGAACTGCCCAGTCATCCCTC[T/A]CATATATTCACTGTCTGCTCAAATCAGCTGCATAGCAAGAGCA	T	A	0.1404	RAB6B
UNALM_VPA_2101291	AX-417328036	1	ABRR03077224.1	13059865	CCCCATCCTAGCCCAAGGGTTGGGGCATGTTGATCTAGCTGTAGA[C/T]ATAATCAGctgcttttgtaaatattaaaactaaGCCTTTGTGAAT	C	T	0.4917
UNALM_VPA_2101385		1	ABRR03077224.1	13078623	CCACAGTTCTGGGCAGACCCTGGACTGGGGAGCGGCTTGGCTG[G/A]ATCCACTCCCAGCCCAGGCCACCTCATTCTCAGAACCACTGTG	G	A	0.2602	SLCO2A1
UNALM_VPA_2101458	AX-417326995	1	ABRR03077224.1	13095940	GCCTAAGTGGCCACTTTGGGGCAGATCTGGTATTTGAATCCCTGCGTTCC[G/T]GACTCTAAGTCCTTAATGAAACCAAATCTGAAAGGGCAGCTTTGAAAAGC	G	T	0.4823	SLCO2A1
UNALM_VPA_2101493	AX-468746748	1	ABRR03077224.1	13107419	agaaaggtGAAGCAGCAGCTTGCCTAAGGAGATTTGGCAAGTAAATGGCTGAGCTGGGAT[G/C]TGAATGTTGAAGTTCACGCTCTCTCTATCCATCATACCCGGCAGCTCCAACCTGGAGGTC	G	C	0.2264	SLCO2A1
UNALM_VPA_2101623	AX-417328040	1	ABRR03077224.1	13140621	TGATTGGATGTTCTACTCATTCATCACTTCCTGCACCTGAAGACTTCACTTTCTTTCTCG[T/C]CAGCTCAGCtctgtgtattttaatatttggtgGTGTTCTATTTGATGCAGCATCTCTAGG	T	C	0.4065
UNALM_VPA_2101669	AX-468795655	1	ABRR03077224.1	13157470	ATTAACTGTGGTCACCCAGCTCCTAGTGTGCCAAGGTTGTGGGG[G/A]GAGGGCCTGGCCAACGAGACTAGTAAGCCCCACCAGAGGTGGAG	G	A	0.072
UNALM_VPA_2101772	AX-417326999	1	ABRR03077224.1	13179697	GTGAGACTCTTATCAGGCTCCAGTCATCCTGGTGGAGGACCCTGAATTAAGCCAGT[G/A]GCAGCCTTCAATGCGGAGCAGAGAAGCTGCTAAGCTGGGGTTCTCTGCTGCCTGAG	G	A	0.05068	LOC116280080
UNALM_VPA_2101883	AX-468695570	1	ABRR03077224.1	13199453	TCTTCAGCCTAGACTAGCAGGCTCTTGTGAGGGCTTTGACTTTGAGTGAAATGGGAGCCA[T/C]TGGAAGGTTTTGAACTAGAGCATGATCTGCTCTGCCTTACCTTTTCACAGGATCCATCta	T	C	0.4789	LOC116280540
UNALM_VPA_2101914	AX-417327001	1	ABRR03077224.1	13228984	CAGCTGTTCTGGAGAATCAAGCTGCGCCACACTTGTCCACTGTGA[C/T]GATCCAGCCAGGCCTCTGGTCGGGAGGACCCCCGTCACGGGACGG	C	T	0.406	LOC116280540
UNALM_VPA_2101978	AX-417327003	1	ABRR03077224.1	13260779	TCCATAGTGACGGGCTCCTCCAGAGCCAGGGTGCCAGTGCTGCAGGCTGAGCAATGAAAT[C/T]CCTCTCCAGGTGGTGCTGACGGGTCACAGCCTCCAACCACCTGCTGGAAAGCCTAGCTTT	C	T	0.129	RYK
UNALM_VPA_2102017	AX-468763988	1	ABRR03077224.1	13277984	ATTATCTTTAGAATTAAATTAACTCTTACTGGTGATAGGAGTGGCATTGTTGGGTGTGTC[G/A]GCTCTCAGATACTGAGTCGTCTGGGTAGATGGCTGAGACAGCCCTTGGGAACTACTGCTG	G	A	0.1562	RYK
UNALM_VPA_2102063	AX-417328048	1	ABRR03077224.1	13298712	gaaatgagcCTGTGAGTGGAGCTGGGCAGAGTTAGGAGAATGGGGAGAGGTGGCAAAGGG[A/G]CTGGGTACGATTTCTGGGGAAGTCCAACACTTTGGCCAACAGCAGCTTGGAAAACTAAGA	A	G	0.2169	RYK
UNALM_VPA_2102092	AX-468702058	1	ABRR03077224.1	13316029	CAATCTATTCAGTAATGCTTTACTGAGCCAGTTCTGCAGCAAGCCAGAAAGTAACACTCT[G/A]GGAGATCAGGACCCAGAGCCTGGTTCCAGCAGCAGTGAGTGACTGAGAAGAAAGGCTGAA	G	A	0.4433
UNALM_VPA_2102126	AX-417328050	1	ABRR03077224.1	13334251	CCAAAGTTTTTTCTGAAGAAACTGAACCACAGAGGCAGGAGAG[T/C]TGTAAACAGGAAAAGTCAAAGTCTACAGCCTGAACAGCAGCAC	T	C	0.2885
UNALM_VPA_2102147	AX-468809033	1	ABRR03077224.1	13351693	TGGTGAAAATTTAGAGGATGGGCTAGAAGTGAAATGTAAGATCAGAGGCTGGGG[A/G]ACCAGGCAGCAGGCCTTCCACATACACTAAGTGAGAGAGGGCTGGGCCTGAACA	A	G	0.05263
UNALM_VPA_2102183	AX-432736232	1	ABRR03077224.1	13371688	TCTCATGGTGAGGAACTGCACAGAAAGGTATGGCGACCTCCTTGGGGTCCCTCTGCAGAG[C/T]AGAAATCACTCCAGTGCTAACGAGCTGAGAATCTGACAGGAGATAAGGCAGCTGTACAGT	C	T	0.3027
UNALM_VPA_2102213	AX-417328053	1	ABRR03077224.1	13388063	ACAGATCTGCTTGGCTCATCTTCTCACAGTTTTCAACCGAGGGCCACAGGGCCTAGGGAC[G/A]GGCTGCACTTCTTCCTCCTAAACCCTCAGTGGAGCAGCGGGAAGTCACCGTGGGGGCACT	G	A	0.4113
UNALM_VPA_2102362	AX-417327010	1	ABRR03077224.1	13413738	TGAGAGGGCCTTTGACCTGAGAATCAGAGGGCAGCCGAGTTTTTGCCTCATACTATCTCC[C/G]CCCACAGACACCAAAGAATGCACTGCTTCCTCCCATGCCTTTATTCTAATGCATGGCTCA	C	G	0.07353
UNALM_VPA_2102439	AX-468753754	1	ABRR03077224.1	13431639	gagggctggggggagTGTCGGATGAGAGTGGTGTCGCGCTGGGC[G/A]GCGGCCGTGGCGGCTGCATCCATGGCAAACTGCCTCATGGCACG	G	A	0.1867	AMOTL2
UNALM_VPA_2102546	AX-417327012	1	ABRR03077224.1	13459027	CTGCTATGTCCCAGGACCAAGAACGCTGCTTGGTACCTCATTGGTATATGAATTAT[G/T]TATTGCttcataacaaatcaccccaaattcagtggcttaaaatgacattTACTATC	G	T	0.0641
UNALM_VPA_2102612	AX-468806410	1	ABRR03077224.1	13477258	ttccctctgctctgTACAAAGGCAACCTTTCATTCCCTTGGAAAAATCCACCACGGGCCC[T/A]TGCGAAGAAATGGTCTTCCCCAGGGCTTCTGTTTACTCAGCCCTCACTGGCAAGGCCAGG	T	A	0.05882
UNALM_VPA_3957227	AX-417327014	1	ABRR03077224.1	13500913	AGAAGCCCAAGTAACAAGGGACTCTGCAGAAGGAGCCTGGGGGCTCTCTGAGGAGATGCA[C/T]GGagcagcagtggaggagggatTTCTGTTCATGCAGTAAGGGGCCAGTGGAAGAGGCAGG	C	T	0.2132
UNALM_VPA_2102774	AX-417327015	1	ABRR03077224.1	13539855	GGGAATGAACAAAACTGGTTTTCTGACCTAGAGGGTTGAATAGTGAGGGCAAA[G/A]GATGTGCAGAAAACATTTGCAGTGTGGTGTAACTCCTCTGAAAGAACTTGTTA	G	A	0.05056	CEP63
UNALM_VPA_2102824	AX-417328063	1	ABRR03077224.1	13574484	gtctgctgatgagtggggctgtgtccccacccagttGTTTGGTCTGAGGCATCCCAG[C/T]ACTGGTGCCTACAGATTACTGGGGAGGTCAGGTCTTGGTGCTAAAGAGCCAAGATGT	C	T	0.06597	CEP63
UNALM_VPA_2102954	AX-417328065	1	ABRR03077224.1	13621944	CCCACCCACAACCTGATGGGAAGGGGCACCATCTCCAGCCCTAACACGGGCACTGCAGGT[G/T]CCCCCTCAGTGGCTGCTTCCAGAAACAGGAGGCAAGGCCGGATGTGAGGCCCCTTTTAAG	G	T	0.4664	KY
UNALM_VPA_2103006	AX-468807071	1	ABRR03077224.1	13635203	TGAAACCCTGCTCTCAGGAGCTAGATCTCCTAGAAGGGTTCCTTGGTC[A/C]GACCGGTTTGGGAACCGAGGCGACTCCTCACCGGGAACCGAAGTCAGC	A	C	0.05488	KY
UNALM_VPA_2103144	AX-417327022	1	ABRR03077224.1	13661521	CAGACAGCAGCATCTTCTTAAGACCCTACTACGTGCAATG[A/C]CATTATGATGAAATGAGAGTCGGCGTGCCAGGAGGGCTTA	A	C	0.1837
UNALM_VPA_2103208	AX-468756703	1	ABRR03077224.1	13673497	CTGTGTTAGGGTGATGTCCAGGCTTCCCCCTCTACCAAGCTTCCAGCCCTAATGCTTGCA[A/G]CCCTTGTAATGCAAGAGTCTGACTGTGCAGTAATGACGGGGGGCTCTCGGCCCGGCTTGC	A	G	0.1767
UNALM_VPA_2103275	AX-468699433	1	ABRR03077224.1	13689966	AGGCCACTGAATACCCTAATCCGGAGGCAGGACCTCAGGCTCAGGGCTCTGGGA[A/G]GAAGGCAACAGCATCCAGCAGGAACGCTGGCAGCCACGTCGTGGACACGTGGGT	A	G	0.4688
UNALM_VPA_2103325	AX-417328069	1	ABRR03077224.1	13706445	TGATGAATCACACTCCTCTCAGCTCCAGGAGTTTCCCCTTCTCCTGGTTCATGTATGGTT[C/T]GTGGCTGATTCTGGGATTGTCTGCTCTGTGTACGACAGACATGGAGAAGGGCTGCCCATG	C	T	0.1019
UNALM_VPA_3957416	AX-417327026	1	ABRR03077224.1	13741462	CTACCAGCCACTAGCCAGGCCCCGGGGATGAAATGGTAACGAGGATGGCTGTGATGCCTG[C/T]CACAGAGGACAAGGCAGACCAGCTCTGACGATGGAGTGAGCTCAGAACTGCAGGAGGGGA	C	T	0.2867
UNALM_VPA_2103636		1	ABRR03077224.1	13776088	tcccaaCAGCACCTCCCGCTGCTCTGTCTTCCCCTGCTCCACACAGGCACTGATGCACAC[C/G]CACTGCTCAGGTACATGCACCCCGGCATCCCCTTTTCTTTTCCGCATCTGTGTGGGGGCC	C	G	0.1215	EPHB1
UNALM_VPA_2103737	AX-432736234	1	ABRR03077224.1	13798310	CAGGTGTGGGCCTGCAGAGTTTCGGTTTCTAATGAGGGAACCTGTGCCCTGACCCCA[A/C]GTTCTAGACTGGCTGCCTGACCCCGGAGTGGAGCAGACTTAGGACCCAGCAGATGCT	A	C	0.3818	EPHB1
UNALM_VPA_3957460	AX-432736236	1	ABRR03077224.1	13813718	CACCCTCTGCTCTGCTAGGTGACTGCAATTTTGTCTCCTGCCCCCAGC[G/A]TGCACATACTTAGGAGGTGGAAGTTTCTGTGCCCAGGTCAGAGAGCAG	G	A	0.07383	EPHB1
UNALM_VPA_2103857	AX-417328076	1	ABRR03077224.1	13825823	GATTTAAAATCTATTCCCATCAGTGGCCCACAGAGCAGCCCTGACATAAATTAAGGAAGC[C/T]GGAAGCTTATGTAACCTGACCCAAAAATCACTTCCAGAAAGGGGCACAGGAGAGCTCCCT	C	T	0.2724	EPHB1
UNALM_VPA_2103995	AX-417327032	1	ABRR03077224.1	13860660	cagtttcctcatccgagGTCCCTTCTGTTAATATGGTTTGA[A/G]CTTTCTGGAGCAGAAATGCCAAGACTGAAGGTTCAGCCTGG	A	G	0.1284	EPHB1
UNALM_VPA_2104080	AX-468709786	1	ABRR03077224.1	13878954	CTTTTGCAGGTGTGGCCATGTGGAGGGTCAAGGACACTTGGAAGAGGATGTC[G/A]GTGCACCTGGTAGGAGGTGTGTGCCTGGCAGGAGGTGCACTGTGGAGCAGCC	G	A	0.4027	EPHB1
UNALM_VPA_2104166	AX-417327034	1	ABRR03077224.1	13898894	AGAGGTTTATGGAGTCCCAGTGAAGGTTTCAGGCCTTGGCATCCAAGAAGC[T/C]GGCTCCTGTTCCTGCTCTGCAGCTCCCTGGCTCTGTGGTCTCAGGCCCATC	T	C	0.4416	EPHB1
UNALM_VPA_2104220	AX-468774458	1	ABRR03077224.1	13915063	GGCCTTCTGGTCAGAGGCCCCCTACCTCAAAGTGGACACCAT[C/T]GCTGCAGACGAGAGCTTCTCCCAGGTGGACTTCGGGGGCAGG	C	T	0.123	EPHB1
UNALM_VPA_3957601		1	ABRR03077224.1	13933841	CTGGCCTCCCTGGATACCATCCCGCCTCCCGCCCCA[A/C]AGCGGAACCCTGCAGGTCCAGCAGATCCTGGCAAAA	A	C	0.1818	EPHB1
UNALM_VPA_2104330	AX-417327036	1	ABRR03077224.1	13945545	TCAATGATGGTTTACATCAAGCTCCACAATGACTGGCGAGGCCAGAAAG[G/A]ATCGGCCTgtctgcagcctggccctgcgAGCCAGGTCCAGTTTGTTTCC	G	A	0.07619	EPHB1
UNALM_VPA_2104456	AX-417328083	1	ABRR03077224.1	13982098	CCGGGGGCTCCCTTGTCACTTGTCCCTCCCTGTCTGTCCCACACCAGGGGGTGGCCTGGA[C/A]TCTGCTGCCTCACCTCGTCCTCGGTCCACTTGTGGGAGCAGCAGCTTTTCaatttttcca	C	A	0.1667	EPHB1
UNALM_VPA_2104521	AX-468693891	1	ABRR03077224.1	13993186	TGTAAGGACCTGCTCCATCTTCACTCCAAGAATTCCCAAGATGCATCCCTTGGGTGGAAG[C/T]GTCTTGCATCCGTAGAGATACAGCTGCTTCTGTACCGATGGTGCCTTGAGGCTGGTTGGT	C	T	0.2717	EPHB1
UNALM_VPA_2104611	AX-417328086	1	ABRR03077224.1	14018509	AGAGAAGGAACCACCTgtgtaagagggaggcagagggagtttGGGAGCTGGGATGTGCTG[T/C]GCCCAGAGAAACCTGGTCTTGCATCTTTCTTAAGGAGAAGGTGGGCTCACAGCAGCCAGG	T	C	0.2564	EPHB1
UNALM_VPA_3957683	AX-468725830	1	ABRR03077224.1	14035310	AAGCGGgtgccccagcccacctcctgccATGGTCCCACGAATGCTGTGTGGGCCTGGCAG[T/C]GTCTACAACTCCTGCAGCTCCCCTAGGCAAGCACAGGGTCCTGTTCCCTCTGAGGCTTGG	T	C	0.3297	EPHB1
UNALM_VPA_2104738	AX-417327041	1	ABRR03077224.1	14054747	agatgaaaaaactgaggcccgGAAGGGCCAAGTGACCTGCCCTAGCTCACACGTTA[A/G]TGAGCGGCAGGGTCCAATTTTCACTCTGGCCTGACTGGGTTCAGGGCTCCTTACCC	A	G	0.3964	EPHB1
UNALM_VPA_2104772	AX-468757033	1	ABRR03077224.1	14068197	TGTGACCTACAACATCATCTGTAAAAAGTGCCGGGCAGACCGCCGGAGCTGCTCTCGCTG[C/T]GACGACAACGTGGAGTTCGTGCCCAGGCAGCTGGGCTTGACCGAGTGCCGCGTCTCCATC	C	T	0.1833	EPHB1
UNALM_VPA_2104839	AX-432736238	1	ABRR03077224.1	14091456	GACCTTCATCACTGCAGAAGCACCAGGACCAAACGGAACAGCCCCTGAGCAGAGCGC[G/A]GACTGCAGCCTCATCCATAACCCGCCTCCTCCCCTAGACAGAGAGCCCTCATTTATT	G	A	0.2909	EPHB1
UNALM_VPA_2104887	AX-417327043	1	ABRR03077224.1	14107093	GCTCTGGAAGGGCCGGCTTTGCTGGGCCACCACGCAGCACCCACATACATACTTCCAAAG[C/T]GCTCACAGCCCCCTTCTAGGGGACTGTCCTCTCTAAGGCCACCAGAAGGACGCTTCCCTG	C	T	0.1504	EPHB1
UNALM_VPA_2104962	AX-432736240	1	ABRR03077224.1	14129272	CTGAGGAGACACTTCTGGGCAGCTCAAGGGAAGACTATGTCACAC[G/T]CTTCCACAAGTCTTTTCTTGGGCTGTTACGGAGCTATAGCTCCTA	G	T	0.405	EPHB1
UNALM_VPA_2105013	AX-417327045	1	ABRR03077224.1	14146620	CAGTCCCTTTGTGAGCAGAATCCTCCCTTCTTAGTATTCAGCCAGGTTCCATCTGCTAAA[G/A]TAGTGTCAACTCTCGCATCCTTCAGAGCCCCAGGCTGCCTGTCTAAGAAGTCTCCGGCCT	G	A	0.05556	EPHB1
UNALM_VPA_2105108	AX-468746755	1	ABRR03077224.1	14171705	GCCCTCCCCTTGCAGCTGGGAGGACTGCAGTCTGCAAAGCCTGCACACCTCTTCCCATCA[T/C]GTTGGAGAGCAGTTATTATCTTTCCCAGCTTCCCAGCAAGAAGAGGCAGGTCTGTCTCAG	T	C	0.2264	EPHB1
UNALM_VPA_2105158	AX-417327046	1	ABRR03077224.1	14184919	GACAGCAAGACCCCAGTTCCCTGAATTCCAGTTAGACATGCTGCCCTGTCATCTGGCAGA[T/C]AATTAATTCTAATTCAGATCCTTTCTTAAAAACACACTTTGCACAGTGGTCAGTGGCTTG	T	C	0.3163
UNALM_VPA_2105230	AX-417328097	1	ABRR03077224.1	14220236	CTGGGTCTTACTGGGCCTCCTTCTGCCAGAGCAGGTGTAGTGAGACCCC[G/A]CTTTGTGGCTGGATGGTTCTGCCTGTGAGTGCTCCTCGTGCCAGACTCT	G	A	0.4885
UNALM_VPA_2105270	AX-468695445	1	ABRR03077224.1	14238766	TACTTCAAAGGGGAGAAACAGGGTGGAGAAAGCTGACATGCTCTGCTTTTGAAGTGCACA[A/G]GAGCAGCTCTCAGCAGAGAAAAAACAGCGTTGCTGCTTAAAAGGCAACTTTCAAAACAAC	A	G	0.4797
UNALM_VPA_2105341	AX-417327050	1	ABRR03077224.1	14261775	GGAAAATATGATTCAGCCTTCCAAAATGCCTCCTGACAAGGA[G/C]GTCTGGGGCGGGGGAGGTGCTGCCGGAAGTTGAGTGAGGCAC	G	C	0.06164
UNALM_VPA_2105352	AX-468818119	1	ABRR03077224.1	14277402	actgtttttattgaTCCAAGTGAGACTACatttcaaaggagaaagggaagtggCTGCCCA[A/C]GGGGACAGTTTCTGTAAGCTCCCCTGCCTGATAGGTCAAGAAGTCTGAAAGTCTGCCAGT	A	C	0.03922
UNALM_VPA_2105435	AX-417327051	1	ABRR03077224.1	14301201	GCACCAGAATGGAACTCCTCCTGGGGCCCTCGGAGGATGCAGGATGTGCGCTCA[G/A]TTCCCAGGAAGAatcagggtgggagggaaggctcAGAGATGAGTCCTCCTGGGG	G	A	0.2872
UNALM_VPA_2105490		1	ABRR03077224.1	14340567	CTAACCCAGTGCCCTGCCCCTGTAGGCAAGGAGGCTTCCTTGCAGCCCCGGACA[C/G]CCCCCACCCAGATAGAGTGGGGAGAGGCCCCCTTGATACTGAAGCTGTGACCAG	C	G	0.05625
UNALM_VPA_3957897	AX-417327055	1	ABRR03077224.1	14377302	CCTGAAATTAAAGTCTGGGTGATAACGCTTCAATTACAGATCCAAGGGC[T/A]GGAAGTGGATGGAGGGGCTGGTACAGGCTCCTGCAGAACCGTCCCTACT	T	A	0.05634
UNALM_VPA_2105584	AX-432735674	1	ABRR03077224.1	14393041	GTGATATCAACAAGGGCAGAACTGAGCAGGGGATCAACAAACATGGGTTGAAAGAAAGCA[T/C]TGTGGACTCCAGCCCTCTTTGTTAGAGGGAGCAGCCTGGAAGAACACCGCACTGCTTTTA	T	C	0.07317
UNALM_VPA_2105654	AX-417327057	1	ABRR03077224.1	14419834	tgGGAAACCCTCAACTGGCATCAAGGTAAAACTCATCAAGACCCACCAGATGGAGTTTAA[C/T]GAGTCTTGGAGTGCAGCAGACCCCTCCCTggaaggggacagagaggacATTTTCCCTCAC	C	T	0.1036
UNALM_VPA_2105718	AX-468803200	1	ABRR03077224.1	14437115	CCTGCCCTCCATCCCTCCAGGGACAccgagggtgtggagagaagggccCTGGGGCCTGG[C/T]GTTAATGTTTTCTGTCATCACTAAGCTCAGATGCTGACAGCTGCTCAACTCACCAAATG	C	T	0.06376
UNALM_VPA_3957950	AX-417328108	1	ABRR03077224.1	14462936	TCAGAACCGTCTCGGAATGAAATAAACCCCGTGGAAAGACAGACAGC[G/A]AGCCTCTGTGAACTGGAGCTTTACTTTGTTGCTTGTTTGTCATTGCA	G	A	0.06202
UNALM_VPA_2105839	AX-468762597	1	ABRR03077224.1	14472536	AGGCAGCCAGGAGAATCTGCAGTGGCAGCTGTAGCGAGGTGATGGGAGTGT[A/G]GAGTTTGACACTCGCGTGTGCTCTGTGTGTTAACTTACGCGCATCTTAACC	A	G	0.1618
UNALM_VPA_3958000	AX-417327060	1	ABRR03077224.1	14501343	AGAACTATAGGGGGTAATATTTCCCCTTAGAAACTGGGAGATTCGATACCACTGACCTTG[A/T]GCTTCCAGGAttagcaaagaaatgaaatgccCACCTGAATCCTGCTCCCTCATAGctaaa	A	T	0.5
UNALM_VPA_2106045	AX-417328112	1	ABRR03077224.1	14542164	CTTATGGCTCTGCTCAGTCCTCACTCTAATCAACGCTCCGGTACCGCGAGGCCGTGAGGT[G/T]CCCCTACTCAGCAGCCCAAGAAGCTGGGACCCTGGCTGTCAGGGATGCACAGCACCCGAG	G	T	0.2939
UNALM_VPA_2106102	AX-468766680	1	ABRR03077224.1	14559283	GAGCTGGCTATTGGCCCTGTCCGTGTGGCCCCTGCGTGACTTGCAGCTCCCTATTTCTGT[T/C]CCACGCCTGGCGCATGAGCCTCTTTCTTCAATATGGCCAGTGATCCCATCTGTACCACAC	T	C	0.14
UNALM_VPA_2106189	AX-417327064	1	ABRR03077224.1	14582255	caattacacattttatttcagcTGCCTCGCAGGGCGATGGCTTGGCTTGCCCGCACACAG[T/C]GTTGAAGACAGCGCCTGGCCCGGGGTTGTGGGTGATCTGAAAGGCTGTGTGGGTTTTATG	T	C	0.1106
UNALM_VPA_2106222	AX-468710075	1	ABRR03077224.1	14592084	attcccctctccccagcatccAGAGACCCGTGTCCACAG[T/C]GGTGGCAGGTATCAATGGCTGGCAGAACACTTGCAGCCA	T	C	0.4107
UNALM_VPA_2106295	AX-417328117	1	ABRR03077224.1	14614182	TCACTAATGAAATGTAGAATGGAAGACTATTATCCACCCAACCACAC[A/G]ATTTCAGTGGACATGTTTGCTGCCAATTCCATGGACTTTCGTCAGGT	A	G	0.1818
UNALM_VPA_3958096	AX-468705981	1	ABRR03077224.1	14627293	GGGGCACTGCAGAAGTAAGAGacccacttcctccttcctcaagCTC[A/G]CGTCTCTCAAAACCCAAGACCCAAGTCATGTCTCCTTCCCAGTTTC	A	G	0.4333
UNALM_VPA_2106380	AX-417328119	1	ABRR03077224.1	14653344	AAGAACCAAGAGAAGCTTCACCTGCCTGTTAAAGGCCACAG[T/C]TTAGAAGTGGTACACATCACTTCCACTTATATCATTGGTGA	T	C	0.4514
UNALM_VPA_2106403	AX-468830575	1	ABRR03077224.1	14666132	TGGTGACATCCATGTCATAGAATTTGTTAGTCCTCATCTGTACCAC[T/C]CCAGAAGGCACATCTCCCTATCTACAGAAAAGCTTCATTTAACCCT	T	C	0.01111
UNALM_VPA_2106457	AX-417328120	1	ABRR03077224.1	14713895	GCTTACTAAAATCACAGGAGGAACTTCGAACAATACTAGTGCCTGGGCCATGCTCCAGGC[C/G]CATTAGATCAGAATGTCTGCAGTGGGCTCTTCTCCTTCCCCTAGCTGCCGTCTTCCCCAT	C	G	0.1414	PPP2R3A
UNALM_VPA_2106496	AX-417328122	1	ABRR03077224.1	14755563	CATGTTAGCAAGTCCAgtgggtaatttttgttttttcttaacctctctgcagCATCCAAC[G/A]CCAGTAACCCCGTTTTCAAAGTTTCTCCTTCAGCATCTTTAAAACTGCTTCTTAGGCTGC	G	A	0.1467	PPP2R3A
UNALM_VPA_2106517	AX-417327073	1	ABRR03077224.1	14778249	GAAAAGATTCAGGTTGCTGTGCAGGAAACACCTGTTGTTGCCTAGCTATCTTGTTAGGTC[T/G]TCACATATGCTGCAGAGGGCAGGAGAAAAGATCTCACCGTTTATTCCAGAAGAACATTGG	T	G	0.1392	PPP2R3A
UNALM_VPA_2106553	AX-417327076	1	ABRR03077224.1	14820537	AGTTGGCAGCTGAGCTAGATTCTGAAGGGTCAGAAGGAGTTAGCGCTGATAGCAGAGATG[G/C]GGTGAGGGATGCCAGGCAGCAGATGTCAGGACCTTCATCCTGAGGCTAgatttttcctgt	G	C	0.06757	PPP2R3A
UNALM_VPA_3958137	AX-417328128	1	ABRR03077224.1	14861309	AAGCCATTACAGGCATCTAAATAAGAGATGGTGGTGGCTGAGGCCCTGGGAATCGGGAAC[C/A]TTTTAAGTGACATCTCAGACTAAAAGATGAGCGCAAGGTAACCAAAGGGAGAAGGGTACT	C	A	0.2552	PPP2R3A
UNALM_VPA_2106588	AX-468719657	1	ABRR03077224.1	14872674	ACCTGTGGTGTTCTGCTCTGGCGCTGCTCAGTACTCCCCTAAC[A/G]TCAGCGTTACCCTGGTGAGGACTAGAAGCTGCTGTGACGGAAG	A	G	0.3613	MSL2
UNALM_VPA_2106597	AX-417327079	1	ABRR03077224.1	14896529	tttttaaacaagtactGAAAAGGGAACAATAAAAAGCGTCTCACCGCAAACGCAGCACGA[G/A]AGGGACTGTCGGAAGTAAGGCAAGAGCCTGTTAATCTCTGTAAACGCCTTGGGGTCTCCG	G	A	0.1692	MSL2
UNALM_VPA_2106652	AX-468829437	1	ABRR03077224.1	14942020	TAATGTTGACCTGTAGGGTGAGGCTGCCTACCTCTCGAACTG[C/T]ACTTCTGATCAGAATCAGCAACTGGACCTCAGACCATAGATC	C	T	0.01969	PCCB
UNALM_VPA_2106664	AX-417328131	1	ABRR03077224.1	14954660	TGCGTATGCATACATATACTCAAAAGTAGGGGCATAATATGCTTTTGTG[G/A]CCTGTATTCACTTGACAACTTAGAAGTAATGAACGGCTGTTCGTAATGT	G	A	0.08571	PCCB
UNALM_VPA_2106717	AX-417328133	1	ABRR03077224.1	14979797	GTTCGCCAACCCCTTTCCTGCAGCTGTGAGAGGTCGGGCCCGTGGCGGGGAGGGCAGCTT[C/T]GCTCAGTAGCTGGGTCATTTGCTTCTTATTTTACTCCAGGAAGTGTGCCTGTGCCCTTCC	C	T	0.08955	PCCB
UNALM_VPA_2106747	AX-468756822	1	ABRR03077224.1	14993832	AAGCAGCATTTTTATATCATGTGAGGCTACCACCTTGATTCAACTTA[T/A]AAACCTACAGCAGGGAAAGACAGACCACAGCCAGGAGGGACTGACAA	T	A	0.1765	STAG1
UNALM_VPA_3958182	AX-468710728	1	ABRR03077224.1	15015128	GTAGAAGAACATTCTAATAGCACCAAATAGATCTGTAAATCTGATAGGCCACACATCTTA[T/C]TTTACAGAGCTTCAATATTCTATTTCACAAATAACCTAttctatataatattttatcCAG	T	C	0.4074	STAG1
UNALM_VPA_2106768	AX-417327084	1	ABRR03077224.1	15025583	ACAAGGGGTGGGAAGGTATTCCTTATCAGAAAGCAAGCTCCAAAAGTAGAAGCCCAGGAA[T/C]AGGGCTGCAAAAACAGCATGGAATTCTTAATGGGATGCTGGAATCATGACTTGAAAGTCC	T	C	0.05405	STAG1
UNALM_VPA_2106781	AX-417327086	1	ABRR03077224.1	15064526	TTTGCTGCTCATTACTCCTttcaattttctttgaaatccATGTTCTCACAGTAA[G/A]CAAACACCCTCAAGTTACTCATCAAACACTTCATACCAAACTCTCTACCACTTG	G	A	0.1579	STAG1
UNALM_VPA_2106790	AX-417327088	1	ABRR03077224.1	15083152	TGAGATCACAGAACAGCAGAAACAAGGTAGTATCACTTAACTATCAGATGTAAGGGGGGC[A/T]TATAATTGTAATGGGCAGCAACGTTGAAGAGCAGTCAACTGGAATCTCGGTAAGATGGCC	A	T	0.1972	STAG1
UNALM_VPA_2106808	AX-417327090	1	ABRR03077224.1	15133544	ATTGTGTGGGATCCTTCCTCTAGCTCATCAGTGCCAAGACCTGGCCCTA[C/T]CCAAAAGCCTGAAGGCATCAGTGCTGGGACTTCTCAGGCCAAACTAACT	C	T	0.4458	STAG1
UNALM_VPA_2106823	AX-417328143	1	ABRR03077224.1	15182918	GCACAAGTGTAAGACACCAACCACCAGAGCTTGAGAGCCACACTTGCAGGTGTTAGGCTA[G/A]TATTCTGCACTTGTGCACTTGCAGCTTCTGCAGGTGCGCAAGTGCAAGATACCAGCTTAC	G	A	0.1678	STAG1
UNALM_VPA_3958207	AX-417327094	1	ABRR03077224.1	15222245	CAGTGTGATACAGGATAGGGATGTCTACAAACTTTTTTGGTAAA[T/G]agccaaatgaaatatttatgctCTGCAGGCAACTCATTTCTCTA	T	G	0.131	STAG1
UNALM_VPA_2106852	AX-468706299	1	ABRR03077224.1	15235572	atgtaaaGCTACAGCAtattatccagaagatctagctaagataattAATGAA[A/G]GTGCCTACACTAAACAAAAGATTTTCAATGTACATAAAACAGCACTGTATTG	A	G	0.4318	STAG1
UNALM_VPA_2106863	AX-417328147	1	ABRR03077224.1	15271550	CTTACTGGGCTGTCAGAGATGTCATATAAGGGAATActctgcagccattaaaaatgttag[A/T]GAGCATCAATTTTCAATTACACTTCCTACTGGAAGCCCTAGAGTTCTTCAGAGGTATCTC	A	T	0.1098	STAG1
UNALM_VPA_2106871	AX-417328149	1	ABRR03077224.1	15297896	AAACCAATTTGAACTATCAATTACTAACTTGAAATAAAGTTTCACTACTTACTATATTGG[T/A]ATTTATACTATTGTTAGCAGCCTAGTTTAATCCTCCAACCTCCcaaaaaaaataatgtgt	T	A	0.1	STAG1
UNALM_VPA_2106877	AX-432736244	1	ABRR03077224.1	15315367	AAAATTTTGGCTGCCAAAAAAACACACTACAGAATGTTATTAATGTACACCAATGCACAG[T/A]GTAGATATCTGCTACCATATACAGATTCTTTTGTAAGAATTGGGAGAAAAGGCCTCCTCT	T	A	0.2353	STAG1
UNALM_VPA_2106926	AX-417328151	1	ABRR03077224.1	15350053	TCTCCAGCTGCTGGACCAGGGAATGCCCAACAGCCCATTCAGCCACTGTGGACTCTCCAC[A/T]GCactcacaaaagaccacacagtTGTCAGTATTGTGGAGCCCAGCAGCCTGAGCCATTGT	A	T	0.1939
UNALM_VPA_3958227	AX-417327102	1	ABRR03077224.1	15368109	AAGAGTCCAATGGAGTTATTATCTCTGATGGTGGGAGGCAGATTC[T/G]TGTTTTGAACctgcagaaaggaaaatgggaacGGACCCAGAAGTC	T	G	0.125
UNALM_VPA_2106951	AX-432735678	1	ABRR03077224.1	15384988	CTCGCGGGTAGAGGAGGTCCCTCGTGGTCTTCCAAGCGGGATACCTGC[T/C]GGTGGGGGGCGGAGGGAGCCGCGGAGAGCGCAGGCGCAGTATCCGCGC	T	C	0.4909	SLC35G2
UNALM_VPA_2106977		1	ABRR03077224.1	15420595	TTTCAACAGCTTGGATGGGGAAAATACCTGTGCAGCGTGAAGGGTGCCTCATCCA[A/T]CAGGCTTCCCTGAGGCGGCAAGGCCTAAGCAGAGCCACAGAGGTCTGGGAAGGAA	A	T	0.434
UNALM_VPA_2106994	AX-432735680	1	ABRR03077224.1	15432666	AGGAAGTAATTACTAGCCCCTAGGATTGggagaacaaagagaagagatTGGGATTATTAG[A/G]ATTTAGAAGCTTAAAAACTGGCTCTGAGGAACTGAAACCCAAAATTCTCAGGAGTTGCTG	A	G	0.1455	NCK1
UNALM_VPA_2107008	AX-417328158	1	ABRR03077224.1	15446511	GAGACTTCCATCTTTGGGGGACTTGAGCCCTTAGTTGTCTTGCCC[C/A]TTTTTGGCCATGGTTGCTgcaatttcctgttttctttgttaGTAC	C	A	0.1767	NCK1
UNALM_VPA_2107043	AX-417327108	1	ABRR03077224.1	15505378	ACCATACTTTGAGACTCTGAAGCAATGAATCACTTTTCTGAGGCATGAATTGGTTTGCTG[T/C]CCTTTTGAAGCTGGGATGTGGGTACTAGTTACAGAGGCAGTGAGTGATGCCAGCAACCTG	T	C	0.4281	IL20RB
UNALM_VPA_2107149	AX-417328161	1	ABRR03077224.1	15540264	GGTAAACTGCCCCATTCCACCCTTTCCCCGGGGTCAGAGC[A/G]CCCCAGCAGCTTTCTCCAAGGACATCCTTTGGAATGTTCA	A	G	0.1008
UNALM_VPA_3958283	AX-468805414	1	ABRR03077224.1	15558487	GGGAAGGAAGCTGGGGATGGCAACCAGCACTGGTAAA[C/T]GGGATCTCAAGGGTTCTAGGCAgggtactgtgtgtgt	C	T	0.05714
UNALM_VPA_2107249	AX-417328163	1	ABRR03077224.1	15578857	GAGTGGGCAGGACCCCTCCCGGGTCCCTTGGTGAATGGTGTTGG[G/A]TCTCACAGCTCCCTTATCTGTGTGTGGCTGCTAAATTGTCACTG	G	A	0.4144
UNALM_VPA_2107306	AX-417327114	1	ABRR03077224.1	15633667	CCTGGACTTCGGTGCTATCTCTGGAATTTAGCTGCTACCCTGAATCAAAAGGG[G/T]ATGCAGAACGGGGTAGGGGAGTgagatggggtggaggaggagggacacaCACC	G	T	0.2987
UNALM_VPA_2107361	AX-417328167	1	ABRR03077224.1	15659457	TGCATTTACTTCTGCAGCAGGAGGAAGGCTGTTGCTGAGCGGCTCTGTG[G/A]GACGGGCaaagacagaagagacagagggcaGAGCCCCAGGGGAGGGCAG	G	A	0.4564
UNALM_VPA_2107413	AX-417327119	1	ABRR03077224.1	15702195	AGCACTGTCCCCAGAAAGGCCCCAGTCTCGGCCAAACTTTTTCA[A/G]CTCTGCCCGGGGGCCAGATCAGGTTCTAACACCAGGGCAGGCAC	A	G	0.1781
UNALM_VPA_2107448	AX-468709563	1	ABRR03077224.1	15714946	GGTGTGCAGACCACCTGGGGCAAATAAGAGATTCTCTAGGGCCCCTCCAGGCACGG[T/C]AGGCCCTCCAGGAGGCTAGAAGTTTGAGTCTCTCAGCCGTGGGAGCAGCACTGCCG	T	C	0.4138
UNALM_VPA_2107507	AX-417327121	1	ABRR03077224.1	15741038	TCCATCTATTGATGGGTCAGGCAGCTGATCTATCCATGGATCTGTTTCTTATAGGGCAAC[G/A]CACTCACAGGGTGGGATGGGATCGGGTGGACAACAATCTGGGAGCATTCGCAGCTGCACT	G	A	0.2383
UNALM_VPA_2107533	AX-468700916	1	ABRR03077224.1	15759643	gaaaagaggagagatggGAAGTTTGCTGCATCCTCTTGGGTACACAGCTCTATTGGTAGA[A/G]TAAAGTTACCCTCCCCTCACAGATTTGCCACCTGAAGGCTTCTGTTGCTGCTACCACTGT	A	G	0.4497
UNALM_VPA_2107567	AX-417327123	1	ABRR03077224.1	15780909	ATCACCTCCTCacaggccctatctccaaatgcagtcacgtTCAGGGTTCGGGCTTTAATA[C/T]ATGCATTGAGGCTGAGGGGAGGATGCAGCTCAGTCCAGAAGGACTGTGTGTGTTCACTGA	C	T	0.08046
UNALM_VPA_2107614	AX-417328176	1	ABRR03077224.1	15811952	CTGTGAGCTTACAGTGAGGATGGGCCGTGGAGGCCACTGCA[C/T]GCCCTGGCTGCTAAATAAAAAGTGGTGGAGACTACAGAGCA	C	T	0.2198
UNALM_VPA_2107640	AX-468792287	1	ABRR03077224.1	15828171	tcaaaagaaatatttcttggaAGACTGAATGAAAGAGACGGC[A/T]TGCTGGGGAAGGACCATGGCAGCCACAATCCTAATGGTGTAC	A	T	0.075
UNALM_VPA_2107700	AX-417327127	1	ABRR03077224.1	15854454	CTGCAGCACCCAGCCCTTCCCACAGAGGGGGAGCTCAGGAAGCATCTGTTGAGTACCACT[G/C]TCCATTTCACTGCATCCACAGGCTGCCAGGAACCTTCCTTTGTTCACTGCCACCAGCCAG	G	C	0.4367
UNALM_VPA_2107730	AX-417328180	1	ABRR03077224.1	15889408	aggcaggagcagcagctgaGACAGAGCCAGTGGCTGAGGGCCTGGAGGTGGCGCTGCTGA[G/A]GGAATCTGAGGCGGCACAAAAGATGTGTCTGATACAACAGAAAGCAGCACTACCTCTCAA	G	A	0.1222
UNALM_VPA_2107744	AX-468819105	1	ABRR03077224.1	15905249	AAGCCATGACATTAGAGGGGAGAAGCAAGGTGATGTGACTTG[G/A]AGAGCACAGGCTGTCCCAGCAGGAGCCTGGGCCAGCTGCAGC	G	A	0.03704
UNALM_VPA_2107765	AX-417327131	1	ABRR03077224.1	15932055	CTTTGTCCAGAATAGGGCCTTTGGTTCCCTAATTCATGGAACCAGCTAGGACCTCCCTAA[A/G]GAAATTCAAATCCAACACCTTCCTCAGTACACTGCCCGCTTTTATNNNNNNNNNNNNNNN	A	G	0.07917
UNALM_VPA_2107840	AX-417327133	1	ABRR03077224.1	15979171	GATGCAATTCACATGAACCTTGAGTTTAGAGGCAGCAACGAGATCG[C/T]CTTCCCTAAACTAGCCAGAACTGGGCTGTGTGAACCCAAGCGAGCA	C	T	0.31
UNALM_VPA_2107875	AX-468777956	1	ABRR03077224.1	15995978	ATTAAACAACTAAGCTGATAAAGAACAGATCACCAAGGAGTCTGGGTTT[T/G]GAAAGAATCTCTAGAGAATGCAGCATATTGAAAGATACTcagtggttct	T	G	0.1115
UNALM_VPA_2107894	AX-417328187	1	ABRR03077224.1	16011850	AGgcataaagctaaaaaaatacaAGCTTAAAAGCTGCCGCAGGACTCAGGAGCCAAGAAG[C/G]TCCTGTCTTGGATGTTGGGCTATCACTTCAGGCTTCAGGGTGTCACTCTGCTATCCAGTC	C	G	0.05479
UNALM_VPA_3958464	AX-417328189	1	ABRR03077224.1	16058485	ACGAGTCTCGCATTCTCGCTGGGTGGGAAGAGGCGCCCAGGGACAAACCGACCCCGGGTG[C/T]GGATACAGCCTAAGACTCCGCTCTCGGGTCGCTGCAGAAGGGGCAGTGGGAAAGCTCACT	C	T	0.09396
UNALM_VPA_2108041	AX-417328191	1	ABRR03077224.1	16101198	CCCGAGAACCTCTGGAAGGAGGGCAGCTCTGTTGACACCTGGGTTTTAGCTCCGTAAG[G/A]CTCCTTTTGGACCTCTGATCTGCAGAActgcaagagaataaatttctgttggttaagc	G	A	0.2897
UNALM_VPA_2108056	AX-468796409	1	ABRR03077224.1	16112954	TTAAATAGCAGTAAGGACTAGATCCTAGTTACCCCCAGTGCGGTTGCGTGTGAGCCGTGA[G/T]AAGTGACTGTGTGAGTGGACGTGTTGTACCTTAGACAAGCCCATTGGCAGCCCGAAGACC	G	T	0.07071
UNALM_VPA_2108105	AX-417327141	1	ABRR03077224.1	16139601	tctgcttcttgGGAGACGTTGCAGAATGTCAACTCCAACTCCTCGTTTTACCTGCAGCCA[G/A]GGACACAGGGTCCCCAGACAGGCAAACTCAAAAAGGTCCTCAGTCCGCAGAGGCGTAGAG	G	A	0.4628
UNALM_VPA_2108154	AX-417327143	1	ABRR03077224.1	16180804	GCAGCAGTTGAACCTGATATGTGAAGTCACCACCATCATG[G/A]CTGTCAACAGTCACATCCATCCTGGACAAGATCCAAGAAG	G	A	0.4349
UNALM_VPA_2108195	AX-417328197	1	ABRR03077224.1	16219544	TGAACTTAATATAGACAGAAGATTTTACAAAGCCATGGGGAAAGGGGAGGTTATTCAGTA[T/A]GTGCTGCAAAAATTACTGATTagcttttttgaggaaaaaaagaattatagcaTATAAACC	T	A	0.4857	LOC116280272
UNALM_VPA_2108216	AX-468706705	1	ABRR03077224.1	16239929	aggccagggatgctgctgaacatcctgcaAGGCACAAGGCAGGC[C/T]CCCACCAACTAGAAGCACCCGTTCCAGAATGGCAGTAACACTGC	C	T	0.4291	LOC102536631
UNALM_VPA_2108239	AX-417328199	1	ABRR03077224.1	16260290	GAACGAGCTGCCTCCCAGAGAGGTTTGCTGGGGTGGAAGGAC[C/T]TGACAGGAACTGAAAATGCATCCCCATGAcaccaaaaagaaa	C	T	0.4032	LOC116280569
UNALM_VPA_2108288	AX-468706689	1	ABRR03077224.1	16279504	CCTCTGAGTCCTCTTCAGAACTGAAAGGGGGCGTGCTGCTGGGGAGAAGACATGCAGAAT[G/A]CATGGGtcagaaggaaaatgtgaaaagccATACCTGCCCACTGGCAAGCTTGTCTGCTTT	G	A	0.4184	DZIP1L
UNALM_VPA_2108335	AX-417328201	1	ABRR03077224.1	16297741	AAACTGTTGGAAGACAACATAGTTCTTGGTGGGCTCTGGGAAGAAAGACCTGGGGCAGCA[T/G]CTCACCTGAATTTCCATCCTCTCCTTCAGGGCCTGGAGCTCCTGAGCCTGCCCCAGTTGC	T	G	0.3867	DZIP1L
UNALM_VPA_2108362	AX-468751306	1	ABRR03077224.1	16313189	GTCTCCACTCCTGTCGGTTTCAGCTGAGCAACAAGCCTTTTCACCTAATT[G/C]CAGCTGCCTGACAGAATCCAGTTAGGCTGCACAAATGAATTCAGGTTTCT	G	C	0.1993
UNALM_VPA_2108399	AX-417327151	1	ABRR03077224.1	16333408	AAGTACCATGCTGGAGTCCTCCCTCTAGCCTGTAAGGAGCTAGCTGGGGGCTTCCCTGCT[C/T]ACCAGGCAGCCAGCACCAGTCCTgggcctccccacccacacagccAGCCACCCCCGGACC	C	T	0.157
UNALM_VPA_2108416	AX-468760502	1	ABRR03077224.1	16349620	TCTACCTGATGTTGCATCAAGGCTGCAAACTTCACATGGAGGTGTGC[G/A]GAAAACCAGTAAGTAGGTTTTAAGTGCTCCAAAAGCTCTGAGGCTGC	G	A	0.1701	DBR1
UNALM_VPA_2108435	AX-417327153	1	ABRR03077224.1	16380472	TAATATACACATTTGTGGTGGTTTCTGCAGCTTTGAATGGGTAAATGAGTTCAGA[G/C]CCAGGCTTTGAGGACTTACTAAGTCATTTGTTTGAAGCCTTGTGCCAAAAAGCAG	G	C	0.2128	ARMC8
UNALM_VPA_2108451	AX-468809106	1	ABRR03077224.1	16414890	AGTAGAAGGAGCTGAGACACTTGCCTATCTGATTGAACCAGATGTTGAGCTACAGAGAAT[C/T]GCGAGCATTACTGATCACCTCATTGCCATGCTTGCTGACTATTTCAAGTATCCCAGCTCA	C	T	0.05455	ARMC8
UNALM_VPA_2108454	AX-417328208	1	ABRR03077224.1	16429223	GCTCTTCCTGACCTCCTTGTGCTACACTCTGCTTGGCTGCTTAGTCTGTGGTGCTTTAAG[T/A]AGACTTTCTGGATTTGGTACCTTATCATCTTCAATCTAAGATGGCTGCCTCTCCTGAACT	T	A	0.4065	ARMC8
UNALM_VPA_3958620	AX-468740352	1	ABRR03077224.1	16451462	CTGCAGCTTTACAAATACTGGTTTCTTaatgggggctggggaggggggcaagaTC[A/G]AGGGTCTCTTGAGGGTTTACCTCCAGCCTCGACCTCTCTTCTGAACTCCGGTCCC	A	G	0.255	ARMC8
UNALM_VPA_2108495	AX-417327157	1	ABRR03077224.1	16466347	CTGAAAACGCAACAGAGTAGGACTGCTGCTGCTGTTACGTAGT[G/C]GCCCCTGTTTTCCCAGCAGGCCCTTATTAGAGGGAGCACTTGG	G	C	0.2753	NME9
UNALM_VPA_2108577	AX-417327159	1	ABRR03077224.1	16500803	taaacaaaatgtggtgtatccacacaatggaatagctGTTAGGTCCTGAAAAGGAGTGAA[A/G]TATTGCTCATGCTGCAACGTGGAGGAACCTTAGAAACATCATGTGAAGTGAAGGAAGCTg	A	G	0.3367
UNALM_VPA_2108653	AX-468794715	1	ABRR03077224.1	16518480	AAGGCCTCCCTGACTCTGACACCACATCCCTGGCTCACTGCTGACCTCTTCCCAGCGCTT[T/C]TGGATCTGCTGCCTCTGGCCTGGCTGGGCCCTGCACCCTCCACCACTCTACCAGACATGA	T	C	0.07047	MRAS
UNALM_VPA_3958671	AX-417327160	1	ABRR03077224.1	16534321	CGCTGATTTCAGCCTGGTCAGCAGGTTTGCAGTCTCACCTGTCTGTCCTTGTGTT[A/G]GGTGATGCTACCAGCTCCAGGCCCCGGGTCCAAGTGACTAGGGGTGTCTCTGGAC	A	G	0.48	MRAS
UNALM_VPA_2108740	AX-468763172	1	ABRR03077224.1	16550091	TCTGTGTTTATTCACGTGTTCATTCAATGGTCCTAGACCCTGGGAAACAAA[A/C]CCCTTGCCTCAGGGCGCTTACTTCTGGTGGCAGCAGACAGACAATAGAGGA	A	C	0.1519	MRAS
UNALM_VPA_3958720	AX-417327162	1	ABRR03077224.1	16582337	ggcaggTTCACTGCAGCTCAGCCCCACTTGGGGTCTATCATGGCTGCTACAATCACCACT[G/A]AGAAATGCATGCCAGTGCCGGCCAAGGGGCAATACTAGTGGTTATTTCTTCCCCCATATA	G	A	0.2567
UNALM_VPA_3958736	AX-468694434	1	ABRR03077224.1	16597037	GAACCCCAGGGCCAGAGCTAGTCCTCCAGcctggcagggccctgggagcTCATGTTTCCA[T/C]ACCCTTCTCCACCATGATCAGAACAACCTGCAGAGCTTGTTAAAGATGCAGGTTTCCTGG	T	C	0.4966	ESYT3
UNALM_VPA_2108949	AX-417327164	1	ABRR03077224.1	16619984	GAATCTGTCATGCTGTAGTTGCATTTTCAGCTTCAGCAAAGGGCTAGGTTGTGAGGGACA[A/G]TGTGGCCAGTTTGGAGTGCAAGGCTTCTCCAAAGCCAGCCTGCATCACCTGCTGCCGGGG	A	G	0.2966	ESYT3 LOC116280584
UNALM_VPA_3958771	AX-417328220	1	ABRR03077224.1	16708163	ggaagatcatctgcagaggccctggggtgagAAAGACCTTGC[A/G]TCATTTGAGAATCTAAATGAAGTCAGGTGAGACAGGAGCAAC	A	G	0.4867
UNALM_VPA_2109028	AX-417328222	1	ABRR03077224.1	16722257	AAGACAAGTGGAATTTGGAGACCTGTAGTGCCAAGAGGCTGCCCCACTCGTCATAGCTGA[A/G]CACAGTGTGGTCCCCATCCAGACCCCAGTGTGCTGGGCATTTGCTGTCAACAGCTTGCAC	A	G	0.3597	FAIM
UNALM_VPA_2109035	AX-432736249	1	ABRR03077224.1	16736603	TATATACGTTGTAGCTTCCTAATCTGCTCTTCCCACTACCCTGTCACCTAGC[C/T]CCTATTTGTCCTTGAAGACTCAGCTGACAGGCCCACTTCTCCAGGAAACCgc	C	T	0.4884
UNALM_VPA_3958778	AX-417327171	1	ABRR03077224.1	16819512	GCTTGCAAGGCCCTTTGTGCTCTGTCTCCGGCCTGTTTCCCTTTGCCTGTCCT[G/A]CCACTCCACACCTCAGGCTCTTGTGCCACAAGCACCTTTTGCTTTCTGCAGCT	G	A	0.4195	PIK3CB
UNALM_VPA_2109075		1	ABRR03077224.1	16849440	gtaggGCCACTTATTCAAaaactaagaatttcaagacagtgacagcaTTAAAAGA[A/C]GTGTGGGGCTCTGTATGACTGCACAGGTGTACGTCCACAAAGGCAGCCCTGTTCA	A	C	0.1647	PIK3CB
UNALM_VPA_3958792	AX-468824664	1	ABRR03077224.1	16902601	TCACTTGCTCGCAATTCTGTGAGTCATCAATTCAGCAGAGCTCAACTGGGCATTTCTTCT[G/T]CTATTATCAACGAGGGCCATTCATGCCACTGCAGTCTTCTGGTGGCTCAACCGGAGTTGG	G	T	0.0283
UNALM_VPA_2109099	AX-417328228	1	ABRR03077224.1	16917923	AGGCATTGTCCTTAGCTGCGGGTAGCTGCTTTGCCAAGTTTAAGCTCCTCCCTGGGGACA[G/C]ATTGCATCCAATGACTGCTTACTGTGTGGTACAAATTCATGTTCCCTTTGCTTCAGTTTG	G	C	0.4444
UNALM_VPA_2109159	AX-417328230	1	ABRR03077224.1	16941586	TGCACCTGGTGACCTGGGTGTGGATGTAGTGCTGCCTGATGTCCTGGG[C/G]CTCTTAGGACCCTCCTGATGAGAACTCTTCTGCTTCATCCTGTGGCTC	C	G	0.4605
UNALM_VPA_3958807	AX-468794331	1	ABRR03077224.1	16955078	ccaggTCGCGTCCTCTAAAAGAGGGACCCTGATCTTCCATTCGGCTCAGGGGAGGCGGCC[C/T]GGGCCCCTACCCGCCATAAGCCATCAAGAAGGGGGGCGAACTGAGGATTCCTCCTCAGCT	C	T	0.07447
UNALM_VPA_2109234	AX-417327180	1	ABRR03077224.1	16980251	AAGAAAGATCTGTACTTGGAGCCCTGAGTTGCCACATAAGATCTAACTACTCTGGAGTTT[G/T]CAGGCAGTGAGGGTTGTTCTTGTTGGCTGCACTACCAGAAGGGTGGGAATAGTTTTTCca	G	T	0.3976
UNALM_VPA_2109297		1	ABRR03077224.1	16998526	AAGCTGGTTAAACAATTACCCCAGCTTCCTTTACTGCTGCTGGCTC[A/G]GCCCTCGAGCATGCTGAGTGGTCCCAGACAGCCGTCTGTCAGCCTG	A	G	0.375
UNALM_VPA_2109313	AX-432735683	1	ABRR03077224.1	17023545	CTCGGGGACCAGCATGAGGGTGCGATCTCCGAGAGACACTTGCAGCACCGACGTTGGCTC[A/C]GGCTCTAGCACCAGGTCGACGTCGTCCAGGGCCACGTGCAGGGCACAGCCGGCGGCCACG	A	C	0.1176	LOC102542178
UNALM_VPA_2109334	AX-417328234	1	ABRR03077224.1	17037830	ggggcagctgggaTAGCGCGCGAGGTCTACGGGGCGGAGCCTCGCAGGGGGCGGAGCCTT[G/C]AGGGAAGATATATTGTCAGGCGCGATCCCAGCGGCTTCACTTGTCACATCTCTGGCCATC	G	C	0.08434
UNALM_VPA_2109343	AX-432735685	1	ABRR03077224.1	17051972	agggctggagctggatTACAGGGCTGCTTTTAGGGTCTGTAG[G/T]TGGGTCCATGGTCAGTGACCTGTTACTGAGGGCATTAATGGA	G	T	0.3804
UNALM_VPA_2109349	AX-417328235	1	ABRR03077224.1	17064178	TtccattccaggcagcaggaactCGGCGTCCACATCCTCCTCGGAAACCTCTTCCTGTGC[G/A]GCGATCTCTGGGACAGATCCGTATAAGAATCCCTGCTCGAGGGCGATATACTCCCCGGGA	G	A	0.1014	LOC102525426
UNALM_VPA_2109393	AX-417328237	1	ABRR03077224.1	17092503	CTTTAGATTGTAGGGTTTCCTGGCACCATTCAAGGAAATTAGATTACCCACAGAGGACAA[C/A]TATATGCATATTCTCATGattgtcctattttttttctggcatttatCAGCTGCCTCTTAT	C	A	0.3898
UNALM_VPA_2109426	AX-468816519	1	ABRR03077224.1	17111144	GGTGCTTGGGCAGGGGCCTGTGATGAGGCAGACACTCATGGCCCAGTGAATAGC[T/C]GAACTCAGGTGCTGTACTAAGGGCAGGACCTGTCATTCACCGTAGGAGGCAGTG	T	C	0.04412
UNALM_VPA_2109459	AX-417328239	1	ABRR03077224.1	17136980	ATCAGCTGCCTCTTTTTGATACAAATAGAGGTATGGTCCTCTCTACAGGGAAGCCTTTCA[A/G]CTTCACACCTACTATTCAAGCTGCAACTTCTGGAGCATTTCTGAAAGAAATCTTTGAGAt	A	G	0.2972
UNALM_VPA_2109514	AX-468782937	1	ABRR03077224.1	17158471	TAGGTTGCTGCCCCCACTGAGGTTATCAGAGAGGTTTTGTGGGGAGAGGGA[C/T]GTTTGAAGGATGGGCCACTTTCCAATGTCCACGTGAAGGGTGGGGCTCAGT	C	T	0.09854
UNALM_VPA_2109535	AX-417327190	1	ABRR03077224.1	17174626	TTTGATGGGAGTTCTTGTTGATTTTCCATGACCTGGTCCTGCTCAAGGATGTGA[G/C]AGAGTGGATGGTTTGGCTGCTGAGGTCCTTTCAGGCCAGTCTTGCCATCAGTGA	G	C	0.3578
UNALM_VPA_2109545	AX-432735687	1	ABRR03077224.1	17189675	GTGTTTCTATTACTGGGGCATTTTCCAACGAgtttatagaaatagaatagaagGACCACA[G/A]CTAGAATGGTCTCCCTTACCCCTGGCAGCCACATAACTTGACACAGCTCAGGAAGTAATT	G	A	0.3451
UNALM_VPA_2109559		1	ABRR03077224.1	17213450	GAAGAAGAGCAGCTTTGGTTGGAGTGGAGTGGATGAGGGGGAGAAGG[T/C]ACgagatgagatcagagaggtgggggaagcagggagcaaaGCATGGA	T	C	0.1753
UNALM_VPA_2109592	AX-432735689	1	ABRR03077224.1	17225532	AGCACTAGCCCTGGAAGGGTATTTGCTGAGTTCCAGAAACCCATGGGCCATCTTGCTGCA[T/C]GAAGTAAAGGGAAAGGCAGTGAGAGTGGTTATGGCACACATCCCATGGAGTTTGGAGTGG	T	C	0.3929
UNALM_VPA_2109673	AX-417328245	1	ABRR03077224.1	17255634	TGTGGTCCCTGCACACAGGGAGTCACAGTCCAGGCGGCGTGACAAGACCAACCGTTTCCA[T/C]GTACTGTGGGCATGAGTGCTCACAGATGGCTGCACAGAGGAGGTGGCACCTGAATAGGGC	T	C	0.3469
UNALM_VPA_2109719	AX-468737967	1	ABRR03077224.1	17271687	GGTGCCCTTTGTCCTGAAAGCCACTTGGGGTCCCAACAAGGGAGCAGCAGCGAGCCTCAC[C/T]TCAGGCACCTGCCCGGCTTCCCTGAGGTGGCTGGACTTCTGGAAGGGCTTggttgaggag	C	T	0.2567
UNALM_VPA_2109752	AX-417327196	1	ABRR03077224.1	17300394	AGACTGATTAGAGCCCCCATATTTCTTCCATCTGGACAACAGGAACAGACGGGATGGGGT[C/T]GGGGAGCTGTAGCTGGAGTCCAGGAAGTTCAGACAGCGGGGCAGCAGCCCCCTTGTTTGC	C	T	0.32	MRPS22
UNALM_VPA_2109782	AX-417328249	1	ABRR03077224.1	17343526	CCAACTATTTCTGACAACTTGCAGCTTGACTCTAGACAGGTCCAGAGAACACACAAGCCC[C/T]TTTCAATGGATGAAGCTGACGAAGAGGGTAGTCAGTCAGTTCATCTTTGTATGCAGCCAT	C	T	0.1138
UNALM_VPA_2109804	AX-468819253	1	ABRR03077224.1	17355144	GACTCATGTACTTTCCAGAAGAATTCAAGCCAACAAAATTCTGA[G/A]AATTTGCACAAATATACCCCAGTCTGGAGCAAGAGTGACCAAGG	G	A	0.04054
UNALM_VPA_3958985	AX-468716226	1	ABRR03077224.1	17368602	CACTGAATGCACATGAAGGAATGAGGGTAGTGTTTCCAAAACACCC[C/T]GCGAAAGGCCACGCTGCAGGGTGAAGGGGATCCCGAGGTTTAAGGC	C	T	0.3696	LOC116280094
UNALM_VPA_2109891	AX-417327201	1	ABRR03077224.1	17388127	CTCCACCTCTCATCCTACATGCTGTTCTTACAACGTTTGGAGAGG[C/A]AGGGTCTAGGCACCGTCCTCTTGAATGCGGGTGGGCTCGTGACCG	C	A	0.35	LOC116280094 RBP2
UNALM_VPA_3959029	AX-417328253	1	ABRR03077224.1	17419577	CCAGGTCAGAGTCTGCACACAGGCTTGGAAGAAATCAGGGCTAGACCCAAGGCTCAACCC[G/A]CAAAGGGCTCAGTGGGTCACTGCAGACCAGGGCTGCAAACTAGTGCAGTGGTTCCAAGCT	G	A	0.3	RBP1
UNALM_VPA_2110035	AX-468734772	1	ABRR03077224.1	17436592	ACACTGCTGCTATCACTCGGATCCTCAGGTGCAGACCATCGTGGGCTGCTGCAAGGTTGG[C/G]GTCCCTGGGCAGACTCCATCTGCAGGGACTGGACTGCATCTCTCCAATCTCATTCAATCC	C	G	0.2721	RBP1
UNALM_VPA_2110081	AX-417328255	1	ABRR03077224.1	17456252	TCTGCCAAGAAGCCAGTTGGGCTTTGGCCAAGTTAGGGCTCCCAGGGGC[G/A]TTGTGAGGGTCCAGACAATGCTCTGGGCTGCTGCAGGGGACTAAGACCT	G	A	0.3438
UNALM_VPA_3959080	AX-468773352	1	ABRR03077224.1	17476528	CTCGCTCTCCCAGGGGTCTACTCGGATCCAGTCGGA[C/T]GTCTGCAGGGCCAGCCGGGCCATGGCCACCCGGTGC	C	T	0.1208	NMNAT3
UNALM_VPA_2110188	AX-417327207	1	ABRR03077224.1	17497992	TGAGTTGCTGGGGAACAGTCCCTGTGCTAGCCATGTGGTA[A/T]CCGTGGAGGGGCTTCACACCCAGCACAAAATGAAGCCTGC	A	T	0.2721	NMNAT3
UNALM_VPA_2110262	AX-468764622	1	ABRR03077224.1	17517428	TGACCTGGGTCCTCCCTACCTTATCAGCCTCCCCTCTGTCTG[G/T]CGTGCTGGACTGTGATTCTCTTCCCTCTCCGTGTTTCACTCA	G	T	0.1538	NMNAT3
UNALM_VPA_3959115	AX-417328259	1	ABRR03077224.1	17540287	GTCTTATGCTCTTAATATTGCCCAACGTCTCCTGTTGTTTTCACAACAGTAGAACACGTG[C/T]ATGCACGTCCTCTGGGCAGGTTTAAAAGATGAATTTCATGGTTTAATCTGCAGGAGGGAA	C	T	0.3769	NMNAT3
UNALM_VPA_2110398	AX-468733637	1	ABRR03077224.1	17553902	TGAAGTCTGTGCCATCATGGTAACTACCTGGCCAAAGTCAGTCAGCTCTGCCTGATCCAG[C/T]CTCTGGAAagcccttctcctctctgggacagagagggagcaTGGAGGCCAGGTGGTGAGC	C	T	0.2778	NMNAT3
UNALM_VPA_3959146	AX-417327211	1	ABRR03077224.1	17575011	TTACAGCGAGGAGTGGGGCAAGGCAGCTCAGATGATCTAGTGGATCCAGTGAGCTTTTGG[G/T]TGTGTGAAAGCCTCTGCACCTGCAGGTAAAGCTGAGGATAGGCCTCTATAGCCGTGTGAT	G	T	0.06711
UNALM_VPA_3959190	AX-417328263	1	ABRR03077224.1	17621276	GATACACCAATTCTATGATGCTGTCTTTGTTTATTAACTGGAAATGTCTATAAATAGATG[T/C]TTCTCTTCGTCAGTTCTGCAGTTACCCCAAGGGATAGTTCATTTAGGAAGAGCAAGTTAA	T	C	0.4692
UNALM_VPA_2110658	AX-468798067	1	ABRR03077224.1	17633947	ACTCCCAATTCCAGGCACGTGGCTTTTCCATTAGGCCCAGCTGCCTGGCAACAGAAGGAG[C/A]CTGTGGGCATCTGCTCGTTATCTCCCAGCCCTCGCCCTCTGATTGTTTATCTGGAGTGAC	C	A	0.06757
UNALM_VPA_2110757	AX-417327216	1	ABRR03077224.1	17657951	GCAAGATCCGCTTCCCTAAGACAAAGGAGACTGGTGAGAGCAAGTG[C/T]AACTGAAGACAGTGAGCCCAGTAGAGAAGCTGTTCTTCCTGACATC	C	T	0.05634
UNALM_VPA_2110814	AX-468779930	1	ABRR03077224.1	17679249	AACTCCTTTTCCCCAGATGTCACCAAGCATCTGCTTCATCCCCAGGCTGGCAGCAGAAAC[G/A]TGGGTCCTGGGAACATCGTGTTGCTTGGCTAAATTTGGTGGGGATGGGGCTGTGGCTGAG	G	A	0.1067
UNALM_VPA_2110862	AX-468795729	1	ABRR03077224.1	17693250	ccagaaacAGGATAAAGGCGCAGAGTGAATTCTCTTTCAGAGACTCCGGAAGGATCCAAC[C/T]AACCCTGTCACcaccttaatttcagacttctagcccttggaactgtgaaagaatacattt	C	T	0.06849
UNALM_VPA_2110892	AX-417327218	1	ABRR03077224.1	17705850	AGACACTGTAAACTTGAGGGAAGGGATGGTAACTAATACATCTTGGTTTTTGTGCCATTG[C/T]AGCTGTGCACACTGCCTGACTGTTGTGGGTGTTCGATAAATAGATGTTGAtaatggaaag	C	T	0.1857
UNALM_VPA_2110961	AX-417328269	1	ABRR03077224.1	17735461	CCTCCCATAGCCAGAGGCCAACTCCACCTACCGCTCTGGCCAG[C/T]ACATCCAGACCCCTCAACTTCAGACCCTTCTAGGAATGCTGCC	C	T	0.05068
UNALM_VPA_3959250	AX-468718005	1	ABRR03077224.1	17750394	AATACCAGCAAAGAGTGACTGCAGAGAATTAAAAGAGAGT[A/G]GACAGTAACTTGGTGGACTCTCTggagaggtgacatttaa	A	G	0.36
UNALM_VPA_3959283	AX-417328271	1	ABRR03077224.1	17778486	ATCCACGTGTCTGGGACCACATCTGGTGCCTCTGATCGCAGCCAGATTTCTCCAGTGTCT[G/A]TTTTCAGCATTTTCCCAAAGCACCTATAAGTGAATTTGCAAAGCAGTTACCTCTGTCTGC	G	A	0.4218	CLSTN2
UNALM_VPA_3959307	AX-468782194	1	ABRR03077224.1	17797683	GTGTTTTTTGCTAGGAATTTTGTCTGCACATCTATCTTTATTAGAAATCAACT[G/A]CTCCTTTATTctaccttgaaaaagaaaagattcctgCAGAGTTTTACATAGGA	G	A	0.09545	CLSTN2
UNALM_VPA_2111198	AX-417328273	1	ABRR03077224.1	17809555	AACCAAGTACAAGCCACCATTGTCTGCTGCTTTTGCCTGCTTCACCTGTTCCCTGGTCTC[T/C]TGCTTCTGATTCCACACCCTCTCAACAATCCATTATCCACAGGCAATTATCCACTCAacg	T	C	0.1494	CLSTN2
UNALM_VPA_2111265	AX-432736258	1	ABRR03077224.1	17831551	TCTATAATCCCTTGATTGGAGGCAAGGTTGTGTTAGAGTCAGGTCAGTTACAACTACTCT[T/G]TTGGCATTTTGGTGGTGTTTTGGTTTTAAGAAGGGGTCTCAGCAGAGCCAGTGACAGAAC	T	G	0.4348	CLSTN2
UNALM_VPA_3959371	AX-417327226	1	ABRR03077224.1	17864715	AACTCAATCAAAGGGACCTGgcagcccaggaagcagggagttAATTCTGACCAAGGCATG[G/A]AAGGCATTTCCACGGAGCACACAGTGACCAGCACGCCCTGCAGAGGGCCAGCTCTGAAGA	G	A	0.08633	CLSTN2
UNALM_VPA_2111482	AX-417328277	1	ABRR03077224.1	17899746	AGGAACCTGTTTGGGCTCATGCTCATCCCATCTCAACCTTCTTTCCCTGTTCC[G/A]TGGGTCTTTGTTCATCAAGACTAAAGCCCTCCCAGTCCAAGACTCCTGTGGTC	G	A	0.4268	CLSTN2
UNALM_VPA_2111496	AX-468726563	1	ABRR03077224.1	17913946	GGGAAAAAGCCAGAAAAAGTCCCCTCCCCAACAATG[T/C]CTGTGTCCCCAAGTTATACTGTCAAGAAGCTCCCTT	T	C	0.3256	CLSTN2
UNALM_VPA_2111587	AX-417328278	1	ABRR03077224.1	17933756	GGCCCCAGCTGCATGGGATAACTGGTAGGTCACGCCAGTGAACGTGGGATGCTCTGGGGA[C/T]CTGTGCTGGCCTGCAGTAACTTATAGCTGCCTCTGAGCAGACGTTGATAGTTACAGTCCA	C	T	0.3547	CLSTN2
UNALM_VPA_2111659	AX-417327233	1	ABRR03077224.1	17973848	GGAAGGCAGCTGCATTCTACTCTGTTGGTGTAGAAATGACAGAAGCTGTGATAGATTGTG[C/T]GGATGGGAGAGGACTGTTGGtttggaaaaggcaggaatcaaGCTGCCTCCTGAGGTTTTT	C	T	0.3231	CLSTN2
UNALM_VPA_2111663	AX-468719121	1	ABRR03077224.1	17986946	AGCTCTCTGCCCTGGGTGTGATTCAATCACCAGAATAGGTCTCAGAAGCCAAGACCTG[A/C]GAACAGCAATGCATATGTCCCTGCCCCACTAAACTGCCTCTCAGTTAGTTCGTGGTTG	A	C	0.3643	CLSTN2
UNALM_VPA_2111711	AX-417328282	1	ABRR03077224.1	18013918	TAGGAGACCTTTAGTGCAGGCATGAAGGCAGTTCAGCTCAGAGGAGTCTGTACTGTGCAC[G/A]TAGCCTCATGCTGCTTCCCCCAGAAGCTTTGTTCTAGGCAGGAGCTGTATAAACCAGTCC	G	A	0.05369	CLSTN2
UNALM_VPA_2111738	AX-468755212	1	ABRR03077224.1	18024945	TGTGGACATTGGAGTTGTCAGGAACGAATGGGTCC[T/C]TGCTGTGTGTGGTTCCCTGAAAGAGCTGCCATTTA	T	C	0.1824	CLSTN2
UNALM_VPA_2111788	AX-432735692	1	ABRR03077224.1	18049333	ATGTATGATTCATCTCCTTACCCACAGGGTAAAGCTCAGTAAAGTAAACACGCATCCAGT[G/T]TTCTTGATGACtgggatggatggatagatggatggatggatggggcaCTGATGAAATATC	G	T	0.0625	CLSTN2
UNALM_VPA_2111825	AX-417327236	1	ABRR03077224.1	18069626	CCACCCATTAGGAACAAGGCAGCTTATCCCGATTCCTGCA[G/T]GCATCCGTGGCTGGGTCCACAGAGTGGCAGCAGCCCCaag	G	T	0.3167	CLSTN2
UNALM_VPA_2111917	AX-417327238	1	ABRR03077224.1	18099615	CATCACCAGCTGCATCCAATCTGAGACACATCCCTTCTGAATAGTTAGTTCTG[C/T]AGATGGCTGGCTGCTGCAGAGAAACACTATTGAAAGCCATCCTTGAATTGAGT	C	T	0.07955	CLSTN2
UNALM_VPA_2111950	AX-468742578	1	ABRR03077224.1	18116623	GGGACAACAGCGGGGTGGCCATGGGGTGATCCAGACTATA[G/A]GGTGTGACCCAAAGAGCTGCAGTTGGagtgagggggcagg	G	A	0.2353	CLSTN2
UNALM_VPA_2112001	AX-417327240	1	ABRR03077224.1	18137320	GGAGTCAGTTCCCCAACCATGCCCCATGTGTCCTTATGTTGTCT[A/G]TCTGGGCCATGGTCATGAGTCCCCTCCCAGGTGAGGGACAATGG	A	G	0.1635	CLSTN2
UNALM_VPA_2112031	AX-468715086	1	ABRR03077224.1	18159668	TTGTCTGCTTTTTCCAAACAGATAGTAGGGTGGGCATTGCAG[T/G]CTCTTAGCTAACGAGGTGGGGGCAGAGATGAGGGTTCTGGCC	T	G	0.375	CLSTN2
UNALM_VPA_2112095	AX-417328289	1	ABRR03077224.1	18177833	GGTATGGATCCCCCAGGCACAGAGTTGTTTATTATTGCCTC[A/G]TTGACCCAAGATGTTCCCTTTATGTGAGGGAGTCAAGAGGA	A	G	0.2368	CLSTN2
UNALM_VPA_2112162	AX-468727211	1	ABRR03077224.1	18198791	atccctgtgctgcacaggaAAATGTCAAAGCAGAGTTTGGCTCTGCTGGAAATGGGTTAC[G/A]TTTAGAATGCATTAGCCCCTGACACCCAGGACCCAGGCAATCTACAGCTCTTTCAAGTTA	G	A	0.3217	CLSTN2
UNALM_VPA_2112200	AX-417327244	1	ABRR03077224.1	18222105	TTAGATCCTCCTTGTAAATTGGGAATTAAATCTCATGCCTGTGTAAGAGGGCAGCATAC[T/G]GCAAACAAAGCAGTCACCAGAGTGTCGGTGCCCACCAGGCACCCAGCCAGGTGTGGGAA	T	G	0.4815	CLSTN2
UNALM_VPA_2112245	AX-468724464	1	ABRR03077224.1	18236716	CTCTTCTGAAGGCTGACAGCAGTTTGGTAGGTCCCTGGCTGCAAATG[G/A]AGTTTAACCCATAGTTCTATCCAGCCATGTCTAGCCACAAATGGAGT	G	A	0.3363	CLSTN2
UNALM_VPA_3959592	AX-417328293	1	ABRR03077224.1	18259319	CATCTCTTCTGTGACACTGCAGTTGTGCAGTGACCCAGGCAAAGGTGTCTCCCAGAGG[T/C]GCCTTGTGGATGTCCTCTCACTGCGTGCTTACTTCCTCCTCTTGCAACATCGCTCCAG	T	C	0.163	CLSTN2
UNALM_VPA_2112383	AX-468787938	1	ABRR03077224.1	18274494	GGGAGGTGGCACTTCTCTGGGTGGCTGTGCCACTGAAG[A/G]AGCGTCAGTGCAGCAAGCGTAGGGCTGGCCCCTGCTTA	A	G	0.08333	CLSTN2
UNALM_VPA_3959634	AX-417328295	1	ABRR03077224.1	18302076	ACCCCATGGACACCTTggtctcagacttctagcctgcAGA[G/A]CTGTGAGGCCAATAGTTCTCACTGTTTTAGGCCAGTAGTG	G	A	0.14	CLSTN2
UNALM_VPA_2112560	AX-468713393	1	ABRR03077224.1	18314872	agttcTTATAGGCATATACTTTGAGGCTGCCTGAAGCCTTGGATATGCTTGGGATGAAAT[G/A]GGAAATtgaaaaacaggaacagaaacCAAGGCTTAGTGTTCAGTGTCACTGTTTTTGTGC	G	A	0.383	CLSTN2
UNALM_VPA_2112593	AX-468722719	1	ABRR03077224.1	18328533	CATGACTCTGCTGGATCATCTCCTTCAATTCAGCCAA[C/T]AGTTATGaagtgtctgctgtgtgccaggcagggtGGA	C	T	0.3355	CLSTN2
UNALM_VPA_2112646	AX-417327251	1	ABRR03077224.1	18351089	GATCTGTGGAGTTCTACCTTCGCTCTTCCCTGCGGGGGAGAAGGTCAGCCTTTCTGT[C/T]GCTCGCCTGCCCAGCCTCCACATTCCCAGGCCCTTAGGTTCCAACCCACTGTGTGTG	C	T	0.1959	CLSTN2
UNALM_VPA_3959679	AX-417327253	1	ABRR03077224.1	18371038	TTTGTTGCAACATCATCTGTGGTACCCAGGAGTTGAGGCCATCTGAAGACA[T/A]GTAAGTAAACGCAGTGGGATGTGAAGCAGGGCTGAGAAACAGAAGATGGGA	T	A	0.1692
UNALM_VPA_2112763	AX-468822495	1	ABRR03077224.1	18409278	TGCACACTCTCTGCTGCAGCCACACTGCCTTCCTGTTGCTCCTGGAAAATCTCAAGTACA[C/T]TCCTGCCAAGGTGCCTTTACACTGGTTGTCCCCTCTCCCTGGGGTAGTCTTCTCCAGATA	C	T	0.02857
UNALM_VPA_3959689	AX-417327256	1	ABRR03077224.1	18428472	CATGGAGCAGATAGAGAACCTGGAAGTGTCCCGGCAGAAGGAGATTGAAAAATACGTGTA[C/T]GTCACCACCCTGAAAGTGAACGAGATGGATGGCCTGATCGCCTACTCCAAGGAAGCGCTG	C	T	0.1074	TRIM42
UNALM_VPA_2112899	AX-417327258	1	ABRR03077224.1	18459539	ATGCAGAAGGCATGGTTGGTGCCCACTGGGAGCCCTCTGCTGCCAGGGAGAGTGTATCAC[G/A]GTGCCAGACTGCCCAGGACCTCCGAGGTTTTAGCCCTGAAAATCCTGCATCCTGGGAACC	G	A	0.4057	LOC116280611
UNALM_VPA_3959734	AX-417328305	1	ABRR03077224.1	18499494	aaaaactgcaCTTTAGAAGTTTCTTGAAAGTTAAAATATACATC[A/G]GCAATCTCTTTGTTCTGCAGGAACCACTAACATTTTCCCCTACT	A	G	0.3333	LOC116280611
UNALM_VPA_3959741	AX-468706806	1	ABRR03077224.1	18518541	TGAGATGCACTTGCAGGAAAAGGGGGTAACCTCAGGACCAGACCTCACACCTCCTCCCCA[A/G]TATAAGAAGGCAGGGCTGCAGCTCTAGCCTACATTGGAGAGAGGGAAGAATTTGTCCAGA	A	G	0.4286	LOC116280611
UNALM_VPA_2113048	AX-417328307	1	ABRR03077224.1	18537555	CACCACAGGTCTCCCTCACACTCGGCCTCATCTCCACTTCACTAGCTTTGTTCTCAACAG[C/T]TCCAAGGCTTTGACTGTAGTAATCCAGCGAAAGTTGATGTGACTGAAATTATAGCAGCAG	C	T	0.113	LOC116280611
UNALM_VPA_2113070	AX-468804575	1	ABRR03077224.1	18559517	TGGTGAGGAAAAATTCTCCTGGAGGGcagcatttaaaatacaattagtCATCTACTTTGT[A/G]TGGAGGAAGAAGTGGCTGAAATAAGGATACAAAAAGACTTCCAGGTAATGGCAAATGGTT	A	G	0.05882	LOC116280611
UNALM_VPA_2113080	AX-417327265	1	ABRR03077224.1	18584692	GCTGAACAGCGCAGCTCTACACAAATCCACAACACAGAACTACCA[T/C]GCGTTGTTCTCTGTGATTGGTTTCCAACAACACGGGGCAGCAGTA	T	C	0.3691	LOC116280611
UNALM_VPA_2113113	AX-417328311	1	ABRR03077224.1	18605584	CCGAAGCACGTGAGGTCACGACCACCAGCTGCAGCAGCAGGGGTGGCAACAGCAGCGGCC[C/T]GCTAGCAGTGAGACCAAAGTTTGATGTGAACTTATGGCTGCATCTCTCCGTCCCAGATGG	C	T	0.03546	LOC116280611
UNALM_VPA_2113155	AX-417328313	1	ABRR03077224.1	18676610	GGGTTCTTCCCCTCTGAGCCCAGGAGCTGGCACCTAGAACCCGCGGAACCTGGAAACAGC[A/G]TGCTCCCACAGAGAAGCACCCCCGAAAATTCGTTgcattaacatttaaagaaaatctggG	A	G	0.343
UNALM_VPA_2113192	AX-417327271	1	ABRR03077224.1	18702071	AGGGCAGCAGAACCACATCTGGAATCATGTCCCAAACGCAAACTGCAGAGCTGCCACTCC[C/T]AGCGCTGATCACTGGACACAGGGGTGGGCACCACAGCTAATGCCACCCCAGGGTTCTGGA	C	T	0.3024
UNALM_VPA_3959784	AX-468726739	1	ABRR03077224.1	18719674	TGCAGGGGATGCGTGTAGAGGAGGTGCCAGGAAGTATGGAGCCAGGAAGTAGGAGAGCAG[A/G]ATAGCTCCCTGATTCACGGTTACTTTGTTCACAGGACTGTGGCAGTGATTTCTTGTAGCT	A	G	0.3243	SPSB4
UNALM_VPA_2113289	AX-417328317	1	ABRR03077224.1	18739599	AGTCTGCAGCCTTGTCTGTGGGGTAGGGCTGGGACACCTCTGCGCTTACAACCGTGAAGG[A/G]TAGACTTTTCTTTAGGAAGCAAAAGTTTGGTCGTGCTCAGTGAACTGGAAAATGGAAGTG	A	G	0.1081	SPSB4
UNALM_VPA_2113373	AX-468799203	1	ABRR03077224.1	18759768	TGGTCCTGATTTGTCTTTGGAAGAGCGGGTAGGTGAGGCTGCCACTTTGGGTAGACTGAT[G/A]TATCCACCACCTCATGAGGTATGGTTCCAGATTTCCATAGTAACCTTCAGCCACGTTCCC	G	A	0.06612	SPSB4
UNALM_VPA_2113441	AX-417328319	1	ABRR03077224.1	18782517	GTAGCAAGCCAGTTGAGCCAGTTCCAGGATGCCCCCAGGCTGCTGGGATTGGAATTACCC[G/T]AGTGCAGGTCTGATCTTCTTTGGGCACTCCTCCAGGTATGAGTACTTTTCGACTGGCCTA	G	T	0.06944
UNALM_VPA_2113466	AX-468794912	1	ABRR03077224.1	18797571	AGGCTGGGCAGTGGAAGAACGGTGGCTCATGTTAGCTGCTGTTTAATTACCAATTCAAAA[G/A]TTCTTAAACTGGCACATCCTGGCTAAACATCAGGCCTGCCAACGAGTCATTTCCTCCTGA	G	A	0.07018
UNALM_VPA_2113519	AX-417328321	1	ABRR03077224.1	18819421	AGGTACTGCAGGGCAGCCATGAGGAGGCACCTGTGAATTGG[G/A]AATGAATTGCAGGGTCTGCTCTGAGTCCAAAAGGCAGGAGG	G	A	0.3129	PXYLP1
UNALM_VPA_2113555	AX-468765855	1	ABRR03077224.1	18836780	ATGGTGTGGGCCAGCAGCGGGCACGAGGCTCTAGGCGAGTGTGCTT[C/T]CAGCCGGAAAAAGGCCTCCTGGGAGAAACACCTTGATCAGTTGCAT	C	T	0.1489	PXYLP1
UNALM_VPA_2113630	AX-417328323	1	ABRR03077224.1	18860506	CTGCAGCCCCAGACCCCAGATGTCACATCTGCTCACCAGCCCCTGAGTCTGCCCCTCAGC[G/A]CCCTTGAGATGAACAAGGCAAGCCCAGGACTGCTGATGTGGCAGGTCAGGCAGCAGCCAG	G	A	0.1133	PXYLP1
UNALM_VPA_2113666	AX-468799415	1	ABRR03077224.1	18873559	TTTTATTTCCCAGCTTGTGAATATTTATGTGTTCTAGCCTCAGGAGAAAGAACA[T/C]ATTCTCTGTTTTTTAGGGAAAGCCATAATGCCCTGCAGCCACCAGGGTGACTTA	T	C	0.06569	PXYLP1
UNALM_VPA_2113718	AX-417328325	1	ABRR03077224.1	18897546	TCATGCTCgctgctgtatcctcagcaccaTCACCTAGAGCAGTGGTACTCAGCAAGCATC[C/T]GCTTGAATGGATTAGTGTCCGTACATATGGGTAGATGAGTGTATGCATGAATCTATCTGG	C	T	0.2604	ZBTB38
UNALM_VPA_2113751	AX-432735694	1	ABRR03077224.1	18913901	TTATTATCTGGGTCATATGTCTGACATGGGTCCCACTGGGCAAAAGTCAAGATGTCATCA[G/A]TAGAGCTGTGTTTCTTCCTGAAGGATCCAGAgagccctctccctgccttctgcaGCTCTA	G	A	0.2857	ZBTB38 LOC116280622
UNALM_VPA_2113787	AX-417327285	1	ABRR03077224.1	18958525	AGGCTGGAGAGAGACCCAAAATACCTGTTTTAAGCTGCAGATTCTAGAAACTCTTTTGCC[G/A]AAAGTCATGTGGCCCATAGCAGGGGTGCTGCTTTACTTTTGGAGCCCCCAAGCCTGTCCT	G	A	0.05634	ZBTB38
UNALM_VPA_2113800	AX-468824956	1	ABRR03077224.1	18972643	CCAGCTTCTTGGGTGTCTGCTGCGAATGCCTCCTGTGGTGTGCTCTGCCCTTCCCTTGGA[T/A]GAATGCACATTCTACCTTTGCTCTAAtatgggaaggggtgggaggaccACTTTGAGGCAG	T	A	0.02778	ZBTB38
UNALM_VPA_2113828	AX-417328329	1	ABRR03077224.1	18985210	TTCCTGGCCAAGCAGTTTGTGGGCTGGTTTTCAGCCTCCCCATGTCCCCACAGCATACCA[C/T]AGGGTGTGACCTGTCCCTCTGCACATAGCAGCTCCACTCAAGTCCAGGCTACTAGTTGTC	C	T	0.1588	ZBTB38
UNALM_VPA_2113912	AX-417327289	1	ABRR03077224.1	19031235	AGGAGGAACCAGACCACAGGTGCAATAAATGTAGCCTCAACAGCAGGTCCTCACTGAACT[T/C]CCAGGGACAGGTTAGACACAGCCCAGGAGGGTCCAGACCAACCCCCACGATGGAAATCAG	T	C	0.3511
UNALM_VPA_3959966	AX-417327291	1	ABRR03077224.1	19049136	AGCTTATATGCCGATCCCCAATTCCCTGAGGTCATATTAGTGCTGTAGGAAATCATGACA[G/T]CTCCAGATATTAATATTCAAGAGACAGATTTGGTTTTTGGATCTCCTAGAGTTGTCATAT	G	T	0.2824
UNALM_VPA_2113948	AX-417328335	1	ABRR03077224.1	19082773	tggaggggctgccaTCCTTTGTGGAGCTTGGCTTAAGGC[T/A]CTTCTTTGGGAAGCTGAGTGAGTTTGTGGTGTTGCTGCT	T	A	0.1284	RASA2
UNALM_VPA_2113978	AX-432735697	1	ABRR03077224.1	19129084	GCACATTGTACACTCATTTAACTTTGAGAACTAAGTAAAACTATGCTGC[G/A]GTAGTAGCAACACATCCTTTCCTGCCAAAGAACAAATGGTCAGTGAGTA	G	A	0.07986	RASA2
UNALM_VPA_2113989	AX-417328337	1	ABRR03077224.1	19145953	ttctttctgtctgtcagTGTATGGCTGCTATTGTCTTTGCTCAGATTTTGGG[G/T]TTTTTCCCTAATCCCATCTGCCTCCCTAGGGGTCTCACCTGAGCTTGCTCAG	G	T	0.4568	RASA2
UNALM_VPA_2114027	AX-417328339	1	ABRR03077224.1	19181048	GGGAGCATTTTGGTAACTGGACATGTAATATCATCTAGAAAGCGGGAGCCCTGGACTTGG[T/C]TGTAACTGGTGAAGGGGCAGCAGTCACTCAGACTCATCAGAAGAGGGCGTCGTCTGGTCA	T	C	0.05944	LOC116280627
UNALM_VPA_2114049	AX-468784059	1	ABRR03077224.1	19198753	GACCCCTCTAGACTCCAGCTCCTGTGCTGGACCCAGAGACATGCACTGTGGGAAGAATGA[A/C]GGAATTCCCATCTCAAGGAAACAGCTTATTTTAACTGACAGCTGAAATCCTGTGGCTGCT	A	C	0.09091	LOC116280627 LOC102544655
UNALM_VPA_3960001	AX-417328341	1	ABRR03077224.1	19211708	GGAGGCTTTAACAGTAGTTCAGGCAGGAGAAGATGAAGTGCAGAACCGAGGCTGCAGAGG[T/A]GGAAAGATAGAGTCTAGGTAAACCTAGGATGGAGAACTGGCAGGACCTAGCGGCTGGTTC	T	A	0.04317	LOC116280627 LOC102544655
UNALM_VPA_2114124	AX-417327302	1	ABRR03077224.1	19260332	AAAGGAAATCTTGGAGAAGGTCAGCAGCCCTTTCATTGTCTCTCTGGCTTATGCCTTTGA[G/A]AGCAAGTCCCATCTCTGCCTGGTCATGAGCCTGATGAACGGGGGAGACCTCAAGTTCCAC	G	A	0.4444	GRK7
UNALM_VPA_3960008	AX-468706087	1	ABRR03077224.1	19275966	CCATGGGTCCCCCGGGGATGCGAGGGACAACAACTGCAGGGTCAGTGGAAGCCAGCATCC[G/A]ACAGCAAGAGCGAGTTAGAGGGTGTCGGCACAGGTCCCCACAAGCTGGCTCTGATCTTGA	G	A	0.4328	GRK7
UNALM_VPA_3960012	AX-417327304	1	ABRR03077224.1	19299545	TCCGGCCCTCGCCTCTGCTTGCTTGTGTTCGGGGCTCGGCCTGTAAAACCGCAC[A/G]GCAGATCCTGCAGGGCAGAGCTCGGTCCAGGCATGTGGAGTTCTCAGGCTTGTT	A	G	0.4967
UNALM_VPA_2114206	AX-468702730	1	ABRR03077224.1	19316462	GATATAGGGACATGCTGAACAACAGCATGGGGAAACAAACAAGTCTAAAAGGTGTCCTAA[A/G]AAGGGCAGCTGGCCTGGGCTCTTCAACAAATCACTGGAATAAGAAAAGGGACTCTTCTAG	A	G	0.44
UNALM_VPA_2114248	AX-417328347	1	ABRR03077224.1	19348769	GTCCTGAGGGCCACGCCTAAGAAACCCTGATCTAGAGCCTTGCTCACTGCAC[G/A]GACTTCTCAGCCACATTAGCAGCCCAACTGCACCAGTTTCCCCAACCCATGT	G	A	0.05172	ATP1B3
UNALM_VPA_2114312	AX-417328349	1	ABRR03077224.1	19379757	TGAGAGCACGCTTGGTAGGGGGCAGTGCAGCCCCCACAGGAGGAAGAGATTCTGGGTGTG[G/T]TGCAGACTCTGCCAGACAGGCCGACGGACGTCCGGCAAGTCAAGCTCTGGGCTTGTTTCA	G	T	0.09459	TFDP2
UNALM_VPA_2114348	AX-468768583	1	ABRR03077224.1	19399143	TAGTTTCCTGTAGACCAGTTCCTCATTGTCTCTTTGGGCAAAAGCCAGTGACATCAAGTA[T/A]GACATTTTCTTGTCTGCTGCAACGGTGTCCTTCTTATTCGCTCCCCATCTACTCTGCACC	T	A	0.14	TFDP2
UNALM_VPA_2114363	AX-417328351	1	ABRR03077224.1	19408106	aacacacacataccagtTATGGGGAAGTCTGGGAAGACAGCAACAGCAGCATCGCTCTCA[A/G]ACCCTCTAAATCCCCACATGAAAACAGACGGAGCAACTAGACAGCAAAACCTGAACCCCT	A	G	0.4324	TFDP2
UNALM_VPA_2114384	AX-417328353	1	ABRR03077224.1	19446400	GGGTCAAAGCAGGATTCCACGGTTCCTGCAGCAGCAGCGTTTCTTCCCCCAA[T/C]CAtcatttatctttcctttaacaaacacttactgagcacctattacatATCC	T	C	0.4276	TFDP2
UNALM_VPA_2114417	AX-417327314	1	ABRR03077224.1	19516686	CTGTAAGTGAAGGAGGCTGCAGTGCACTGGGGAGAAACTGGCTCAGTTAGGTTACACCTG[G/A]GGCCTCAGCTGATCCTACTGAACTCTGGAGCTGATGCCCTTCAGAGCTGTCCCAGATGGT	G	A	0.07042	TFDP2
[truncated: 78,434 more rows]
